# Supplementary material for: CDK1–cyclin-B1-induced kindlin degradation drives focal adhesion disassembly at mitotic entry
Source: Nat Cell Biol. 2022 Apr 25;24(5):723–36. doi: 10.1038/s41556-022-00886-z (PMC9106588; doi:10.1038/s41556-022-00886-z)
Supplement: Supplementary file 3 — Supplementary Table 1: Phosphosites identified in the global phosphoproteome of untreated and STLC-arrested HeLa cells. Supplementary Table 2: Phosphosites identified in immunoprecipitates of untreated and STLC-arrested HeLa cells expressing EGFP–KIND1 or EGFP–KIND2. Supplementary Table 3: Phosphosites identified in recombinant KIND2 phosphorylated by recombinant CDK1–cyclin B in vitro. Supplementary Table 4: Phosphosites identified in immunoprecipitates of STLC-arrested HeLa cells expressing EGFP–KIND2-WT or EGFP–KIND2-S181A. Supplementary Table 5: Ubiquitination sites identified in immunoprecipitates of STLC-arrested EGFP–KIND2-WT-expressing HeLa cells. Supplementary Table 6: Interaction partners of CUL9 identified by MS in anti-CUL9 immunoprecipitates. Supplementary Table 7: Interaction partners of FBXL10 identified by MS in anti-FBXL10 immunoprecipitates. Supplementary Table 8: Sequences of siRNAs used in the study. [file 41556_2022_886_MOESM3_ESM.xlsx]

## Sheet: Supplementary Table legend
Supplementary Table 1: Phosphosites identified in the global phosphoproteome of untreated and STLC-arrested HeLa cells.
Supplementary Table 2: Phosphosites Identified in immuniprecipitates of untreated and STLC-arrested EGFP-K1- and EGFP-K2-expressing HeLa cells.
Supplementary Table 3: Phosphosites Identified in recombinant K2 phosphorylated by recombinant CDK1-cyclin B in vitro.
Supplementary Table 4: Phosphosites Identified in immunoprecipitates of STLC-arrested EGFP-K2-WT- and EGFP-K2-S181A-expressing HeLa cells.
Supplementary Table 5: Ubiquitination sites identified in immunoprecipitates of STLC-arrested EGFP-K2-WT-expressing HeLa cells.
Supplementary Table 6: Interaction partners of CUL9 identified in anti-CUL9 immunoprecipitates by MS.
Supplementary Table 7: Interaction partners of FBXL10 identified in anti-FBXL10 immuno-precipitates by MS.
Supplementary Table 8: Sequences of siRNAs used in the study.

## Sheet: Supplementary Table 1
Uniprot ID (Swiss-Prot or TrEMBL)	Protein names	Gene names	Phosphosite position in protein	Localization prob	Score diff	PEP	Score	Delta score	Score for localization	Amino acid	Sequence window	Phospho (STY) Probabilities	Position in peptide	Charge	Mass error [ppm]	Total Intensity	Intensity untreated-1	Intensity untreated-2	Intensity untreated-3	Intensity STLC-1	Intensity STLC-2	Intensity STLC-3
Q15019	Septin-2	2021-09-02	218	1	185.977	2.78e-92	326.12	278.55	274.81	S	IEEHNIKIYHLPDAESDEDEDFKEQTRLLKA	IYHLPDAES(1)DEDEDFK	9	2	0.093208	16089000000	1646000000	1703300000	1354000000	18038000	222180000	351860000
B1AMS2	Septin-6	2021-09-06	416	0.591765	1.61261	1.03e-20	223.46	153.27	223.46	S	TAAELLQSQGSQAGGSQTLKRDKEKKNLGFL	TAAELLQSQGSQAGGS(0.592)QT(0.408)LK	16	2	0.78572	88214000	0	6975300	0	28115000	25059000	28064000
Q16181	Septin-7	2021-09-07	228	1	137.946	4.48e-13	192.14	169.19	192.14	T	KEIQEHKIKIYEFPETDDEEENKLVKKIKDR	IYEFPET(1)DDEEENK	7	2	-0.64287	92633000	36685000	21000000	22784000	0	12165000	0
Q16181	Septin-7	2021-09-07	334	1	55.0637	1.84e-15	218.94	167.92	55.064	S	YNGVDNNKNKGQLTKSPLAQMEEERREHVAK	S(1)PLAQMEEERR	1	2	-1.461	1388200000	42510000	46465000	28425000	537430000	17193000	314070000
A0A087X142	Septin-8	2021-09-08	10	1	82.754	1.83e-15	205.42	155.33	154.84	S	______MAATDLERFSNAEPEPRSLSLGGHV	AATDLERFS(1)NAEPEPR	9	3	-0.15383	127660000	17579000	7379000	17268000	0	0	0
Q9UHD8	Septin-9	2021-09-09	82	0.586152	1.55235	0.0311273	58.831	36.776	58.831	S	GVKNSEPSARHVDSLSQRSPKASLRRVELSG	HVDS(0.004)LS(0.586)QRS(0.41)PK	6	3	0.063289	29695000	0	0	0	0	0	29695000
Q9UHD8	Septin-9	2021-09-09	22	0.934375	11.5345	0.00028507	119.94	64.621	119.94	S	GGTRTSSGRLRRLGDSSGPALKRSFEVEEVE	LGDS(0.934)S(0.066)GPALK	4	2	-0.76225	44100000	0	0	0	0	10429000	33670000
Q9UHD8	Septin-9	2021-09-09	23	0.361984	0.37	0.000290658	69.482	45.807	63.403	S	GTRTSSGRLRRLGDSSGPALKRSFEVEEVET	LGDS(0.332)S(0.362)GPALKRS(0.305)FEVEEVETPNSTPPR	5	4	0.85266	0	0	0	0	0	0	0
Q9UHD8	Septin-9	2021-09-09	38	0.999909	35.8968	1.29e-08	175.48	151.42	112.34	T	SGPALKRSFEVEEVETPNSTPPRRVQTPLLR	LGDS(0.229)S(0.259)GPALKRS(0.512)FEVEEVET(1)PNS(0.632)T(0.368)PPR	20	3	-0.83551	513060000	0	0	0	27934000	35953000	42554000
Q9UHD8	Septin-9	2021-09-09	49	1	124.08	3.59e-17	204.05	188.16	124.08	T	EEVETPNSTPPRRVQTPLLRATVASSTQKFQ	VQT(1)PLLR	3	2	-0.56147	1102400000	0	22142000	32393000	164980000	196900000	239560000
Q9UHD8-2	Septin-9	2021-09-09	20	0.998223	26.6608	5.38e-08	175.48	151.42	175.48	T	RISALKRSFEVEEVETPNSTPPRRVQTPLLR	SFEVEEVET(0.998)PNS(0.176)T(0.826)PPR	9	2	-4.1997	483840000	0	0	0	27934000	56594000	18917000
Q9UHD8-2	Septin-9	2021-09-09	12	1	139.479	2.76e-06	157.73	110.34	157.73	S	____MERDRISALKRSFEVEEVETPNSTPPR	S(1)FEVEEVET(0.042)PNS(0.635)T(0.323)PPRR	1	3	1.696	90676000	6570500	5196600	13020000	10617000	0	18633000
Q9UHD8	Septin-9	2021-09-09	89	0.998843	29.3631	0.00625674	82.663	53.651	82.663	S	SARHVDSLSQRSPKASLRRVELSGPKAAEPV	AS(0.999)LRRVELS(0.001)GPK	2	3	-0.4399	35731000	12164000	23566000	0	0	0	0
Q9UHD8	Septin-9	2021-09-09	42	0.841534	7.50068	3.7e-71	295.09	263.08	204.05	T	LKRSFEVEEVETPNSTPPRRVQTPLLRATVA	SFEVEEVET(0.01)PNS(0.155)T(0.842)PPRRVQT(0.993)PLLR	13	3	0.84399	1017200000	20537000	7572600	18936000	149800000	274940000	313730000
Q9UHD8-2	Septin-9	2021-09-09	24	0.841534	7.50068	3.7e-71	295.09	263.08	204.05	T	LKRSFEVEEVETPNSTPPRRVQTPLLRATVA	SFEVEEVET(0.01)PNS(0.155)T(0.842)PPRRVQT(0.993)PLLR	13	3	0.84399	1017200000	20537000	7572600	18936000	149800000	274940000	313730000
Q9UHD8	Septin-9	2021-09-09	203	1	65.1897	8.67e-222	423.21	373.44	423.21	S	VEIQMPKPAEAPTAPSPAQTLENSEPAPVSQ	PAEAPTAPS(1)PAQTLENSEPAPVSQLQSR	9	2	0.50709	731210000	26577000	26723000	27763000	56947000	216980000	183740000
Q9UHD8	Septin-9	2021-09-09	332	0.991154	20.4942	0.000534571	124.47	90.709	124.47	S	TLFKSKISRKSVQPTSEERIPKTIEIKSITH	SVQPT(0.009)S(0.991)EERIPK	6	2	0.60047	81688000	34879000	25897000	20913000	0	0	0
Q9UHD8	Septin-9	2021-09-09	41	0.698272	4.04008	2.08e-29	219.52	179.89	219.52	S	ALKRSFEVEEVETPNSTPPRRVQTPLLRATV	SFEVEEVET(0.026)PNS(0.698)T(0.275)PPR	12	2	0.92446	299710000	45512000	54126000	29677000	25941000	37842000	70755000
Q9UHD8-2	Septin-9	2021-09-09	23	0.698272	4.04008	2.08e-29	219.52	179.89	219.52	S	ALKRSFEVEEVETPNSTPPRRVQTPLLRATV	SFEVEEVET(0.026)PNS(0.698)T(0.275)PPR	12	2	0.92446	270490000	45512000	54126000	29677000	25941000	32263000	47117000
Q9UHD8	Septin-9	2021-09-09	255	1	89.9605	1.81e-109	330.26	295.61	232.68	T	EATEAAPSCVGDMADTPRDAGLKQAPASRNE	SQEATEAAPSCVGDMADT(1)PRDAGLK	18	3	-0.93448	867160000	46223000	26810000	38754000	21234000	284140000	309100000
Q9UHD8	Septin-9	2021-09-09	30	1	139.479	8.35e-95	312.1	279.61	157.73	S	RLRRLGDSSGPALKRSFEVEEVETPNSTPPR	S(1)FEVEEVET(0.042)PNS(0.635)T(0.323)PPRR	1	3	1.696	318370000	92005000	51990000	83736000	19698000	5578900	40578000
Q9UHD8	Septin-9	2021-09-09	142	1	101.431	5.76e-07	156.98	125.46	101.43	T	PSRFGLKRAEVLGHKTPEPAPRRTEITIVKP	T(1)PEPAPR	1	2	-0.25257	986920000	154750000	328040000	120600000	19737000	13512000	45044000
Q9UHD8	Septin-9	2021-09-09	85	0.999999	62.6438	5.38e-21	228.73	184.96	228.73	S	NSEPSARHVDSLSQRSPKASLRRVELSGPKA	HVDSLSQRS(1)PK	9	2	0.031307	28097000000	5990100000	3403000000	3389300000	12522000	1101500000	1396200000
E7EW69	Septin-10	2021-09-10	28	1	67.9058	1.06e-29	230.57	208.63	230.57	S	QSHMATKTTCMSSQGSDDEQIKRENIRSLTM	TTCMSSQGS(1)DDEQIK	9	2	-0.27582	146720000	17408000	38401000	21338000	20494000	24839000	24242000
D6RGI3	Septin-11	2021-09-11	9	1	108.357	0.000358835	108.36	66.261	108.36	S	_______MAVAVGRPSNEELRNLSLSGHVGF	AVAVGRPS(1)NEELR	8	2	0.61887	43223000	0	0	0	0	0	43223000
Q9NRG9	Aladin	AAAS	495	1	98.0089	0.0337173	98.009	67.268	98.009	S	AHIPLYFVNAQFPRFSPVLGRAQEPPAGGGG	FS(1)PVLGR	2	2	-0.11891	1125900000	156170000	124330000	173370000	138870000	288660000	244460000
Q7RTV5	Thioredoxin-like protein AAED1	AAED1	12	0.998832	32.111	4.5e-06	78.421	61.889	78.421	S	____MAAPAPVTRQVSGAAALVPAPSGPDSG	QVS(0.999)GAAALVPAPS(0.001)GPDS(0.001)GQPLAAAVAELPVLDAR	3	3	2.4313	140760000	59494000	0	37665000	2831000	25969000	4970800
A0A096LP25	Uncharacterized protein FLJ45252	AAK1	414	0.99992	40.9627	0.000114396	111.33	79.447	110.77	S	DSISPRGSCLESGGHSNDRNKGPQLQKEAVS	GSCLESGGHS(1)NDRNK	10	3	0.86319	230850000	0	0	0	34223000	54197000	0
A0A096LP25	Uncharacterized protein FLJ45252	AAK1	450	0.995367	23.3461	0.00319435	70.345	60.587	58.425	S	KPFRPQSLSKYSRHYSPEDEPSPEAQPIAAY	HY(0.005)S(0.995)PEDEPS(1)PEAQPIAAYK	3	2	-1.2422	72467000	0	0	0	18253000	19594000	22998000
Q2M2I8-2	AP2-associated protein kinase 1	AAK1	14	0.998193	27.769	1.34e-26	211.3	187.61	141.37	S	__MKKFFDSRREQGGSGLGSGSSGGGGSTSG	EQGGS(0.998)GLGS(0.002)GSSGGGGSTSGLGSGYIGR	5	2	0.95347	389090000	0	50944000	89393000	104420000	18111000	17460000
Q2M2I8-2	AP2-associated protein kinase 1	AAK1	20	0.391672	0	0.00023144	69.578	59.062	69.578	S	FDSRREQGGSGLGSGSSGGGGSTSGLGSGYI	EQGGS(0.092)GLGS(0.113)GS(0.392)S(0.392)GGGGS(0.009)T(0.002)SGLGSGYIGR	11	3	-0.67751	0	0	0	0	0	0	0
Q2M2I8-2	AP2-associated protein kinase 1	AAK1	640	0.487847	0	0.00689814	67.251	45.437	67.251	T	PKTQRAGHRRILSDVTHSAVFGVPASKSTQL	ILS(0.488)DVT(0.488)HS(0.024)AVFGVPASK	6	3	-0.7425	0	0	0	0	0	0	0
Q2M2I8-2	AP2-associated protein kinase 1	AAK1	441	0.980347	17.7573	2.63e-07	91.789	82.394	77.539	T	QPLPQTQAKQPQAPPTPQQTPSTQAQGLPAQ	QPQAPPT(0.98)PQQT(0.016)PS(0.002)T(0.002)QAQGLPAQAQATPQHQQQLFLK	7	3	-0.38412	124650000	0	0	0	19086000	42693000	35971000
Q2M2I8-2	AP2-associated protein kinase 1	AAK1	460	0.99989	42.8757	4.01e-05	73.463	62.824	73.463	T	TPSTQAQGLPAQAQATPQHQQQLFLKQQQQQ	QPQAPPT(0.974)PQQT(0.022)PS(0.002)T(0.002)QAQGLPAQAQAT(1)PQHQQQLFLK	26	4	-1.0312	19086000	0	0	0	19086000	0	0
A0A096LP25	Uncharacterized protein FLJ45252	AAK1	456	1	87.6145	2.36e-38	254.8	218.55	254.8	S	SLSKYSRHYSPEDEPSPEAQPIAAYKIVSQT	HYSPEDEPS(1)PEAQPIAAYK	9	2	0.92455	292830000	11831000	14638000	12424000	26320000	88416000	65318000
Q2M2I8-2	AP2-associated protein kinase 1	AAK1	623	0.826536	6.78077	1.03e-07	164.68	131.64	128.54	S	PPAVQGQKVGSLTPPSSPKTQRAGHRRILSD	VGSLT(1)PPS(0.827)S(0.173)PK	8	2	-0.59275	567150000	22526000	171080000	213200000	91173000	0	69183000
Q2M2I8-2	AP2-associated protein kinase 1	AAK1	627	0.560512	0	0.0419646	40.463	17.295	40.463	T	QGQKVGSLTPPSSPKTQRAGHRRILSDVTHS	VQTT(0.001)PPPAVQGQKVGS(0.567)LT(0.61)PPS(0.635)S(0.626)PKT(0.561)QR	25	3	-1.3409	64832000	22526000	22209000	20098000	0	0	0
Q2M2I8-2	AP2-associated protein kinase 1	AAK1	670	0.99298	21.4802	9.67e-21	216.01	170.1	181.51	S	LLQAAAAEASLNKSKSATTTPSGSPRTSQQN	S(0.007)KS(0.993)ATT(0.012)T(0.987)PS(0.001)GSPR	3	2	0.077103	95239000	22694000	26230000	16959000	0	0	29357000
Q2M2I8-2	AP2-associated protein kinase 1	AAK1	674	0.996213	25.577	9.67e-21	216.01	170.1	216.01	T	AAAEASLNKSKSATTTPSGSPRTSQQNVYNP	S(0.09)KS(0.91)ATT(0.004)T(0.996)PSGSPR	7	2	0.91359	95239000	22694000	26230000	16959000	0	0	29357000
Q2M2I8-2	AP2-associated protein kinase 1	AAK1	389	0.999999	60.7413	0.00057508	82.139	75.912	82.139	T	QTQPNPGILPIQPALTPRKRATVQPPPQAAG	AGQTQPNPGILPIQPALT(1)PRK	18	3	-0.057844	80169000	29643000	31790000	18735000	0	0	0
Q2M2I8-2	AP2-associated protein kinase 1	AAK1	678	0.888787	9.03592	0.000485834	123.28	81.065	123.28	S	ASLNKSKSATTTPSGSPRTSQQNVYNPSEGS	SAT(0.001)T(0.973)T(0.026)PS(0.111)GS(0.889)PR	9	2	-0.16136	317860000	40712000	69853000	53789000	59087000	56594000	37822000
Q2M2I8-2	AP2-associated protein kinase 1	AAK1	673	0.972843	15.7462	0.000485834	123.28	81.065	123.28	T	AAAAEASLNKSKSATTTPSGSPRTSQQNVYN	SAT(0.001)T(0.973)T(0.026)PS(0.111)GS(0.889)PR	4	2	-0.16136	317860000	40712000	69853000	53789000	59087000	56594000	37822000
Q2M2I8-2	AP2-associated protein kinase 1	AAK1	21	0.983815	18.6597	6.22e-55	261.09	232.61	234.02	S	DSRREQGGSGLGSGSSGGGGSTSGLGSGYIG	EQGGSGLGSGS(0.013)S(0.984)GGGGS(0.002)TSGLGSGYIGR	12	2	1.3645	390130000	49958000	35972000	36251000	87329000	72212000	75788000
Q2M2I8-2	AP2-associated protein kinase 1	AAK1	637	1	65.6869	9.22e-92	317.7	289.42	317.7	S	PSSPKTQRAGHRRILSDVTHSAVFGVPASKS	ILS(1)DVTHSAVFGVPASK	3	2	0.51146	439420000	76309000	77599000	90974000	0	0	6659100
Q2M2I8-2	AP2-associated protein kinase 1	AAK1	624	0.679976	3.27283	0.000112037	138.19	120.13	138.19	S	PAVQGQKVGSLTPPSSPKTQRAGHRRILSDV	VGSLT(1)PPS(0.32)S(0.68)PK	9	2	0.016535	249130000	206820000	22209000	20098000	0	0	0
Q2M2I8-2	AP2-associated protein kinase 1	AAK1	620	0.999974	46.2789	4.03e-10	191.79	129.83	153.81	T	TTPPPAVQGQKVGSLTPPSSPKTQRAGHRRI	VGSLT(1)PPS(0.81)S(0.19)PK	5	2	0.15453	1136500000	368970000	282550000	302690000	91173000	0	69183000
Q2M2I8-2	AP2-associated protein kinase 1	AAK1	606	1	68.5723	3.63e-17	207.47	144.15	207.47	T	PAIQAPVRQQPKVQTTPPPAVQGQKVGSLTP	VQTT(1)PPPAVQGQK	4	2	0.044284	1517100000	397080000	247430000	311030000	66103000	243220000	247670000
A0A096LP25	Uncharacterized protein FLJ45252	AAK1	249	1	173.193	1.3e-06	173.19	150.18	173.19	S	PGKLGGAVPFAPPEVSPEQAKTVQGGRKNQF	LGGAVPFAPPEVS(1)PEQAK	13	2	0.10218	3238900000	684780000	840400000	790870000	12334000	337600000	427060000
Q9H7C9	Mth938 domain-containing protein	AAMDC	46	0.985486	18.5983	1.18e-14	199.05	129.45	199.05	S	GGSRTWDWRETGTEHSPGVQPADVKEVVEKG	ET(0.001)GT(0.014)EHS(0.985)PGVQPADVK	7	2	-1.7966	109710000	0	0	0	0	49659000	24676000
Q9H7C9	Mth938 domain-containing protein	AAMDC	43	0.740715	4.59709	0.00220456	81.867	54.547	81.867	T	VWPGGSRTWDWRETGTEHSPGVQPADVKEVV	ET(0.002)GT(0.741)EHS(0.257)PGVQPADVK	4	3	-0.22245	37532000	0	0	0	0	37532000	0
C9JG97		AAMP	14	0.5	0	0.00762344	109.44	33.094	109.44	S	__MLLSVPLTASRAPSSNPLPKADDLAQEME	APS(0.5)S(0.5)NPLPK	3	2	-0.25595	15650000000	681950000	1152000000	721280000	2180400000	6546200000	4368600000
C9JG97		AAMP	15	0.5	0	0.00762344	109.44	33.094	109.44	S	_MLLSVPLTASRAPSSNPLPKADDLAQEMED	APS(0.5)S(0.5)NPLPK	4	2	-0.25595	15650000000	681950000	1152000000	721280000	2180400000	6546200000	4368600000
P49588	Alanine--tRNA ligase, cytoplasmic	AARS	555	0.998034	27.065	3.19e-17	201.3	157.71	201.3	S	GQIYDEGYLVKVDDSSEDKTEFTVKNAQVRG	VDDS(0.002)S(0.998)EDKTEFTVK	5	2	0.41117	288690000	48200000	77694000	55337000	9975400	0	13182000
R4GNB1	Acyl-CoA synthetase family member 4	AASDH	571	1	120.543	0.00243556	120.54	86.747	120.54	S	DSVSQTNIQNLKGLNSPVLIGKSKDPSCVAK	GLNS(1)PVLIGK	4	2	0.077438	80363000	8107000	6752700	8329800	0	25867000	31307000
Q9NRN7	L-aminoadipate-semialdehyde dehydrogenase-phosphopantetheinyl transferase	AASDHPPT	258	0.972887	17.2252	0.0338885	53.059	32.953	53.059	S	VALRKPDGSRHQDVPSQDDSKPTQRQFTILN	HQDVPS(0.973)QDDS(0.018)KPT(0.009)QR	6	3	0.12988	14253000	0	14253000	0	0	0	0
F8WAH1	Alpha-aminoadipic semialdehyde synthase, mitochondrial;Lysine ketoglutarate reductase;Saccharopine dehydrogenase	AASS	530	1	58.8852	0.00236943	78.932	22.332	58.885	S	NQIEQLGKKYNINPVSMDICKQEEKLGFLVA	Y(1)NINPVS(1)MDICKQEEK	7	2	2.5419	280810000	121280000	80070000	48588000	30875000	0	0
F8WAH1	Alpha-aminoadipic semialdehyde synthase, mitochondrial;Lysine ketoglutarate reductase;Saccharopine dehydrogenase	AASS	524	1	58.8852	0.00236943	78.932	22.332	58.885	Y	VGSDMKNQIEQLGKKYNINPVSMDICKQEEK	Y(1)NINPVS(1)MDICKQEEK	1	2	2.5419	280810000	121280000	80070000	48588000	30875000	0	0
Q9NY61	Protein AATF	AATF	155	0.995639	23.585	4.34e-34	253.06	214.26	253.06	S	RSHSAKTPGFSVQSISDFEKFTKGMDDLGSS	TPGFSVQS(0.004)IS(0.996)DFEK	10	2	-0.98784	29371000	0	0	4202500	0	10679000	14489000
Q9NY61	Protein AATF	AATF	316	0.995925	23.882	3.21e-07	102.58	88.845	102.58	S	PDTRYLVDGTKPNAGSEEISSEDDELVEEKK	YLVDGT(0.004)KPNAGS(0.996)EEIS(1)S(1)EDDELVEEKK	12	3	0.94447	76737000	0	19571000	47653000	0	0	0
Q9NY61	Protein AATF	AATF	320	0.999963	44.3658	2.1e-11	161.62	144.95	102.58	S	YLVDGTKPNAGSEEISSEDDELVEEKKQQRR	YLVDGT(0.004)KPNAGS(0.996)EEIS(1)S(1)EDDELVEEKK	16	3	0.94447	282460000	19749000	86515000	111610000	8128900	0	0
Q9NY61	Protein AATF	AATF	321	0.999994	52.0778	2.1e-11	161.62	144.95	102.58	S	LVDGTKPNAGSEEISSEDDELVEEKKQQRRR	YLVDGT(0.004)KPNAGS(0.996)EEIS(1)S(1)EDDELVEEKK	17	3	0.94447	282460000	19749000	86515000	111610000	8128900	0	0
H0Y8C9	ATP-binding cassette sub-family A member 2	ABCA2	679	0.998643	28.6692	8.37e-07	164.77	118.42	164.77	S	EVFLKVSEEDQSLENSEADVKESRKDVLPGA	VSEEDQS(0.001)LENS(0.999)EADVK	11	2	-1.1651	27437000	0	12449000	14988000	0	0	0
P08183-2	Multidrug resistance protein 1	ABCB1	594	0.452148	2.02766	3.15e-07	171.58	132.65	171.58	S	ESKSEIDALEMSSNDSRSSLIRKRSTRRSVR	SEIDALEMSS(0.012)NDS(0.452)RS(0.283)S(0.252)LIRK	13	3	0.73176	0	0	0	0	0	0	0
P08183-2	Multidrug resistance protein 1	ABCB1	596	0.425383	0	1.45e-05	140.66	113.45	107.56	S	KSEIDALEMSSNDSRSSLIRKRSTRRSVRGS	SEIDALEMS(0.005)S(0.018)NDS(0.126)RS(0.425)S(0.425)LIR	15	3	1.4053	0	0	0	0	0	0	0
P08183-2	Multidrug resistance protein 1	ABCB1	597	0.425383	0	1.45e-05	140.66	113.45	107.56	S	SEIDALEMSSNDSRSSLIRKRSTRRSVRGSQ	SEIDALEMS(0.005)S(0.018)NDS(0.126)RS(0.425)S(0.425)LIR	16	3	1.4053	0	0	0	0	0	0	0
Q9NRK6	ATP-binding cassette sub-family B member 10, mitochondrial	ABCB10	250	0.999585	31.0744	0.0386158	46.964	7.9595	46.964	S	LMQTSGQRIVNRLRTSLFSSILRQEVAFFDK	IVNRLRT(1)S(1)LFS(0.532)S(0.468)ILR	8	2	-1.2697	17574000	0	0	0	0	17574000	0
Q9NRK6	ATP-binding cassette sub-family B member 10, mitochondrial	ABCB10	253	0.532343	0.555871	0.0386158	46.964	7.9595	46.964	S	TSGQRIVNRLRTSLFSSILRQEVAFFDKTRT	IVNRLRT(1)S(1)LFS(0.532)S(0.468)ILR	11	2	-1.2697	17574000	0	0	0	0	17574000	0
Q9NRK6	ATP-binding cassette sub-family B member 10, mitochondrial	ABCB10	249	0.999585	31.0744	0.0386158	46.964	7.9595	46.964	T	YLMQTSGQRIVNRLRTSLFSSILRQEVAFFD	IVNRLRT(1)S(1)LFS(0.532)S(0.468)ILR	7	2	-1.2697	17574000	0	0	0	0	17574000	0
A0A0A0MS99	Multidrug resistance-associated protein 1	ABCC1	615	0.517879	0.31073	0.00383492	98.811	55.515	98.811	T	SSSSYSGDISRHHNSTAELQKAEAKKEETWK	HHNS(0.482)T(0.518)AELQK	5	2	0.63607	0	0	0	0	0	0	0
A0A0A0MS99	Multidrug resistance-associated protein 1	ABCC1	603	0.706921	5.3587	0.0327942	65.038	35.739	65.038	S	DSAGKQLQRQLSSSSSYSGDISRHHNSTAEL	QLS(0.002)S(0.002)S(0.012)S(0.206)S(0.707)YS(0.063)GDIS(0.008)R	7	2	-1.0074	27256000	12487000	14770000	0	0	0	0
A0A0A0MS99	Multidrug resistance-associated protein 1	ABCC1	614	0.959518	13.7479	1.07e-05	169.55	123.64	169.55	S	SSSSSYSGDISRHHNSTAELQKAEAKKEETW	HHNS(0.96)T(0.04)AELQK	4	2	0.59001	374540000	30576000	145870000	198090000	0	0	0
A0A0A0MS99	Multidrug resistance-associated protein 1	ABCC1	602	0.7821	8.14563	2.22e-05	138.28	98.497	91.969	S	TDSAGKQLQRQLSSSSSYSGDISRHHNSTAE	QLSS(0.033)S(0.056)S(0.782)S(0.12)YS(0.009)GDISR	6	2	1.7718	52313000	33503000	0	18810000	0	0	0
Q92887	Canalicular multispecific organic anion transporter 1	ABCC2	908	1	41.5399	0.0345053	64.04	42.668	41.54	S	EIPEDAASITMRRENSFRRTLSRSSRSNGRH	RENS(1)FRR	4	3	1.141	32688000	18526000	0	14162000	0	0	0
Q92887	Canalicular multispecific organic anion transporter 1	ABCC2	283	0.99988	39.197	2.04e-10	190.24	170.01	190.24	S	NSGARLPGLNKNQSQSQDALVLEDVEKKKKK	NQSQS(1)QDALVLEDVEK	5	2	-0.88895	77948000	25785000	23169000	28994000	0	0	0
H0Y8Q6	Canalicular multispecific organic anion transporter 2	ABCC3	60	0.817629	6.65697	0.00232134	74.047	50.037	71.527	S	TYVVQKQFMRQLSALSSDGEGQGRPVPRRHL	QLS(0.006)ALS(0.818)S(0.177)DGEGQGRPVPR	6	3	-2.4443	42135000	20119000	12628000	9388700	0	0	0
O15439	Multidrug resistance-associated protein 4	ABCC4	668	0.878287	10.0432	2.48e-05	133.41	115	133.41	S	TFSESSVWSQQSSRPSLKDGALESQDTENVP	TFSESSVWSQQS(0.035)S(0.087)RPS(0.878)LK	16	3	0.24879	56080000	24325000	14933000	16821000	0	0	0
O15439	Multidrug resistance-associated protein 4	ABCC4	404	1	87.149	0.0395154	93.325	66.323	87.149	S	FLLLDEISQRNRQLPSDGKKMVHVQDFTAFW	QLPS(1)DGKK	4	2	1.2328	402760000	59591000	52104000	48430000	5592900	120760000	116280000
O15439	Multidrug resistance-associated protein 4	ABCC4	646	0.999919	40.9115	9.59e-139	375.32	325.72	320.65	T	LKKDNEESEQPPVPGTPTLRNRTFSESSVWS	KDNEESEQPPVPGT(1)PTLR	14	2	-0.74208	3328000000	237210000	286030000	347690000	188970000	303730000	365230000
O15440-5	Multidrug resistance-associated protein 5	ABCC5	504	0.329721	0.427425	0.00525921	58.565	41.588	58.565	S	KIEMKNATLAWDSSHSSIQNSPKLTPKMKKD	NATLAWDS(0.059)S(0.063)HS(0.33)S(0.3)IQNS(0.295)PKLT(0.953)PK	11	3	0.71301	0	0	0	0	0	0	0
O15440-5	Multidrug resistance-associated protein 5	ABCC5	513	0.999989	50.7427	1.48e-07	163.36	147.77	163.36	T	AWDSSHSSIQNSPKLTPKMKKDKRASRGKKE	NATLAWDSSHSSIQNS(1)PKLT(1)PK	20	3	0.29082	311440000	19945000	18542000	11814000	98053000	85624000	77460000
O15440-5	Multidrug resistance-associated protein 5	ABCC5	509	1	75.7804	1.3e-91	312.87	248.3	312.87	S	NATLAWDSSHSSIQNSPKLTPKMKKDKRASR	NATLAWDSSHSSIQNS(1)PK	16	2	2.2284	579400000	73700000	94040000	51308000	98053000	85624000	77460000
P33897	ATP-binding cassette sub-family D member 1	ABCD1	744	0.376244	0	0.00659616	47.006	23.265	47.006	S	VPAPSPQGPGGLQGAST______________	LQELCQILGEAVAPAHVPAPS(0.248)PQGPGGLQGAS(0.376)T(0.376)	32	4	0.47328	0	0	0	0	0	0	0
P33897	ATP-binding cassette sub-family D member 1	ABCD1	745	0.376244	0	0.00659616	47.006	23.265	47.006	T	PAPSPQGPGGLQGAST_______________	LQELCQILGEAVAPAHVPAPS(0.248)PQGPGGLQGAS(0.376)T(0.376)	33	4	0.47328	0	0	0	0	0	0	0
P33897	ATP-binding cassette sub-family D member 1	ABCD1	733	0.999445	35.565	2.06e-14	124.9	107.68	121.55	S	QILGEAVAPAHVPAPSPQGPGGLQGAST___	LQELCQILGEAVAPAHVPAPS(0.999)PQGPGGLQGAST	21	3	0.91129	539330000	39636000	42319000	0	18207000	229170000	159570000
P28288-2	ATP-binding cassette sub-family D member 3	ABCD3	40	1	144.507	6.11e-05	144.51	108.84	144.51	S	LLHKRRRALGLHGKKSGKPPLQNNEKEGKKE	S(1)GKPPLQNNEK	1	2	0.28678	126620000	0	0	0	0	72977000	53642000
Q8NE71	ATP-binding cassette sub-family F member 1	ABCF1	166	1	162.684	6.54e-10	187.35	133.78	162.68	S	PKPAKPEKNRINKAVSEEQQPALKGKKGKEE	AVS(1)EEQQPALK	3	2	0.33443	570780000	0	0	0	195810000	215020000	159950000
Q8NE71	ATP-binding cassette sub-family F member 1	ABCF1	140	1	173.916	1.23e-127	360.06	300.72	173.92	S	KTKGGNVFAALIQDQSEEEEEEEKHPPKPAK	GGNVFAALIQDQS(1)EEEEEEEKHPPK	13	3	-1.4096	323120000	0	60288000	29307000	0	0	0
Q8NE71	ATP-binding cassette sub-family F member 1	ABCF1	24	0.684439	3.47891	2.12e-09	184.97	144.45	184.97	S	PPEPEWIGDGESTSPSDKVVKKGKKDKKIKK	QQPPEPEWIGDGES(0.001)T(0.008)S(0.307)PS(0.684)DK	18	2	-1.0622	13035000	0	0	0	0	13035000	0
Q8NE71	ATP-binding cassette sub-family F member 1	ABCF1	595	1	267.843	9.26e-43	267.84	233.16	267.84	S	TRKQQKCRRKNQDEESQEAPELLKRPKEYTV	NQDEES(1)QEAPELLK	6	2	-0.72019	130770000	14017000	17405000	16278000	31963000	26590000	24518000
Q8NE71	ATP-binding cassette sub-family F member 1	ABCF1	228	1	174.386	0	649.38	588.36	335.58	S	PPKQGKEKAKKAEQGSEEEGEGEEEEEEGGE	KAEQGS(1)EEEGEGEEEEEEGGESKADDPYAHLSK	6	3	0.46714	17812000000	87660000	82023000	77915000	67177000	52446000	100860000
Q8NE71	ATP-binding cassette sub-family F member 1	ABCF1	105	1	52.4651	3.31e-05	105.46	82.816	52.465	S	DDGEEKELMERLKKLSVPTSDEEDEVPAPKP	KLS(1)VPT(1)S(1)DEEDEVPAPKPR	3	3	0.32037	310560000	177960000	22560000	0	0	26754000	19480000
Q8NE71	ATP-binding cassette sub-family F member 1	ABCF1	108	1	52.4651	1.17e-20	223.95	198.37	52.465	T	EEKELMERLKKLSVPTSDEEDEVPAPKPRGG	KLS(1)VPT(1)S(1)DEEDEVPAPKPR	6	3	0.32037	22975000000	229950000	668150000	708140000	80823000	324220000	456920000
Q8NE71	ATP-binding cassette sub-family F member 1	ABCF1	109	1	52.4651	5.31e-127	355.76	321.26	52.465	S	EKELMERLKKLSVPTSDEEDEVPAPKPRGGK	KLS(1)VPT(1)S(1)DEEDEVPAPKPR	7	3	0.32037	34972000000	393750000	775590000	798980000	152410000	415510000	546420000
Q8NE71	ATP-binding cassette sub-family F member 1	ABCF1	22	0.992831	24.4277	1.9e-108	335.64	335.64	335.64	S	QQPPEPEWIGDGESTSPSDKVVKKGKKDKKI	QQPPEPEWIGDGEST(0.004)S(0.993)PS(0.004)DK	16	2	-0.56958	6447600000	401830000	448190000	421570000	1162500000	1116500000	898170000
Q6UXT9	Abhydrolase domain-containing protein 15	ABHD15	213	1	59.8981	0.00183788	113.42	37.944	59.898	S	GCPLVSPRLQPFGDPSDLKEAVTYIRFRHPA	LQPFGDPS(1)DLK	8	3	-1.4717	221590000	0	66912000	24222000	16021000	0	23365000
J3KTE1	Phospholipase ABHD3	ABHD3	12	1	64.3937	0.0196459	66.285	41.118	64.394	S	____MQRLAMDLRMLSRELSLYLEHQVRVGF	QRLAMDLRMLS(1)R	11	3	0.25168	179090000	21552000	124230000	33302000	0	0	0
A0A0A0MRT6	Abl interactor 1	ABI1	226	0.999999	62.2905	0.000866546	166.34	130.43	166.34	S	SPARLGSQHSPGRTASLNQRPRTHSGSSGGS	TAS(1)LNQRPR	3	2	-0.26126	385650000	0	129580000	148820000	33716000	27976000	45552000
A0A0A0MRT6	Abl interactor 1	ABI1	286	0.999011	31.4475	0.00014097	92.792	57.089	92.792	S	GSAPGSQYGTMTRQISRHNSTTSSTSSGGYR	QIS(0.999)RHNS(0.001)TTSSTSSGGYRR	3	4	0.38509	18313000	0	18313000	0	0	0	0
A0A0A0MRT6	Abl interactor 1	ABI1	210	0.654533	5.74393	5.4e-09	181.34	144.25	181.34	T	TLEPVKPPTVPNDYMTSPARLGSQHSPGRTA	TLEPVKPPT(0.171)VPNDYMT(0.655)S(0.174)PAR	16	2	1.7676	8134700	0	0	8134700	0	0	0
A0A0A0MRT6	Abl interactor 1	ABI1	208	0.459235	1.70432	0.000566317	60.527	43.451	60.527	Y	YKTLEPVKPPTVPNDYMTSPARLGSQHSPGR	TLEPVKPPTVPNDY(0.459)MT(0.276)S(0.296)PARLGS(0.584)QHS(0.384)PGR	14	4	-0.64165	0	0	0	0	0	0	0
A0A0A0MRT6	Abl interactor 1	ABI1	217	0.76131	5.03727	7.57e-07	91.354	70.079	72.289	S	PTVPNDYMTSPARLGSQHSPGRTASLNQRPR	LGS(0.761)QHS(0.239)PGR	3	3	0.12662	879310000	43937000	27106000	28556000	381870000	0	214220000
A0A0A0MRT6	Abl interactor 1	ABI1	211	0.986983	18.7982	5.3e-38	248.78	185.09	248.78	S	LEPVKPPTVPNDYMTSPARLGSQHSPGRTAS	TLEPVKPPTVPNDYMT(0.013)S(0.987)PAR	17	2	0.61707	1040700000	95979000	102670000	71824000	0	228920000	151420000
A0A0A0MRT6	Abl interactor 1	ABI1	220	1	66.758	2.88e-06	196.44	170.42	196.44	S	PNDYMTSPARLGSQHSPGRTASLNQRPRTHS	LGSQHS(1)PGR	6	2	0.073459	3396200000	164510000	189190000	149530000	331300000	174490000	326480000
A0A0A0MRT6	Abl interactor 1	ABI1	290	0.998876	29.5195	1.11e-05	141.13	100.36	139.77	S	GSQYGTMTRQISRHNSTTSSTSSGGYRRTPS	HNS(0.999)T(0.001)TSSTSSGGYR	3	2	0.34326	1764100000	380700000	222990000	316620000	64300000	90632000	196450000
A0A0A0MRT6	Abl interactor 1	ABI1	178	0.999989	49.7402	2.34e-59	280.38	254.34	280.38	S	TGTLSRTNPPTQKPPSPPMSGRGTLGRNTPY	TNPPTQKPPS(1)PPMSGR	10	2	-0.044685	9024600000	2204500000	1899800000	1754500000	0	93029000	76424000
H7C3Q7	Abl interactor 2	ABI2	90	0.573767	1.81967	3.1e-06	81.379	62.133	81.379	S	VPNDYVPSPTRNMAPSQQSPVRTASVNQRNR	TLEPVRPPVVPNDY(0.452)VPS(0.504)PT(0.07)RNMAPS(0.574)QQS(0.4)PVR	25	4	-0.69167	43089000	0	0	0	0	0	43089000
H7C3Q7	Abl interactor 2	ABI2	41	0.823304	6.67709	3.17e-06	109.48	96.838	59.943	T	KVSTQNMKMGGLPRTTPPTQKPPSPPMSGKG	T(0.176)T(0.823)PPT(0.027)QKPPS(0.927)PPMS(0.046)GK	2	3	-0.30376	274220000	0	0	0	19441000	20425000	25536000
H7C3Q7	Abl interactor 2	ABI2	84	0.393076	0.392225	0.0145482	42.661	18.736	42.661	T	PVRPPVVPNDYVPSPTRNMAPSQQSPVRTAS	TLEPVRPPVVPNDY(0.571)VPS(0.394)PT(0.393)RNMAPS(0.33)QQS(0.312)PVR	19	4	0.62658	0	0	0	0	0	0	0
H7C3Q7	Abl interactor 2	ABI2	79	0.570802	0.597154	0.0145482	42.661	18.736	42.661	Y	YRTLEPVRPPVVPNDYVPSPTRNMAPSQQSP	TLEPVRPPVVPNDY(0.571)VPS(0.394)PT(0.393)RNMAPS(0.33)QQS(0.312)PVR	14	4	0.62658	51138000	0	3570900	0	24696000	22872000	0
H7C3Q7	Abl interactor 2	ABI2	82	0.968406	16.0189	3.1e-06	92.819	72.062	49.854	S	LEPVRPPVVPNDYVPSPTRNMAPSQQSPVRT	T(0.002)LEPVRPPVVPNDY(0.005)VPS(0.968)PT(0.026)RNMAPS(0.101)QQS(0.897)PVR	17	3	0.48185	96772000	10309000	0	8006100	9439500	11951000	13977000
H7C3Q7	Abl interactor 2	ABI2	49	0.999996	54.2764	6.76e-21	210.39	178.1	210.39	S	MGGLPRTTPPTQKPPSPPMSGKGTLGRHSPY	TTPPTQKPPS(1)PPMSGK	10	2	-0.30024	2796900000	18093000	29785000	20260000	19441000	20425000	25536000
H7C3Q7	Abl interactor 2	ABI2	93	1	63.0693	3.22e-64	293.84	269.94	147.58	S	DYVPSPTRNMAPSQQSPVRTASVNQRNRTYS	NMAPSQQS(1)PVR	8	2	0.85437	2019900000	392060000	230180000	245140000	73073000	178370000	189180000
P00519	Tyrosine-protein kinase ABL1	ABL1	917	0.964343	15.7203	0.0001906	87.648	72.719	87.648	S	PPAASAGKAGGKPSQSPSQEAAGEAVLGAKT	AGGKPS(0.01)QS(0.964)PS(0.026)QEAAGEAVLGAK	8	3	0.41474	259610000	0	5457700	17926000	0	80098000	156130000
P00519	Tyrosine-protein kinase ABL1	ABL1	919	0.588019	1.62805	2.52e-05	103.84	65.228	103.84	S	AASAGKAGGKPSQSPSQEAAGEAVLGAKTKA	AGGKPS(0.008)QS(0.404)PS(0.588)QEAAGEAVLGAK	10	2	1.0078	57608000	0	0	0	0	0	57608000
P00519	Tyrosine-protein kinase ABL1	ABL1	804	0.528268	0.296993	0.0185459	61.821	37.34	61.821	S	KNEEAADEVFKDIMESSPGSSPPNLTPKPLR	DIMES(0.528)S(0.472)PGS(0.346)S(0.648)PPNLT(0.006)PK	5	2	1.4147	40011000	0	14026000	25985000	0	0	0
P00519	Tyrosine-protein kinase ABL1	ABL1	718	0.999793	37.0639	0.000442368	124.06	90.099	124.06	S	EEGGGSSSKRFLRSCSASCVPHGAKDTEWRS	SCS(1)ASCVPHGAK	3	2	-0.69271	52383000	0	15379000	0	37004000	0	0
P00519	Tyrosine-protein kinase ABL1	ABL1	844	0.999994	52.5418	8.86e-39	257.06	233.2	257.06	T	GLPHKEEAGKGSALGTPAAAEPVTPTSKAGS	GSALGT(1)PAAAEPVT(0.813)PT(0.175)S(0.012)K	6	2	-1.2502	163950000	0	0	0	65267000	49154000	49530000
P00519	Tyrosine-protein kinase ABL1	ABL1	569	1	66.4196	2.15e-05	107.9	95.629	107.9	S	KGQGESDPLDHEPAVSPLLPRKERGPPEGGL	GQGESDPLDHEPAVS(1)PLLPR	15	3	-0.83152	49286000	7990500	9491900	11830000	0	0	0
P00519	Tyrosine-protein kinase ABL1	ABL1	852	0.933101	11.7463	8.86e-39	257.06	233.2	223.18	T	GKGSALGTPAAAEPVTPTSKAGSGAPGGTSK	GSALGT(1)PAAAEPVT(0.933)PT(0.062)S(0.004)K	14	2	0.75255	350380000	16750000	0	12980000	72862000	142120000	87515000
P00519	Tyrosine-protein kinase ABL1	ABL1	805	0.760672	5.48918	0.00102418	93.51	74.266	93.51	S	NEEAADEVFKDIMESSPGSSPPNLTPKPLRR	DIMES(0.215)S(0.761)PGS(0.022)S(0.003)PPNLTPK	6	2	-0.36087	55311000	19836000	0	35474000	0	0	0
P00519	Tyrosine-protein kinase ABL1	ABL1	620	0.865661	11.1018	0.0309903	57.616	40.397	57.616	S	KKKKKTAPTPPKRSSSFREMDGQPERRGAGE	S(0.067)S(0.067)S(0.866)FREMDGQPERR	3	3	0.52451	51085000	36934000	0	14151000	0	0	0
P00519	Tyrosine-protein kinase ABL1	ABL1	809	0.788762	6.04584	5.22e-14	200.58	164.87	83.37	S	ADEVFKDIMESSPGSSPPNLTPKPLRRQVTV	DIMES(0.001)S(0.002)PGS(0.196)S(0.789)PPNLT(0.013)PK	10	2	-2.0844	102750000	46471000	56282000	0	0	0	0
P42684	Abelson tyrosine-protein kinase 2	ABL2	1052	0.531877	3.75319	0.000445081	77.63	62.208	73.865	S	GRPVMPPPQVPLPTSSISPAKMANGTAGTKV	AGRPVMPPPQVPLPT(0.023)S(0.224)S(0.532)IS(0.221)PAK	17	3	-0.31391	36764000	0	0	36764000	0	0	0
P42684	Abelson tyrosine-protein kinase 2	ABL2	1054	0.70161	5.14737	0.000348259	81.441	72.841	81.441	S	PVMPPPQVPLPTSSISPAKMANGTAGTKVAL	AGRPVMPPPQVPLPT(0.006)S(0.078)S(0.214)IS(0.702)PAK	19	3	-0.42266	38730000	0	38730000	0	0	0	0
P42684	Abelson tyrosine-protein kinase 2	ABL2	631	0.997699	27.004	6.23e-05	142.71	90.538	126.48	S	ASSGSPALPRKQRDKSPSSLLEDAKETCFTR	DKS(0.998)PS(0.002)SLLEDAK	3	2	-0.95527	8971700	0	0	0	0	0	8971700
P42684	Abelson tyrosine-protein kinase 2	ABL2	602	0.940646	12.9039	5.64e-77	297.37	256.02	181.75	S	ENKENIEGAQDATENSASSLAPGFIRGAQAS	ENIEGAQDATENS(0.941)AS(0.048)S(0.011)LAPGFIR	13	2	-0.15162	94432000	0	0	0	7579300	15064000	19606000
P42684	Abelson tyrosine-protein kinase 2	ABL2	618	0.640724	2.728	3.9e-21	212.03	178.16	212.03	S	ASSLAPGFIRGAQASSGSPALPRKQRDKSPS	GAQAS(0.017)S(0.641)GS(0.342)PALPRK	6	2	0.1715	79102000	0	0	0	0	79102000	0
P42684	Abelson tyrosine-protein kinase 2	ABL2	915	1	131.314	3.87e-05	131.31	105.49	131.31	S	GMAGVPEDGEQPGWPSPAKAAPVLPTTHNHK	LGMAGVPEDGEQPGWPS(1)PAK	17	2	-1.0518	249870000	0	0	19357000	3216200	126550000	100740000
P42684	Abelson tyrosine-protein kinase 2	ABL2	71	0.491346	0	8.01e-09	110.09	92.169	110.09	S	ASCVEDGFEGDKTGGSSPEALHRPYGCDVEP	T(0.017)GGS(0.491)S(0.491)PEALHRPYGCDVEPQALNEAIR	4	3	-1.6784	0	0	0	0	0	0	0
P42684	Abelson tyrosine-protein kinase 2	ABL2	72	0.491346	0	8.01e-09	110.09	92.169	110.09	S	SCVEDGFEGDKTGGSSPEALHRPYGCDVEPQ	T(0.017)GGS(0.491)S(0.491)PEALHRPYGCDVEPQALNEAIR	5	3	-1.6784	0	0	0	0	0	0	0
P42684	Abelson tyrosine-protein kinase 2	ABL2	68	0.349217	0.30835	0.000836146	60.79	46.267	60.79	T	DHFASCVEDGFEGDKTGGSSPEALHRPYGCD	T(0.349)GGS(0.325)S(0.325)PEALHRPYGCDVEPQALNEAIR	1	3	2.3769	0	0	0	0	0	0	0
P42684	Abelson tyrosine-protein kinase 2	ABL2	820	0.907944	10.317	0.000599459	79.237	58.58	72.399	S	CQRSKLQLERTVSTSSQPEENVDRANDMLPK	T(0.003)VS(0.812)T(0.183)S(0.093)S(0.908)QPEENVDRANDMLPK	6	3	1.2008	230050000	8666400	45091000	7080800	66859000	72399000	29949000
P42684	Abelson tyrosine-protein kinase 2	ABL2	818	0.584978	1.54315	0.000652181	79.237	58.58	79.237	T	RNCQRSKLQLERTVSTSSQPEENVDRANDML	T(0.002)VS(0.411)T(0.585)S(0.148)S(0.854)QPEENVDRANDMLPK	4	3	0.43719	91649000	8666400	20669000	7080800	55232000	0	0
P42684	Abelson tyrosine-protein kinase 2	ABL2	620	0.9535	13.9605	7.43e-09	162.1	132.84	65.225	S	SLAPGFIRGAQASSGSPALPRKQRDKSPSSL	GAQAS(0.008)S(0.038)GS(0.954)PALPRK	8	3	1.8088	317240000	8944500	32714000	52863000	8872400	0	34952000
P42684	Abelson tyrosine-protein kinase 2	ABL2	783	0.998	27.8094	2.78e-21	218.28	179.98	205.95	S	PTASDDTSKPFPRSNSTSSMSSGLPEQDRMA	S(0.002)NS(0.998)TSSMSSGLPEQDR	3	2	-0.72372	153690000	12393000	0	0	8068700	21683000	29374000
P42684	Abelson tyrosine-protein kinase 2	ABL2	819	0.610673	5.03496	0.00257356	68.303	51.511	68.303	S	NCQRSKLQLERTVSTSSQPEENVDRANDMLP	TVS(0.006)T(0.192)S(0.611)S(0.192)QPEENVDRANDMLPK	5	3	0.12205	77047000	38105000	0	20639000	0	18303000	0
P42684	Abelson tyrosine-protein kinase 2	ABL2	936	0.986614	18.6748	2e-08	196.11	196.11	196.11	S	PVLPTTHNHKVPVLISPTLKHTPADVQLIGT	VPVLIS(0.987)PT(0.013)LK	6	2	0.098078	266320000	57599000	98311000	110410000	0	0	0
P42684	Abelson tyrosine-protein kinase 2	ABL2	817	0.979039	17.3799	0.00154975	72.399	52.2	69.845	S	PRNCQRSKLQLERTVSTSSQPEENVDRANDM	T(0.001)VS(0.979)T(0.018)S(0.001)SQPEENVDRANDMLPK	3	3	-0.56573	217330000	57754000	46199000	72577000	0	40801000	0
P42684	Abelson tyrosine-protein kinase 2	ABL2	671	0.999924	41.405	1.1e-10	175.27	153.82	175.27	S	FMKKRNAPTPPKRSSSFREMENQPHKKYELT	SSS(1)FREMENQPHK	3	3	-0.63919	303990000	101870000	88835000	75489000	0	0	0
F8W8M4	Actin-binding LIM protein 1	ABLIM1	155	0.673011	4.46039	4.41e-10	186.56	163.42	186.56	S	NGRDCLCQLCAQPMSSSPKETTFSSNCAGCG	DCLCQLCAQPMS(0.086)S(0.673)S(0.241)PK	13	2	-2.1	136880000	0	0	19357000	43474000	37143000	36907000
F8W8M4	Actin-binding LIM protein 1	ABLIM1	526	0.954126	13.1804	9.77e-06	136.61	76.296	136.61	S	GPPSFAVVGPDMKRRSSGREEDDEELLRRRQ	RS(0.954)S(0.046)GREEDDEELLR	2	3	0.38451	39189000	0	0	0	39189000	0	0
F8W8M4	Actin-binding LIM protein 1	ABLIM1	527	0.635595	2.41596	0.000124703	115.74	60.789	115.74	S	PPSFAVVGPDMKRRSSGREEDDEELLRRRQL	RS(0.364)S(0.636)GREEDDEELLR	3	3	0.5332	28546000	0	28546000	0	0	0	0
F8W8M4	Actin-binding LIM protein 1	ABLIM1	293	0.935749	14.6246	2.38e-09	127.95	96.055	127.95	S	QSTKTEEKLRPTRTSSESIYSRPGSSIPGSP	T(0.028)S(0.032)S(0.936)ES(0.004)IYSRPGSSIPGS(0.994)PGHT(0.006)IYAK	3	3	1.0044	55603000	0	0	0	0	36694000	18910000
F8W8M4	Actin-binding LIM protein 1	ABLIM1	369	0.59693	1.71905	9.61e-08	115.47	92.076	115.47	T	YDDKQERQSLGESPRTLSPTPSAEGYQDVRD	QS(0.016)LGES(0.984)PRT(0.597)LS(0.402)PT(0.001)PSAEGYQDVRDR	9	3	-0.71594	119330000	0	0	0	0	27964000	0
F8W8M4	Actin-binding LIM protein 1	ABLIM1	580	1	68.9609	3.15e-10	182.91	157.19	182.91	S	KESRERSSLLASRYDSPINSASHIPSSKTAS	YDS(1)PINSASHIPSSK	3	2	-0.33599	1089500000	7826900	12983000	7750400	61595000	159020000	210780000
F8W8M4	Actin-binding LIM protein 1	ABLIM1	395	0.999973	51.395	8.37e-07	144.41	129.14	104.26	S	QDVRDRMIHRSTSQGSINSPVYSRHSYTPTT	S(0.016)T(0.02)S(0.964)QGS(1)INS(0.999)PVY(0.001)S(0.001)R	6	2	0.81363	151060000	8179100	0	9620400	21091000	34719000	69941000
F8W8M4	Actin-binding LIM protein 1	ABLIM1	154	0.631702	3.01108	0.000221507	115.58	99.997	115.58	S	FNGRDCLCQLCAQPMSSSPKETTFSSNCAGC	DCLCQLCAQPMS(0.632)S(0.316)S(0.053)PK	12	2	-1.3514	15788000	15788000	0	0	0	0	0
F8W8M4	Actin-binding LIM protein 1	ABLIM1	646	1	53.779	0.00109747	110.8	95.215	53.779	S	LPDGHMPAMRMDRGVSMPNMLEPKIFPYEML	MDRGVS(1)MPNMLEPK	6	3	0.38068	216200000	30790000	22771000	19319000	0	0	0
F8W8M4	Actin-binding LIM protein 1	ABLIM1	398	0.999552	35.6681	1.35e-21	218.79	161.85	159.34	S	RDRMIHRSTSQGSINSPVYSRHSYTPTTSRS	S(0.001)T(0.001)S(0.998)QGSINS(1)PVYSR	9	2	-0.58742	602450000	39970000	26343000	40627000	125580000	84897000	242240000
F8W8M4	Actin-binding LIM protein 1	ABLIM1	375	0.998195	27.4284	1.53e-06	164.59	133.51	164.59	S	RQSLGESPRTLSPTPSAEGYQDVRDRMIHRS	T(0.002)LS(0.998)PT(0.002)PS(0.998)AEGYQDVRDR	7	2	-1.7726	344700000	40569000	0	39044000	13494000	15492000	12369000
F8W8M4	Actin-binding LIM protein 1	ABLIM1	307	0.996807	25.9431	2.38e-09	127.95	96.055	118.81	S	SSESIYSRPGSSIPGSPGHTIYAKVDNEILD	TSSESIYSRPGSSIPGS(0.997)PGHT(0.003)IYAK	17	3	2.0271	234110000	47869000	9264900	9374300	0	36694000	18910000
F8W8M4	Actin-binding LIM protein 1	ABLIM1	366	0.987547	19.997	7.48e-08	117.23	94.79	117.23	S	TSGYDDKQERQSLGESPRTLSPTPSAEGYQD	QS(0.011)LGES(0.988)PRT(0.292)LS(0.708)PT(0.001)PSAEGYQDVRDR	6	3	0.65421	428350000	48079000	0	0	140060000	98894000	91363000
F8W8M4	Actin-binding LIM protein 1	ABLIM1	595	0.999808	37.1604	0.0146124	94.692	74.93	94.692	S	SPINSASHIPSSKTASLPGYGRNGLHRPVST	TAS(1)LPGYGR	3	2	-0.37808	412600000	91046000	83850000	79076000	44129000	62050000	52450000
F8W8M4	Actin-binding LIM protein 1	ABLIM1	392	0.999848	41.184	2.09e-12	180.48	144.06	180.48	S	EGYQDVRDRMIHRSTSQGSINSPVYSRHSYT	STS(1)QGSINSPVYSR	3	2	-0.10668	1096900000	263020000	169920000	276050000	149580000	111130000	103980000
F8W8M4	Actin-binding LIM protein 1	ABLIM1	371	0.999989	52.0049	2.76e-63	286.73	251.61	180.97	S	DKQERQSLGESPRTLSPTPSAEGYQDVRDRM	TLS(1)PTPSAEGYQDVR	3	2	0.39331	4805600000	931210000	708440000	1132500000	53031000	75150000	104040000
Q12979-2	Active breakpoint cluster region-related protein	ABR	33	0.888539	10.3757	2.72e-06	82.765	75	82.765	S	EDVFLLEECELGTPTSPGSGSPFLVAVKVEA	VLEDEDVFLLEECELGT(0.001)PT(0.021)S(0.889)PGS(0.081)GS(0.008)PFLVAVK	20	3	-1.3113	16646000	0	0	16646000	0	0	0
Q9ULW3	Activator of basal transcription 1	ABT1	32	0.999896	39.8086	4.93e-50	251.53	237.68	251.53	S	EGTEQTLDAEEEQEESEEAACGSKKRVVPGI	AATEQEPLEGTEQTLDAEEEQEES(1)EEAACGSK	24	3	-0.48347	51519000	0	0	0	0	0	0
Q9ULW3	Activator of basal transcription 1	ABT1	272	0.652548	3.8793	0.000329435	100.02	76.646	100.02	S	PPPSESMEGPSLVRDS_______________	IFGAPPPS(0.003)ES(0.077)MEGPS(0.267)LVRDS(0.653)	20	2	-0.18792	12782000	0	0	0	0	0	12782000
Q8N961-2	Ankyrin repeat and BTB/POZ domain-containing protein 2	ABTB2	179	1	126.65	0.00031793	134.01	111.29	126.65	S	AMHHMQGRHPLCPGASPARQARQPPQPITWS	HPLCPGAS(1)PAR	8	2	-0.24459	210970000	13935000	27409000	25672000	0	0	143950000
Q13085	Acetyl-CoA carboxylase 1;Biotin carboxylase	ACACA	25	0.963402	14.8922	1.5e-06	168.64	141.67	168.64	S	PLELNQHSRFIIGSVSEDNSEDEISNLVKLD	FIIGS(0.031)VS(0.963)EDNS(0.005)EDEISNLVK	7	2	-1.7567	15948000	0	15948000	0	0	0	0
Q13085	Acetyl-CoA carboxylase 1;Biotin carboxylase	ACACA	29	0.999934	41.8574	1.38e-28	229.96	196.12	229.96	S	NQHSRFIIGSVSEDNSEDEISNLVKLDLLEE	FIIGSVSEDNS(1)EDEISNLVK	11	2	-2.4932	61319000	14832000	0	46487000	0	0	0
Q13085	Acetyl-CoA carboxylase 1;Biotin carboxylase	ACACA	5	1	158.027	1.09e-20	218.12	195.96	218.12	S	___________MDEPSPLAQPLELNQHSRFI	MDEPS(1)PLAQPLELNQHSR	5	2	-0.058295	571360000	29774000	43462000	49511000	0	112960000	203040000
Q13085	Acetyl-CoA carboxylase 1;Biotin carboxylase	ACACA	80	0.999954	44.6291	0.000171716	144.7	95.913	122.77	S	SSLQDGLALHIRSSMSGLHLVKQGRDRKKID	SSMS(1)GLHLVK	4	2	0.5678	522130000	326060000	73902000	83334000	3584900	0	0
A0A0U1RQT1	Arf-GAP with coiled-coil, ANK repeat and PH domain-containing protein 2	ACAP2	386	0.956643	13.4396	1.81e-98	335.68	275.8	277.28	S	YREKGDESEKLDKKSSPSTGSLDSGNESKEK	KS(0.043)S(0.957)PSTGSLDSGNESK	3	2	0.4918	1929200000	0	0	50337000	505250000	583810000	719500000
A0A0U1RQT1	Arf-GAP with coiled-coil, ANK repeat and PH domain-containing protein 2	ACAP2	391	0.900205	11.0074	5.31e-07	161.3	114.55	161.3	S	DESEKLDKKSSPSTGSLDSGNESKEKLLKGE	KS(0.048)S(0.952)PS(0.008)T(0.071)GS(0.9)LDS(0.02)GNESK	8	2	-1.7328	58404000	0	0	0	13391000	27496000	17518000
A0A0U1RQT1	Arf-GAP with coiled-coil, ANK repeat and PH domain-containing protein 2	ACAP2	526	0.509233	0.168779	0.00416095	82.278	63.913	82.278	S	RAKYVERKFVDKYSISLSPPEQQKKFVSKSS	YS(0.001)IS(0.509)LS(0.49)PPEQQKK	4	3	-0.58769	21195000	0	21195000	0	0	0	0
A0A0U1RQT1	Arf-GAP with coiled-coil, ANK repeat and PH domain-containing protein 2	ACAP2	385	0.598291	1.73015	2.54e-85	325.49	272.35	325.49	S	AYREKGDESEKLDKKSSPSTGSLDSGNESKE	KS(0.598)S(0.402)PSTGSLDSGNESK	2	2	-0.25596	258220000	103600000	154620000	0	0	0	0
A0A0U1RQT1	Arf-GAP with coiled-coil, ANK repeat and PH domain-containing protein 2	ACAP2	528	0.999998	58.0881	2.94e-57	299.16	270.47	295.62	S	KYVERKFVDKYSISLSPPEQQKKFVSKSSEE	YSISLS(1)PPEQQK	6	2	1.2726	366180000	145800000	68819000	73336000	0	0	0
B7Z2R7	Acyl-CoA-binding domain-containing protein 5	ACBD5	157	0.458085	1.04498	1.38e-06	148.9	125.91	148.9	S	GPFYEIVEDKKSGRSSDITSDLGNVLTSTPN	S(0.178)GRS(0.36)S(0.458)DIT(0.004)SDLGNVLT(0.004)S(0.121)T(0.875)PNAK	5	3	0.1843	0	0	0	0	0	0	0
B7Z2R7	Acyl-CoA-binding domain-containing protein 5	ACBD5	169	0.494594	0	2.18e-05	113.71	103.79	113.71	S	GRSSDITSDLGNVLTSTPNAKTVNGKAESSD	SSDITSDLGNVLT(0.011)S(0.495)T(0.495)PNAK	14	3	0.027852	0	0	0	0	0	0	0
B7Z2R7	Acyl-CoA-binding domain-containing protein 5	ACBD5	170	0.997212	25.5694	1.83e-207	420.86	364.78	420.86	T	RSSDITSDLGNVLTSTPNAKTVNGKAESSDS	SSDITSDLGNVLTS(0.003)T(0.997)PNAK	15	2	0.26818	517090000	0	0	0	11407000	207040000	181340000
B7Z2R7	Acyl-CoA-binding domain-containing protein 5	ACBD5	185	0.987783	19.2012	1.94e-20	213.01	200.03	180.76	S	TPNAKTVNGKAESSDSGAESEEEEAQEEVKG	AESS(0.012)DS(0.988)GAES(1)EEEEAQEEVK	6	2	-1.0267	117450000	25972000	33357000	37155000	8097600	0	12868000
B7Z2R7	Acyl-CoA-binding domain-containing protein 5	ACBD5	189	1	105.36	1.94e-20	213.01	200.03	213.01	S	KTVNGKAESSDSGAESEEEEAQEEVKGAEQS	AES(0.001)S(0.056)DS(0.943)GAES(1)EEEEAQEEVK	10	2	-1.2314	117450000	25972000	33357000	37155000	8097600	0	12868000
A0A2R8Y544	Acyl-CoA-binding domain-containing protein 6	ACBD6	105	0.496415	0	1.65e-07	174.78	152.69	145.62	S	FEGKQKWEAWKALGDSSPSQAMQEYIAVVKK	ALGDS(0.496)S(0.496)PS(0.007)QAMQEYIAVVK	5	3	-0.3436	0	0	0	0	0	0	0
A0A2R8Y544	Acyl-CoA-binding domain-containing protein 6	ACBD6	106	0.998097	27.2408	3.48e-20	218.64	195.42	218.64	S	EGKQKWEAWKALGDSSPSQAMQEYIAVVKKL	ALGDS(0.002)S(0.998)PSQAMQEYIAVVK	6	2	-0.5351	236760000	0	0	13498000	5217100	96036000	97898000
A0A3F2YNW4	Adrenocortical dysplasia protein homolog	ACD	25	0.863264	8.01995	9.93e-21	218.16	155.75	218.16	S	RPWIRELILGSETPSSPRAGQLLEDAEAAVA	ELILGSET(0.001)PS(0.136)S(0.863)PR	11	2	-3.1477	250540000	0	91116000	0	0	159430000	0
A0A3F2YNW4	Adrenocortical dysplasia protein homolog	ACD	308	0.338497	0	0.0023589	79.004	56.351	79.004	S	LLPALSLAAPDPGQRSSSQPSPAICSAPATL	S(0.338)S(0.338)S(0.293)QPS(0.03)PAICSAPATLTPR	1	2	0.33256	0	0	0	0	0	0	0
A0A3F2YNW4	Adrenocortical dysplasia protein homolog	ACD	309	0.338497	0	0.0023589	79.004	56.351	79.004	S	LPALSLAAPDPGQRSSSQPSPAICSAPATLT	S(0.338)S(0.338)S(0.293)QPS(0.03)PAICSAPATLTPR	2	2	0.33256	0	0	0	0	0	0	0
A0A3F2YNW4	Adrenocortical dysplasia protein homolog	ACD	313	0.641171	7.03058	0.000191797	75.119	58.318	61.776	S	SLAAPDPGQRSSSQPSPAICSAPATLTPRSP	S(0.11)S(0.119)S(0.13)QPS(0.641)PAICS(0.002)APAT(0.049)LT(0.477)PRS(0.365)PHAS(0.106)R	6	3	0.49664	42672000	0	0	0	20102000	10037000	12533000
A0A3F2YNW4	Adrenocortical dysplasia protein homolog	ACD	327	0.897901	11.9645	1.97e-09	149.14	129.65	73.868	S	PSPAICSAPATLTPRSPHASRTPSSPLQSCT	SSSQPSPAICS(0.005)APAT(0.252)LT(0.784)PRS(0.898)PHAS(0.061)R	20	3	0.35099	160070000	0	0	74920000	5431300	21600000	16699000
A0A3F2YNW4	Adrenocortical dysplasia protein homolog	ACD	331	0.23774	0.57378	0.00136234	52.987	34.039	52.987	S	ICSAPATLTPRSPHASRTPSSPLQSCTPSLS	SSSQPSPAICS(0.031)APAT(0.254)LT(0.286)PRS(0.341)PHAS(0.238)RT(0.216)PS(0.196)S(0.186)PLQS(0.076)CT(0.104)PS(0.037)LS(0.034)PR	24	4	1.2387	0	0	0	0	0	0	0
A0A3F2YNW4	Adrenocortical dysplasia protein homolog	ACD	322	0.357355	1.20749	2.95e-05	89.751	58.826	89.751	T	RSSSQPSPAICSAPATLTPRSPHASRTPSSP	SSSQPSPAICS(0.003)APAT(0.357)LT(0.271)PRS(0.271)PHAS(0.098)R	15	3	1.5852	0	0	0	0	0	0	0
A0A3F2YNW4	Adrenocortical dysplasia protein homolog	ACD	324	0.783556	5.51465	2.86e-09	129.48	104.25	73.868	T	SSQPSPAICSAPATLTPRSPHASRTPSSPLQ	SSSQPSPAICS(0.005)APAT(0.252)LT(0.784)PRS(0.898)PHAS(0.061)R	17	3	0.35099	205000000	0	166700000	0	0	21600000	16699000
A0A3F2YNW4	Adrenocortical dysplasia protein homolog	ACD	333	0.36297	0.5804	0.0193695	58.671	38.564	58.671	T	SAPATLTPRSPHASRTPSSPLQSCTPSLSPR	T(0.363)PS(0.318)S(0.318)PLQS(0.002)CTPSLSPR	1	3	-0.11002	0	0	0	0	0	0	0
A0A3F2YNW4	Adrenocortical dysplasia protein homolog	ACD	342	0.966458	14.8996	0.00102112	103.04	79.706	103.04	T	SPHASRTPSSPLQSCTPSLSPRSHVPSPHQA	T(0.012)PS(0.415)S(0.573)PLQS(0.033)CT(0.966)PS(0.024)LS(0.977)PR	10	2	-2.9999	46679000	0	0	0	0	9098100	37581000
A0A3F2YNW4	Adrenocortical dysplasia protein homolog	ACD	24	0.566543	1.51362	1.04e-06	154.65	98.506	154.65	S	LRPWIRELILGSETPSSPRAGQLLEDAEAAV	ELILGSET(0.034)PS(0.567)S(0.4)PR	10	2	-2.0813	119110000	25690000	0	16979000	58559000	0	17885000
A0A3F2YNW4	Adrenocortical dysplasia protein homolog	ACD	335	0.986076	18.7233	4.35e-40	255.69	228.04	255.69	S	PATLTPRSPHASRTPSSPLQSCTPSLSPRSH	TPS(0.986)S(0.014)PLQSCT(0.016)PS(0.19)LS(0.795)PR	3	2	-0.54984	73807000	50213000	0	0	6168300	9022900	8403300
A0A3F2YNW4	Adrenocortical dysplasia protein homolog	ACD	346	0.976644	16.2698	1.36e-60	292.13	258.35	103.04	S	SRTPSSPLQSCTPSLSPRSHVPSPHQALVTR	T(0.012)PS(0.415)S(0.573)PLQS(0.033)CT(0.966)PS(0.024)LS(0.977)PR	14	2	-2.9999	464820000	50213000	59384000	62303000	86679000	89682000	116560000
A0A3F2YNW4	Adrenocortical dysplasia protein homolog	ACD	336	0.992209	21.0501	1.36e-60	292.13	258.35	243.47	S	ATLTPRSPHASRTPSSPLQSCTPSLSPRSHV	TPS(0.008)S(0.992)PLQSCTPSLSPR	4	2	-0.29752	778310000	122190000	162920000	200280000	86679000	89682000	116560000
S4R3H4	Apoptotic chromatin condensation inducer in the nucleus	ACIN1	606	0.553597	5.59263	0.000169214	96.504	56.845	96.504	S	SSNSRKSLSPGVSRDSSTSYTETKDPSSGQE	S(0.006)LS(0.994)PGVS(0.129)RDS(0.554)S(0.127)T(0.153)S(0.036)YT(0.002)ETK	10	3	0.18599	60635000	0	16891000	0	43744000	0	0
S4R3H4	Apoptotic chromatin condensation inducer in the nucleus	ACIN1	609	0.909858	11.6271	4.26e-09	94.849	83.32	83.182	S	SRKSLSPGVSRDSSTSYTETKDPSSGQEVAT	DSS(0.008)T(0.063)S(0.91)Y(0.001)T(0.019)ETK	5	2	0.85424	31466000	0	0	0	31466000	0	0
S4R3H4	Apoptotic chromatin condensation inducer in the nucleus	ACIN1	642	0.25476	0	0.00826963	96.229	96.229	96.229	S	VPQLQVCEPKERTSTSSSSVQARRLSQPESA	T(0.141)S(0.141)T(0.182)S(0.255)S(0.255)S(0.023)S(0.004)VQAR	4	2	0.073151	0	0	0	0	0	0	0
S4R3H4	Apoptotic chromatin condensation inducer in the nucleus	ACIN1	643	0.42142	0.0921425	0.00826963	96.229	96.229	65.212	S	PQLQVCEPKERTSTSSSSVQARRLSQPESAE	ERT(0.145)S(0.839)T(0.015)S(0.41)S(0.421)S(0.129)S(0.041)VQAR	7	2	0.1596	0	0	0	0	0	0	0
S4R3H4	Apoptotic chromatin condensation inducer in the nucleus	ACIN1	656	1	103.672	5.39e-05	134.06	94.433	103.67	S	TSSSSVQARRLSQPESAEKHVTQRLQPERGS	RLS(1)QPES(1)AEK	7	2	0.23922	3185300000	0	14358000	16963000	1148000000	201460000	899210000
S4R3H4	Apoptotic chromatin condensation inducer in the nucleus	ACIN1	837	0.499573	0	2.24e-34	225.69	207.23	176.73	S	PLAGQEAVVDLHADDSRISEDETERNGDDGT	PLAGQEAVVDLHADDS(0.5)RIS(0.5)EDET(0.001)ERNGDDGTHDK	16	5	0.66472	0	0	0	0	0	0	0
S4R3H4	Apoptotic chromatin condensation inducer in the nucleus	ACIN1	840	0.499573	0	2.24e-34	225.69	207.23	176.73	S	GQEAVVDLHADDSRISEDETERNGDDGTHDK	PLAGQEAVVDLHADDS(0.5)RIS(0.5)EDET(0.001)ERNGDDGTHDK	19	5	0.66472	0	0	0	0	0	0	0
S4R3H4	Apoptotic chromatin condensation inducer in the nucleus	ACIN1	547	0.975384	15.9796	0.00158168	126.39	91.495	126.39	S	RSRSRSPDSSGSRSHSPLRSKQRDVAQARTH	S(0.025)HS(0.975)PLRSK	3	3	0.65398	24106000	0	24106000	0	0	0	0
S4R3H4	Apoptotic chromatin condensation inducer in the nucleus	ACIN1	326	0.928392	11.1305	9.08e-05	129.29	92.774	129.29	S	EEEREIKSSQGLKEKSKSPSPPRLTEDRKKA	S(0.928)KS(0.072)PS(0.986)PPRLT(0.013)EDR	1	2	0.31813	1625900000	0	0	449520000	440420000	297930000	349440000
S4R3H4	Apoptotic chromatin condensation inducer in the nucleus	ACIN1	150	0.994007	24.7924	1.66e-05	145.13	129.01	137.64	S	EREAREAAELEGKSSSISEEKGDSDDEKPRK;RPELELSRHSPRKSSSISEEKGDSDDEKPRK	S(0.003)S(0.003)S(0.994)ISEEKGDS(1)DDEKPR	3	3	-0.025882	184860000	0	0	0	48286000	58279000	46215000
S4R3H4	Apoptotic chromatin condensation inducer in the nucleus	ACIN1	318	0.59217	1.61968	0.0009277	87.802	65.96	87.802	S	MKTTSPLEEEEREIKSSQGLKEKSKSPSPPR	TTSPLEEEEREIKS(0.592)S(0.408)QGLK	14	3	-0.12417	39612000	0	39612000	0	0	0	0
Q9UKV3-5	Apoptotic chromatin condensation inducer in the nucleus	ACIN1	882	0.801601	6.36864	8.49e-15	165.48	147.21	108.15	S	TESLKEAVVDLHADDSRISEDETERNGDDGT	EAVVDLHADDS(0.802)RIS(0.185)EDET(0.013)ERNGDDGTHDK	11	4	-0.20289	81677000	0	53946000	0	0	0	0
S4R3H4	Apoptotic chromatin condensation inducer in the nucleus	ACIN1	608	0.362925	1.35776	1.35e-13	121.25	104.5	121.25	T	NSRKSLSPGVSRDSSTSYTETKDPSSGQEVA	DS(0.227)S(0.265)T(0.363)S(0.129)YT(0.014)ET(0.002)KDPSSGQEVAT(1)PPVPQLQVCEPK	4	3	-0.38549	0	0	0	0	0	0	0
S4R3H4	Apoptotic chromatin condensation inducer in the nucleus	ACIN1	639	0.464361	0	0.0134897	82.287	55.501	71.567	T	TPPVPQLQVCEPKERTSTSSSSVQARRLSQP	ERT(0.464)S(0.464)T(0.065)S(0.005)S(0.001)SSVQAR	3	3	0.32952	0	0	0	0	0	0	0
S4R3H4	Apoptotic chromatin condensation inducer in the nucleus	ACIN1	335	0.712997	3.72782	0.00129197	106.38	78.972	106.38	T	QGLKEKSKSPSPPRLTEDRKKASLVALPEQT	S(0.726)KS(0.274)PS(0.287)PPRLT(0.713)EDR	10	2	0.19874	449520000	0	0	449520000	0	0	0
S4R3H4	Apoptotic chromatin condensation inducer in the nucleus	ACIN1	1046	0.988549	19.3614	2.89e-07	161.48	119.79	161.48	S	QDELDYHRGLLVDRPSETKTEEQGIPRPLHP	GLLVDRPS(0.989)ET(0.011)K	8	2	0.62386	196160000	6377300	179740000	10045000	0	0	0
S4R3H4	Apoptotic chromatin condensation inducer in the nucleus	ACIN1	342	0.999996	54.0215	3.36e-09	129.25	116.44	129.25	S	KSPSPPRLTEDRKKASLVALPEQTASEEETP	KAS(1)LVALPEQTASEEETPPPLLTK	3	3	0.61842	110960000	9325300	13785000	12363000	0	35539000	39950000
S4R3H4	Apoptotic chromatin condensation inducer in the nucleus	ACIN1	640	0.998745	30.3572	8.68e-26	229.39	168.88	229.39	S	PPVPQLQVCEPKERTSTSSSSVQARRLSQPE	ERTS(0.999)T(0.001)SSSSVQAR	4	2	0.21483	3111200000	20242000	44302000	39417000	529460000	801500000	1205300000
S4R3H4	Apoptotic chromatin condensation inducer in the nucleus	ACIN1	652	1	103.672	1.52e-06	188.88	135.87	103.67	S	ERTSTSSSSVQARRLSQPESAEKHVTQRLQP	RLS(1)QPES(1)AEK	3	2	0.23922	10055000000	27995000	46554000	32273000	1154400000	272020000	941410000
S4R3H4	Apoptotic chromatin condensation inducer in the nucleus	ACIN1	597	1	88.2804	0.0111337	96.009	45.901	96.009	S	RSRSRSRSASSNSRKSLSPGVSRDSSTSYTE	S(1)LS(1)PGVSR	1	2	-0.37553	361260000	31494000	38242000	43499000	74566000	85988000	87475000
S4R3H4	Apoptotic chromatin condensation inducer in the nucleus	ACIN1	270	0.997176	25.479	2.73e-07	162.29	96.27	162.29	S	RVKPEEMMDERPKTRSQEQEVLERGGRFTRS	T(0.003)RS(0.997)QEQEVLER	3	2	-0.50729	231150000	32705000	32173000	35386000	41482000	50877000	38530000
Q9UKV3-5	Apoptotic chromatin condensation inducer in the nucleus	ACIN1	885	0.823579	6.7203	1.06e-27	220.74	197.17	220.74	S	LKEAVVDLHADDSRISEDETERNGDDGTHDK	EAVVDLHADDS(0.175)RIS(0.824)EDET(0.001)ERNGDDGTHDK	14	4	-0.8022	86710000	35126000	0	51584000	0	0	0
S4R3H4	Apoptotic chromatin condensation inducer in the nucleus	ACIN1	356	0.999942	42.3479	2.73e-63	288.92	242.76	275.65	T	ASLVALPEQTASEEETPPPLLTKEASSPPPH	ASLVALPEQTASEEET(1)PPPLLTK	16	2	-0.89702	278310000	43118000	37534000	103930000	0	3266000	3087600
S4R3H4	Apoptotic chromatin condensation inducer in the nucleus	ACIN1	285	0.995726	23.6727	0.00377541	93.468	59.204	93.468	S	SQEQEVLERGGRFTRSQEEARKSHLARQQQE	FT(0.004)RS(0.996)QEEARK	4	3	-0.21345	61393000	45033000	9148700	7210600	0	0	0
S4R3H4	Apoptotic chromatin condensation inducer in the nucleus	ACIN1	196	0.999857	38.4316	1.55e-169	388.59	358.83	388.59	T	LSEGSQPAEEEEDQETPSRNLRVRADRNLKT	AAKLS(1)EGSQPAEEEEDQET(1)PSR	19	2	-1.1865	6828400000	52375000	68270000	56308000	901190000	1085100000	892020000
S4R3H4	Apoptotic chromatin condensation inducer in the nucleus	ACIN1	503	0.99999	49.8785	9.83e-05	152.04	128.29	134.57	S	CLKQPSLEQKEGRRASHTLLPSHRLKQSADS	AS(1)HTLLPSHR	2	2	-0.61534	2372200000	52580000	99775000	38377000	493700000	0	750980000
S4R3H4	Apoptotic chromatin condensation inducer in the nucleus	ACIN1	767	0.999991	50.4689	0.0156171	104.74	57.031	103.2	S	EKKESSLPKSFKRKISVVSATKGVPAGNSDT	KIS(1)VVSATK	3	2	0.49311	191870000	65745000	82509000	43611000	0	0	0
S4R3H4	Apoptotic chromatin condensation inducer in the nucleus	ACIN1	185	1	183.348	9.5e-77	303.05	267.29	217.02	S	SSRVRQARAAKLSEGSQPAEEEEDQETPSRN	AAKLS(1)EGS(1)QPAEEEEDQET(0.988)PS(0.012)R	8	2	-2.0297	2877800000	80766000	138440000	132780000	538200000	521940000	314460000
S4R3H4	Apoptotic chromatin condensation inducer in the nucleus	ACIN1	1273	0.970761	15.2111	0.0194542	88.734	21.186	65.695	S	RDRRDTKRHSRSRSRSTPVRDRGGRR_____	S(0.029)RS(0.971)T(1)PVRDR	3	2	0.17395	748530000	121050000	0	131530000	30938000	0	0
S4R3H4	Apoptotic chromatin condensation inducer in the nucleus	ACIN1	624	1	161.28	5.91e-169	386.14	353.57	370.5	T	SYTETKDPSSGQEVATPPVPQLQVCEPKERT	DPSSGQEVAT(1)PPVPQLQVCEPK	10	2	0.27818	1671900000	132560000	119910000	133310000	17492000	333490000	323860000
S4R3H4	Apoptotic chromatin condensation inducer in the nucleus	ACIN1	1274	0.999977	46.1049	0.0194542	88.734	21.186	88.734	T	DRRDTKRHSRSRSRSTPVRDRGGRR______	S(0.065)RS(0.935)T(1)PVRDR	4	2	-0.60127	1368700000	167350000	183190000	239150000	58509000	0	243560000
S4R3H4	Apoptotic chromatin condensation inducer in the nucleus	ACIN1	182	1	165.495	1.55e-169	388.59	358.83	179.06	S	ERRSSRVRQARAAKLSEGSQPAEEEEDQETP	AAKLS(1)EGS(1)QPAEEEEDQET(0.983)PS(0.017)RNLR	5	3	-1.4495	5999300000	219720000	201840000	274450000	843920000	727400000	1000800000
S4R3H4	Apoptotic chromatin condensation inducer in the nucleus	ACIN1	352	0.999995	53.1619	4.61e-127	344.73	299.63	344.73	S	DRKKASLVALPEQTASEEETPPPLLTKEASS	ASLVALPEQTAS(1)EEETPPPLLTK	12	2	0.13082	1265600000	224010000	135120000	411600000	0	19481000	17106000
S4R3H4	Apoptotic chromatin condensation inducer in the nucleus	ACIN1	158	1	152.249	1.63e-156	393.29	338.57	321.62	S	ELEGKSSSISEEKGDSDDEKPRKGERRSSRV;HSPRKSSSISEEKGDSDDEKPRKGERRSSRV	SSSISEEKGDS(1)DDEK	11	2	0.46293	9018400000	324430000	620030000	779350000	483230000	522950000	804260000
S4R3H4	Apoptotic chromatin condensation inducer in the nucleus	ACIN1	307	0.999487	33.0709	8.36e-17	199.41	155.72	168.89	S	SHLARQQQEKEMKTTSPLEEEEREIKSSQGL	TTS(0.999)PLEEEEREIK	3	2	0.15636	1762100000	339650000	400380000	265750000	0	228260000	235420000
S4R3H4	Apoptotic chromatin condensation inducer in the nucleus	ACIN1	780	0.999407	32.2659	1.77e-09	189.07	154.64	160.37	S	KISVVSATKGVPAGNSDTEGGQPGRKRRWGA;RKISVVSTKGVPAGNSDTEGGQPGRKRRWGA	GVPAGNS(0.999)DT(0.001)EGGQPGRK	7	2	-0.54734	7010500000	373460000	582990000	622940000	725550000	958190000	590220000
S4R3H4	Apoptotic chromatin condensation inducer in the nucleus	ACIN1	328	0.999937	42.6402	0.000208876	132.88	64.25	132.32	S	EREIKSSQGLKEKSKSPSPPRLTEDRKKASL	SKS(1)PSPPR	3	2	-0.12384	7440000000	943410000	1793200000	985830000	849610000	538060000	722550000
S4R3H4	Apoptotic chromatin condensation inducer in the nucleus	ACIN1	330	0.999994	54.8128	9.08e-05	129.29	92.774	112.34	S	EIKSSQGLKEKSKSPSPPRLTEDRKKASLVA	S(0.015)KS(0.985)PS(1)PPRLTEDR	5	3	-0.049987	8689700000	949410000	1785500000	1034000000	849610000	538060000	722550000
S4R3H4	Apoptotic chromatin condensation inducer in the nucleus	ACIN1	432	1	176.951	1.12e-91	319.18	286.99	319.18	S	GGLSPLSSPSDTKAESPAEKVPEESVLPLVQ	AES(1)PAEKVPEESVLPLVQK	3	2	0.26645	3434700000	966160000	786070000	735710000	3647800	149940000	279390000
S4R3H4	Apoptotic chromatin condensation inducer in the nucleus	ACIN1	599	0.999993	51.3693	2.08e-10	193.07	127.26	96.009	S	RSRSRSASSNSRKSLSPGVSRDSSTSYTETK	S(1)LS(1)PGVSR	3	2	-0.37553	7129400000	1386300000	1167600000	2060100000	513810000	717460000	886060000
S4R3H4	Apoptotic chromatin condensation inducer in the nucleus	ACIN1	946	1	131.891	3.65e-07	154.67	139.99	154.67	S	VSITIDDPVRTAQVPSPPRGKISNIVHISNL	TAQVPS(1)PPRGK	6	2	-0.30347	9388100000	1467500000	1349900000	1987000000	267780000	351680000	434160000
S4R3H4	Apoptotic chromatin condensation inducer in the nucleus	ACIN1	671	1	100.086	0.00749918	112.84	47.604	100.09	S	SAEKHVTQRLQPERGSPKKCEAEEAEPPAAT	LQPERGS(1)PKK	7	2	-0.04494	10464000000	3728900000	1985700000	23951000	0	1324200000	949360000
P25106	Atypical chemokine receptor 3	ACKR3	347	0.484207	0	0.000207125	90.694	55.978	90.694	S	FKYSAKTGLTKLIDASRVSETEYSALEQSTK	LIDAS(0.484)RVS(0.484)ET(0.032)EYSALEQSTK	5	3	-0.45465	0	0	0	0	0	0	0
P25106	Atypical chemokine receptor 3	ACKR3	350	0.637982	2.76452	8.69e-07	160.67	106.41	160.67	S	SAKTGLTKLIDASRVSETEYSALEQSTK___	LIDAS(0.338)RVS(0.638)ET(0.024)EYSALEQSTK	8	3	1.0712	31933000	0	31933000	0	0	0	0
P53396	ATP-citrate synthase	ACLY	481	0.999943	42.4053	2.95e-15	189.8	167.72	113.81	S	PAKKAKPAMPQDSVPSPRSLQGKSTTLFSRH	AKPAMPQDSVPS(1)PR	12	3	0.054952	8114200000	568250000	962770000	773590000	31639000	188280000	382450000
P53396	ATP-citrate synthase	ACLY	455	0.99997	48.307	6.21e-21	211.74	185.06	121.5	S	NASGSTSTPAPSRTASFSESRADEVAPAKKA	TAS(1)FSESR	3	2	-0.33587	46153000000	6453000000	6213200000	1990500000	742090000	2722600000	2835500000
A2A274	Aconitate hydratase, mitochondrial	ACO2	156	1	49.0662	0.0369134	49.066	15.442	49.066	T	RRAKDINQEVYNFLATAGAKYGVGFWKPGSG	DINQEVY(1)NFLAT(1)AGAK	12	2	-4.4576	84566000	0	48972000	35594000	0	0	0
A2A274	Aconitate hydratase, mitochondrial	ACO2	151	1	49.0662	0.0369134	49.066	15.442	49.066	Y	GEKDLRRAKDINQEVYNFLATAGAKYGVGFW	DINQEVY(1)NFLAT(1)AGAK	7	2	-4.4576	84566000	0	48972000	35594000	0	0	0
A2A274	Aconitate hydratase, mitochondrial	ACO2	584	0.980834	18.4175	4.65e-05	130.64	101.7	104.68	S	YQHPPKDSSGQHVDVSPTSQRLQLLEPFDKW	DSSGQHVDVS(0.981)PT(0.014)S(0.005)QR	10	3	1.0605	505010000	26789000	13261000	21497000	42860000	75387000	22275000
O00154-4	Cytosolic acyl coenzyme A thioester hydrolase	ACOT7	2	0.999998	56.7751	0.000911472	91.812	64.477	91.812	S	______________MSGPDVETPSAIQICRI	S(1)GPDVETPSAIQICR	1	2	-1.0826	28739000	0	0	7559300	3292700	7265700	10621000
E9PRD4	Acyl-coenzyme A thioesterase 8	ACOT8	2	0.5	0	0.0291771	40.837	22.59	40.837	S	______________MSSPQAPEDGQGCGDRG	S(0.5)S(0.5)PQAPEDGQGCGDRGDPPGDLR	1	3	2.6243	62451000	0	17009000	0	0	17930000	27511000
E9PRD4	Acyl-coenzyme A thioesterase 8	ACOT8	3	0.5	0	0.0291771	40.837	22.59	40.837	S	_____________MSSPQAPEDGQGCGDRGD	S(0.5)S(0.5)PQAPEDGQGCGDRGDPPGDLR	2	3	2.6243	62451000	0	17009000	0	0	17930000	27511000
Q15067-2	Peroxisomal acyl-coenzyme A oxidase 1	ACOX1	26	0.999972	45.4938	1.03e-05	132.35	118.9	132.35	S	SASFNPELLTHILDGSPEKTRRRREIENMIL	DSASFNPELLTHILDGS(1)PEK	17	3	0.15189	80198000	19740000	21584000	38873000	0	0	0
O95573	Long-chain-fatty-acid--CoA ligase 3	ACSL3	688	0.846123	8.26023	3.46e-06	110.22	79.674	110.22	T	KFEIPVKIRLSPEPWTPETGLVTDAFKLKRK	LSPEPWT(0.846)PET(0.126)GLVT(0.028)DAFK	7	2	2.9666	59998000	0	0	53756000	0	0	6242300
O95573	Long-chain-fatty-acid--CoA ligase 3	ACSL3	683	0.999947	42.7346	5.2e-05	103.53	84.99	103.53	S	SASLEKFEIPVKIRLSPEPWTPETGLVTDAF	IRLS(1)PEPWTPETGLVTDAFK	4	3	0.31688	86034000	12825000	20978000	26461000	0	18557000	0
O60488-2	Long-chain-fatty-acid--CoA ligase 4	ACSL4	633	0.999567	33.7002	0.000200724	90.836	64.424	67.902	S	AMKLERFEIPIKVRLSPEPWTPETGLVTDAF	LS(1)PEPWTPETGLVTDAFK	2	2	-0.72775	24977000	0	17763000	0	0	0	0
O60488-2	Long-chain-fatty-acid--CoA ligase 4	ACSL4	638	0.99511	25.2566	3.46e-06	110.22	79.674	63.63	T	RFEIPIKVRLSPEPWTPETGLVTDAFKLKRK	VRLS(0.002)PEPWT(0.995)PET(0.003)GLVTDAFK	9	3	-0.49392	69860000	0	0	53756000	0	0	6242300
Q9NR19	Acetyl-coenzyme A synthetase, cytoplasmic	ACSS2	12	0.997906	26.9231	2.06e-06	155.49	125.29	133.98	S	____MGLPEERVRSGSGSRGQEEAGAGGRAR	SGS(0.998)GS(0.002)RGQEEAGAGGR	3	3	-0.64271	6287300000	72797000	77115000	77088000	25756000	3573500000	1404500000
Q9NR19	Acetyl-coenzyme A synthetase, cytoplasmic	ACSS2	267	0.999987	49.294	5.29e-22	225.37	173.65	225.37	S	HLGRAELGMGDSTSQSPPIKRSCPDVQISWN	AELGMGDSTSQS(1)PPIK	12	2	-0.34927	665800000	137560000	106400000	111580000	0	154760000	118740000
Q9NR19	Acetyl-coenzyme A synthetase, cytoplasmic	ACSS2	30	0.999997	56.0144	2.04e-05	160.18	143.41	145.91	S	RGQEEAGAGGRARSWSPPPEVSRSAHVPSLQ	SWS(1)PPPEVSR	3	2	-0.36427	1457100000	309730000	342420000	269430000	120350000	173470000	214690000
P63261	Actin, cytoplasmic 1;Actin, cytoplasmic 1, N-terminally processed;Actin, cytoplasmic 2;Actin, cytoplasmic 2, N-terminally processed	ACTB;ACTG1	199	0.998962	30.0676	0.00825275	100.55	70.744	89.266	S	DLTDYLMKILTERGYSFTTTAEREIVRDIKE	GYS(0.999)FT(0.001)TTAER	3	2	-0.3738	27014000	0	0	0	8395000	11756000	6863200
P63261	Actin, cytoplasmic 1;Actin, cytoplasmic 1, N-terminally processed;Actin, cytoplasmic 2;Actin, cytoplasmic 2, N-terminally processed;POTE ankyrin domain family member E	ACTB;ACTG1;POTEE	218	0.999998	57.357	0.000117492	88.239	65.999	88.239	Y	MAEREIVRDIKEKLCYVALDFEQEMATAASS;TAEREIVRDIKEKLCYVALDFEQEMATAASS	LCY(1)VALDFEQEMATAASSSSLEK	3	3	-1.6769	45465000	20628000	0	17863000	0	6974200	0
P63261	Actin, cytoplasmic 1;Actin, cytoplasmic 1, N-terminally processed;Actin, gamma-enteric smooth muscle;Actin, cytoplasmic 2;Actin, cytoplasmic 2, N-terminally processed;Actin, alpha skeletal muscle;Actin, alpha cardiac muscle 1;Actin, aortic smooth muscle	ACTB;ACTG2;ACTG1;ACTA1;ACTC1;ACTA2	323	0.92198	10.7252	1.81e-07	164.48	111.75	164.48	S	GIADRMQKEITALAPSTMKIKIIAPPERKYS	EITALAPS(0.922)T(0.078)MK	8	2	-0.51022	83787000	43394000	17667000	22726000	0	0	0
P63261	Actin, cytoplasmic 1;Actin, cytoplasmic 1, N-terminally processed;Actin, gamma-enteric smooth muscle;Putative beta-actin-like protein 3;Putative beta-actin-like protein 3, N-terminally processed;Actin, cytoplasmic 2;Actin, cytoplasmic 2, N-terminally processed;Actin, alpha skeletal muscle;Actin, alpha cardiac muscle 1;Actin, aortic smooth muscle;Beta-actin-like protein 2;POTE ankyrin domain famil…	ACTB;ACTG2;POTEKP;ACTG1;ACTA1;ACTC1;ACTA2;ACTBL2;POTEE;POTEF	239	0.623161	2.18445	0.00622201	82.707	62.477	82.707	S	ENEMATAASSSSLEKSYELPDGQVITIGNER;EQEMATAASSSSLEKSYELPDGQVITIGNER;EQEMVRAAASSSPERSYELPDGQVITIGNER	S(0.623)Y(0.377)ELPDGQVITIGNER	1	2	3.952	43706000	0	0	0	10864000	19588000	13255000
O96019	Actin-like protein 6A	ACTL6A	86	1	67.9024	0.00851562	94.191	71.717	67.902	S	DTNALRVPRENMEAISPLKNGMVEDWDSFQA	VPRENMEAIS(1)PLK	10	3	-0.30199	38422000	7504200	8234200	9353300	0	0	0
O96019	Actin-like protein 6A	ACTL6A	233	1	113.74	7.15e-16	213.94	166.11	113.74	S	VPPYMIASKEAVREGSPANWKRKEKLPQVTR	EGS(1)PANWK	3	2	-0.11101	4264500000	263900000	455630000	218880000	193150000	195840000	255090000
F5H6T1	Actin-related protein 2	ACTR2	62	0.999997	54.7245	0.0025167	111.95	79.942	111.95	T	TRNCKILLTEPPMNPTKNREKIVEVMFETYQ	ILLTEPPMNPT(1)K	11	2	-1.382	48011000	48011000	0	0	0	0	0
Q9H9F9	Actin-related protein 5	ACTR5	76	1	193.097	2.5e-20	221.13	195.01	221.13	S	FRAVCARGRGGARGASGPQVGNALGSLEPLR	GAS(1)GPQVGNALGSLEPLR	3	2	0.08559	30460000	0	0	0	6364800	13898000	10197000
Q9H981-2	Actin-related protein 8	ACTR8	21	1	83.5305	0.000790979	148.56	95.921	83.53	S	IWSKKMSNGTRRIPVSPEQARSYNKQMRPAI	RIPVS(1)PEQAR	5	2	-0.46714	1461300000	47824000	48548000	59605000	108910000	292960000	292720000
P36896-5	Activin receptor type-1B	ACVR1B	337	1	51.4633	0.0464989	51.463	10.916	51.463	T	RVGTKRYMAPEVLDETINMKHFDSFKCADIY	Y(1)MAPEVLDET(1)INMK	10	2	-4.0464	18546000	0	0	0	0	0	18546000
P78536	Disintegrin and metalloproteinase domain-containing protein 17	ADAM17	819	1	80.1485	1.62e-11	199.68	173.69	199.68	S	EKAASFKLQRQNRVDSKETEC__________	QNRVDS(1)KETEC	6	2	-0.93015	37579000	0	10909000	6706300	19964000	0	0
Q13443	Disintegrin and metalloproteinase domain-containing protein 9	ADAM9	761	1	119.132	5.6e-06	155.88	146.35	155.88	T	PSRQPGSVPRHVSPVTPPREVPIYANRFAVP	HVS(1)PVT(1)PPREVPIYANR	6	3	0.03501	810820000	0	60960000	0	447350000	187100000	92918000
Q13443	Disintegrin and metalloproteinase domain-containing protein 9	ADAM9	752	0.996698	24.7975	0.001001	92.096	72.492	92.096	S	ESDGKNQANPSRQPGSVPRHVSPVTPPREVP	NQANPS(0.003)RQPGS(0.997)VPR	11	3	0.38312	162740000	41072000	0	44223000	3636000	0	0
Q13443	Disintegrin and metalloproteinase domain-containing protein 9	ADAM9	758	1	137.862	5.6e-06	163.43	145.91	155.88	S	QANPSRQPGSVPRHVSPVTPPREVPIYANRF	HVS(1)PVT(1)PPREVPIYANR	3	3	0.03501	1506500000	125760000	202210000	106680000	447350000	187100000	92918000
A0A0C4DFV8	A disintegrin and metalloproteinase with thrombospondin motifs 13	ADAMTS13	62	0.772896	7.04047	0.0417035	48.44	14.565	48.44	T	RKMCRKLLDMTFSSKTNTLVVRQRCGRPGGG	LLDMT(0.085)FS(0.085)S(0.284)KT(0.773)NT(0.773)LVVR	10	2	0.98008	68401000	18453000	21258000	28690000	0	0	0
A0A0C4DFV8	A disintegrin and metalloproteinase with thrombospondin motifs 13	ADAMTS13	64	0.772896	7.04047	0.0417035	48.44	14.565	48.44	T	MCRKLLDMTFSSKTNTLVVRQRCGRPGGGVL	LLDMT(0.085)FS(0.085)S(0.284)KT(0.773)NT(0.773)LVVR	12	2	0.98008	68401000	18453000	21258000	28690000	0	0	0
Q2XQZ0	A disintegrin and metalloproteinase with thrombospondin motifs 16	ADAMTS16	163	0.879481	10.5819	0.0353753	46.558	10.899	41.166	T	QGSLRSHRNSSVALSTCQGLSGMIRTEEADY	S(0.001)HRNS(0.002)S(0.002)VALS(0.038)T(0.879)CQGLS(0.077)GMIR	11	3	1.2854	102980000	48675000	0	54305000	0	0	0
P55265-5	Double-stranded RNA-specific adenosine deaminase	ADAR	334	1	89.9126	0.0294548	89.913	65.137	89.913	S	SPVTTLLECMHKLGNSCEFRLLSKEGPAHEP	LGNS(1)CEFR	4	2	0.10217	15063000	0	0	0	15063000	0	0
P55265-5	Double-stranded RNA-specific adenosine deaminase	ADAR	304	0.769698	6.00859	0.000534397	87.326	77.185	87.326	S	SSHYSTEKESEKTAESQTPTPSATSFFSGKS	T(0.01)AES(0.77)QT(0.193)PT(0.027)PSATSFFSGK	4	3	-0.19025	76732000	0	76732000	0	0	0	0
P55265-5	Double-stranded RNA-specific adenosine deaminase	ADAR	316	0.51321	4.21307	2.62e-10	109.59	92.46	109.59	S	TAESQTPTPSATSFFSGKSPVTTLLECMHKL	TAESQTPT(0.005)PS(0.124)AT(0.075)S(0.075)FFS(0.513)GKS(0.195)PVT(0.009)T(0.003)LLECMHK	16	3	0.58076	43143000	0	0	43143000	0	0	0
P55265-5	Double-stranded RNA-specific adenosine deaminase	ADAR	308	0.964946	15.104	8.17e-16	174.32	161.74	174.32	T	STEKESEKTAESQTPTPSATSFFSGKSPVTT	TAESQT(0.03)PT(0.965)PS(0.005)ATSFFS(0.004)GKS(0.992)PVT(0.002)T(0.002)LLECMHK	8	4	-1.7997	683630000	0	0	0	0	0	683630000
P55265-5	Double-stranded RNA-specific adenosine deaminase	ADAR	306	0.998955	29.8294	3.7e-28	238.19	217.83	193.27	T	HYSTEKESEKTAESQTPTPSATSFFSGKSPV	TAESQT(0.999)PT(0.001)PSATSFFSGK	6	2	-0.20694	2513700000	43774000	21831000	58048000	660320000	891570000	35081000
P55265-5	Double-stranded RNA-specific adenosine deaminase	ADAR	319	0.999997	55.2366	3.53e-69	286.25	253.74	184.98	S	SQTPTPSATSFFSGKSPVTTLLECMHKLGNS	S(1)PVTTLLECMHK	1	2	2.3558	3574200000	140410000	246130000	138060000	661050000	851680000	701660000
P55265-5	Double-stranded RNA-specific adenosine deaminase	ADAR	196	0.999914	40.6614	2.46e-06	165.1	135.21	157.31	S	IMEMPSFYSHGLPRCSPYKKLTECQLKNPIS	AIMEMPSFYSHGLPRCS(1)PYK	17	4	-0.47772	527810000	160060000	195250000	60558000	0	0	0
P55265-5	Double-stranded RNA-specific adenosine deaminase	ADAR	528	0.997809	26.5669	0.000561596	100.04	63.749	58.658	S	TPVTGASLRRTMLLLSRSPEAQPKTLPLTGS	T(0.006)MLLLS(0.998)RS(0.996)PEAQPK	6	2	4.3312	2116100000	179170000	10893000	117860000	0	15803000	37286000
P55265-5	Double-stranded RNA-specific adenosine deaminase	ADAR	530	0.99846	28.1199	4.46e-43	273.84	243.11	115.07	S	VTGASLRRTMLLLSRSPEAQPKTLPLTGSTF	TMLLLS(0.002)RS(0.998)PEAQPK	8	2	-0.76245	5192700000	760030000	925560000	566790000	10921000	75985000	72846000
P78563-2	Double-stranded RNA-specific editase 1	ADARB1	31	0.640453	0.317003	1.27e-06	88.633	67.61	50.639	S	VKENRNLDNVSPKDGSTPGPGEGSQLSNGGG	NLDNVS(0.742)PKDGS(0.64)T(0.614)PGPGEGS(0.002)QLS(0.001)NGGGGGPGRK	11	3	0.50794	100880000	0	0	0	30266000	0	26063000
P78563-2	Double-stranded RNA-specific editase 1	ADARB1	10	0.853271	8.34275	1.05e-05	151.48	128.88	151.48	S	______MDIEDEENMSSSSTDVKENRNLDNV	MDIEDEENMS(0.853)S(0.125)S(0.019)S(0.003)TDVK	10	2	-1.7764	7846700	0	0	7846700	0	0	0
P78563-2	Double-stranded RNA-specific editase 1	ADARB1	59	0.999982	47.5079	0.000755547	122.81	94.348	122.81	S	GGGGGPGRKRPLEEGSNGHSKYRLKKRRKTP	RPLEEGS(1)NGHSK	7	2	0.54948	147720000	0	0	0	0	15247000	33900000
P78563-2	Double-stranded RNA-specific editase 1	ADARB1	32	0.978888	16.6676	4.86e-20	154.55	135.72	154.55	T	KENRNLDNVSPKDGSTPGPGEGSQLSNGGGG	DGS(0.021)T(0.979)PGPGEGSQLSNGGGGGPGR	4	2	-0.24162	581390000	0	0	0	36124000	37782000	42599000
P78563-2	Double-stranded RNA-specific editase 1	ADARB1	26	1	117.136	4.86e-20	153.77	117.05	117.14	S	SSSTDVKENRNLDNVSPKDGSTPGPGEGSQL	NLDNVS(1)PK	6	2	0.053154	700700000	49025000	57191000	57982000	36124000	83083000	127080000
Q9NS39	Double-stranded RNA-specific editase B2	ADARB2	11	0.852298	9.84737	3.18e-05	131.11	73.786	131.11	S	_____MASVLGSGRGSGGLSSQLKCKSKRRR	ASVLGS(0.057)GRGS(0.852)GGLS(0.088)S(0.002)QLK	10	2	0.66505	106340000	0	0	0	9372000	78895000	18076000
Q9NS39	Double-stranded RNA-specific editase B2	ADARB2	50	0.999968	44.8877	3.52e-50	265.36	222.84	265.36	S	KVSILSTFLAPFKHLSPGITNTEDDDTLSTS	HLS(1)PGITNTEDDDTLSTSSAEVK	3	2	0.58507	135290000	0	0	0	12299000	37729000	46159000
Q9NS39	Double-stranded RNA-specific editase B2	ADARB2	66	0.657936	3.82542	0.000587233	73.616	61.828	73.616	S	PGITNTEDDDTLSTSSAEVKENRNVGNLAAR	HLSPGITNTEDDDTLS(0.021)T(0.048)S(0.273)S(0.658)AEVK	19	3	0.24799	46771000	18304000	14728000	13739000	0	0	0
Q9BUB4-2	tRNA-specific adenosine deaminase 1	ADAT1	42	0.999795	36.8827	1.06e-10	192.91	147.03	192.91	S	NLEAPGNERKCEDPDSPVTKKMRLEPGTAAR	KCEDPDS(1)PVTK	7	2	0.063911	127940000	0	28834000	21731000	0	52432000	24940000
H7C1A6	Adenylate cyclase type 3	ADCY3	281	0.9716	17.4355	0.0161734	89.403	56.563	84.821	S	GSALPNGAPASSKSSSPALIETKEPNGSAHS	S(0.011)S(0.018)S(0.972)PALIETK	3	2	0.34525	97347000	50816000	0	0	6195600	16859000	23476000
O43306-2	Adenylate cyclase type 6	ADCY6	576	1	132.502	7.31e-09	205.07	151.95	132.5	S	EEKAMLAKLQRTRANSMEGLMPRWVPDRAFS	ANS(1)MEGLMPR	3	2	-0.30263	203470000	44701000	39736000	50229000	13834000	26869000	28104000
O43306-2	Adenylate cyclase type 6	ADCY6	54	0.990767	20.3063	0.000135036	124.07	86.099	124.07	S	CTPRYMSCLRDAEPPSPTPAGPPRCPWQDDA	DAEPPS(0.991)PT(0.009)PAGPPR	6	2	0.65498	189370000	50396000	38712000	83110000	0	0	0
O60503	Adenylate cyclase type 9	ADCY9	1259	0.845872	7.39424	1.11e-05	140.84	96.709	101.15	S	KCTDHRVIPQHQLSISPDIRVQVDGSIGRSP	VIPQHQLS(0.154)IS(0.846)PDIR	10	3	-0.59239	123250000	20088000	25983000	21039000	0	0	0
P35611	Alpha-adducin	ADD1	427	0.329398	0	3.25e-09	96.411	84.09	96.411	S	VPASVTGYSFASDGDSGTCSPLRHSFQKQQR	YSDVEVPASVTGYSFAS(0.002)DGDS(0.329)GT(0.329)CS(0.329)PLRHS(0.01)FQK	21	4	-3.4612	0	0	0	0	0	0	0
P35611	Alpha-adducin	ADD1	431	0.911802	12.1488	2.87e-10	117.17	106.37	117.17	S	VTGYSFASDGDSGTCSPLRHSFQKQQREKTR	KYSDVEVPASVTGYSFAS(0.001)DGDS(0.032)GT(0.056)CS(0.912)PLR	26	3	-3.4602	30393000	0	0	0	3738200	13296000	13360000
P35611	Alpha-adducin	ADD1	464	0.687384	3.42475	2.76e-06	133.15	112.41	133.15	S	NSGRGDEASEEGQNGSSPKSKTKWTKEDGHR	WLNSGRGDEASEEGQNGS(0.687)S(0.313)PK	18	3	0.69601	49945000	0	0	0	49945000	0	0
P35611	Alpha-adducin	ADD1	11	0.499525	0	0.0404026	52.5	41.842	52.5	T	_____MNGDSRAAVVTSPPPTTAPHKERYFD	AAVVT(0.5)S(0.5)PPPT(0.001)TAPHK	5	3	-1.6719	0	0	0	0	0	0	0
P35611	Alpha-adducin	ADD1	429	0.329398	0	3.25e-09	96.411	84.09	96.411	T	ASVTGYSFASDGDSGTCSPLRHSFQKQQREK	YSDVEVPASVTGYSFAS(0.002)DGDS(0.329)GT(0.329)CS(0.329)PLRHS(0.01)FQK	23	4	-3.4612	0	0	0	0	0	0	0
P35611	Alpha-adducin	ADD1	355	0.997925	27.5935	2.9e-06	166.3	125.36	160.21	S	NLVLLNPEKYKAKSRSPGSPVGEGTGSPPKW	S(0.002)RS(0.998)PGSPVGEGTGSPPK	3	2	1.3633	339440000	32181000	38131000	26691000	0	0	0
P35611	Alpha-adducin	ADD1	436	0.999493	34.4416	2.88e-51	259.23	241.46	259.23	S	FASDGDSGTCSPLRHSFQKQQREKTRWLNSG	KYSDVEVPASVTGYSFASDGDSGTCSPLRHS(0.999)FQK	31	4	0.39875	298890000	39927000	42830000	9519400	0	0	0
P35611	Alpha-adducin	ADD1	465	0.999686	35.025	1.26e-108	340.78	296.54	266.66	S	SGRGDEASEEGQNGSSPKSKTKWTKEDGHRT	WLNSGRGDEASEEGQNGSS(1)PK	19	2	-0.43312	1281700000	81306000	106370000	185570000	0	82027000	60078000
P35611	Alpha-adducin	ADD1	12	0.986819	18.7995	0.000334522	113.53	86.798	113.53	S	____MNGDSRAAVVTSPPPTTAPHKERYFDR	AAVVT(0.013)S(0.987)PPPTTAPHK	6	2	-0.50786	669340000	104580000	0	126310000	0	0	0
P35611	Alpha-adducin	ADD1	358	1	83.3281	5.25e-48	260.96	228.35	260.96	S	LLNPEKYKAKSRSPGSPVGEGTGSPPKWQIG	SPGS(1)PVGEGTGSPPK	4	2	-0.92313	4751700000	452530000	329450000	381580000	226810000	223840000	178080000
Q9UEY8	Alpha-adducin;Beta-adducin;Gamma-adducin	ADD1;ADD2;ADD3	693	1	82.365	0.0142701	181.55	41.195	146.79	S	PGKSPSKKKKKFRTPSFLKKSKKKSDS____;PSKSPSKKKKKFRTPSFLKKNKKKEKVEA__	TPS(1)FLKK	3	2	-0.1023	2024200000	845120000	374770000	754800000	0	15804000	14348000
Q9UEY8	Gamma-adducin	ADD3	683	0.59516	1.76027	1.96e-05	131.35	109.2	127.67	S	IEEVLSPEGSPSKSPSKKKKKFRTPSFLKKN	IEEVLS(1)PEGS(0.997)PS(0.011)KS(0.397)PS(0.595)KK	16	2	2.3795	16086000	0	0	16086000	0	0	0
Q9UEY8	Gamma-adducin	ADD3	600	0.696992	6.27266	3.46e-06	82.336	57.501	82.336	S	SDDASSVSQIQSQTQSPQNVPEKLEENHELF	QQGLEDAEQELLSDDASSVS(0.001)QIQS(0.164)QT(0.136)QS(0.697)PQNVPEK	28	3	0.84241	28953000	0	0	0	12875000	0	16078000
Q9UEY8	Gamma-adducin	ADD3	455	0.516126	3.2906	0.00734572	72.207	54.911	55.589	S	LNSPNTYMKVNVPEESRNGETSPRTKITWMK	VNVPEES(0.516)RNGET(0.242)S(0.242)PR	7	3	-0.98428	17735000	0	17735000	0	0	0	0
Q9UEY8	Gamma-adducin	ADD3	442	0.995155	23.1293	0.0187517	87.568	37.276	87.568	S	YMAQRQQREKTRWLNSPNTYMKVNVPEESRN	WLNS(0.995)PNT(0.005)YMK	4	2	3.3984	10902000	0	0	0	0	10902000	0
Q9UEY8	Gamma-adducin	ADD3	11	0.481841	0	0.0286715	48.369	27.706	48.369	T	_____MSSDASQGVITTPPPPSMPHKERYFD	SSDAS(0.006)QGVIT(0.482)T(0.482)PPPPS(0.031)MPHK	10	2	3.9902	0	0	0	0	0	0	0
Q9UEY8	Gamma-adducin	ADD3	464	0.421228	1.67647	0.0058748	69.256	40.862	69.256	T	VNVPEESRNGETSPRTKITWMKAEDSSKVSG	VNVPEES(0.006)RNGET(0.286)S(0.286)PRT(0.421)K	16	3	0.034182	0	0	0	0	0	0	0
Q9UEY8	Gamma-adducin	ADD3	42	1	96.2343	1.16e-05	135.38	121.32	96.234	S	RINENDPEYIRERNMSPDLRQDFNMMEQRKR	NMS(1)PDLRQDFNMMEQRK	3	3	-0.69687	281260000	14391000	25602000	13148000	2626300	45336000	26587000
Q9UEY8	Gamma-adducin	ADD3	478	0.84991	7.53021	1.51e-08	107.21	90.271	95.691	S	RTKITWMKAEDSSKVSGGTPIKIEDPNQFVP	VS(0.85)GGT(0.15)PIKIEDPNQFVPLNTNPNEVLEK	2	3	1.0422	114640000	24762000	38036000	0	0	0	51845000
Q9UEY8	Gamma-adducin	ADD3	461	0.949212	12.7161	0.000121399	124.77	99.584	120.9	S	YMKVNVPEESRNGETSPRTKITWMKAEDSSK	VNVPEESRNGET(0.051)S(0.949)PR	13	2	0.77517	560780000	61366000	55147000	0	0	67292000	0
Q9UEY8	Gamma-adducin	ADD3	679	0.524601	2.60826	3e-05	136.56	65.489	136.56	S	SPEKIEEVLSPEGSPSKSPSKKKKKFRTPSF	IEEVLSPEGS(0.136)PS(0.525)KS(0.288)PS(0.051)KK	12	3	0.032229	72228000	72228000	0	0	0	0	0
Q9UEY8	Gamma-adducin	ADD3	481	0.543598	0.75931	4.86e-13	127.28	108.96	127.28	T	ITWMKAEDSSKVSGGTPIKIEDPNQFVPLNT	VS(0.456)GGT(0.544)PIKIEDPNQFVPLNTNPNEVLEK	5	3	0.17069	205500000	92531000	0	24242000	0	88722000	0
Q9UEY8	Gamma-adducin	ADD3	677	0.998609	28.5487	6.87e-17	198.87	76.357	152.83	S	IKSPEKIEEVLSPEGSPSKSPSKKKKKFRTP	IEEVLS(1)PEGS(0.999)PS(0.006)KS(0.994)PS(0.001)K	10	2	-0.8762	1615700000	104550000	119970000	116920000	9816700	8478700	0
Q9UEY8	Gamma-adducin	ADD3	673	1	70.5141	7.42e-21	220.4	131.81	143.93	S	IEITIKSPEKIEEVLSPEGSPSKSPSKKKKK	IEEVLS(1)PEGS(0.945)PS(0.055)K	6	2	0.10806	744400000	105380000	97959000	104440000	9816700	8478700	0
Q9UEY8	Gamma-adducin	ADD3	12	0.973611	17.9258	4.26e-50	265.22	240.49	226.75	T	____MSSDASQGVITTPPPPSMPHKERYFDR	SSDASQGVIT(0.016)T(0.974)PPPPS(0.011)MPHK	11	2	1.4931	2015400000	202680000	230710000	140690000	83463000	367470000	347290000
Q9UEY8	Gamma-adducin	ADD3	460	0.724824	5.03237	4.18e-05	139.11	97.042	119.87	T	TYMKVNVPEESRNGETSPRTKITWMKAEDSS	VNVPEES(0.006)RNGET(0.725)S(0.228)PRT(0.042)K	12	3	-0.14231	1469400000	203420000	134620000	120420000	0	0	75278000
Q9UEY8	Gamma-adducin	ADD3	681	0.997155	27.4963	4.16e-21	225.55	171.98	194.27	S	EKIEEVLSPEGSPSKSPSKKKKKFRTPSFLK	IEEVLS(0.001)PEGS(0.706)PS(0.294)KS(0.997)PS(0.002)K	14	2	1.6407	2404800000	330620000	486690000	417040000	9816700	0	0
Q8N7X0	Androglobin	ADGB	109	0.316343	0	0.0175807	40.056	22.555	40.056	S	SLKIYSWKRPQDILFSQTPVVVKNEITFDLF	PQDILFS(0.316)QT(0.316)PVVVKNEIT(0.32)FDLFS(0.04)ANEHLLCS(0.008)ELMR	7	3	-0.54057	0	0	0	0	0	0	0
Q8N7X0	Androglobin	ADGB	111	0.316343	0	0.0175807	40.056	22.555	40.056	T	KIYSWKRPQDILFSQTPVVVKNEITFDLFSA	PQDILFS(0.316)QT(0.316)PVVVKNEIT(0.32)FDLFS(0.04)ANEHLLCS(0.008)ELMR	9	3	-0.54057	0	0	0	0	0	0	0
Q8N7X0	Androglobin	ADGB	120	0.319564	0	0.0175807	40.056	22.555	40.056	T	DILFSQTPVVVKNEITFDLFSANEHLLCSEL	PQDILFS(0.316)QT(0.316)PVVVKNEIT(0.32)FDLFS(0.04)ANEHLLCS(0.008)ELMR	18	3	-0.54057	0	0	0	0	0	0	0
Q86V24	Adiponectin receptor protein 2	ADIPOR2	12	0.333333	0	0.0375274	43.888	12.288	43.888	S	____MNEPTENRLGCSRTPEPDIRLRKGHQL	MNEPT(0.333)ENRLGCS(0.333)RT(0.333)PEPDIR	12	3	-1.2113	0	0	0	0	0	0	0
Q86V24	Adiponectin receptor protein 2	ADIPOR2	5	0.333333	0	0.0375274	43.888	12.288	43.888	T	___________MNEPTENRLGCSRTPEPDIR	MNEPT(0.333)ENRLGCS(0.333)RT(0.333)PEPDIR	5	3	-1.2113	0	0	0	0	0	0	0
Q86V24	Adiponectin receptor protein 2	ADIPOR2	14	0.745585	5.72495	0.00310567	69.704	21.607	69.704	T	__MNEPTENRLGCSRTPEPDIRLRKGHQLDG	MNEPT(0.055)ENRLGCS(0.2)RT(0.746)PEPDIR	14	3	1.1815	61602000	0	14677000	0	0	25551000	21373000
Q9H2P0	Activity-dependent neuroprotector homeobox protein	ADNP	970	0.839701	7.19484	7.72e-57	236.7	214.7	236.7	S	SEVDQDDVVEWKDGASPSESGPGSQQVSDFE	DGAS(0.84)PS(0.16)ESGPGSQQVSDFEDNTCEMKPGTWSDESSQSEDAR	4	4	0.46475	43150000	0	0	0	24800000	0	18350000
Q9H2P0	Activity-dependent neuroprotector homeobox protein	ADNP	953	1	75.9557	0.00103024	75.956	66.54	75.956	S	TIHLTEEPTKLMHNASDSEVDQDDVVEWKDG	LMHNAS(1)DS(1)EVDQDDVVEWK	6	3	-0.71689	30764000	0	12705000	18059000	0	0	0
Q9H2P0	Activity-dependent neuroprotector homeobox protein	ADNP	409	0.972313	15.8154	1.68e-35	240.33	217.9	231.54	S	LQSANASSLSSGQLKSPSLSQSQASRVLGQS	YSLQSANASSLSSGQLKS(0.972)PS(0.025)LS(0.002)QSQASR	18	3	0.50753	1067000000	0	0	0	73195000	142240000	166800000
Q9H2P0	Activity-dependent neuroprotector homeobox protein	ADNP	704	0.581603	1.46573	0.000553677	90.22	69.02	90.22	S	GVGKTQNGQDKTNAPSRLNQSPSLAPVKRTY	TNAPS(0.582)RLNQS(0.415)PS(0.003)LAPVK	5	3	-0.60245	35237000	0	0	0	0	17922000	17316000
Q9H2P0	Activity-dependent neuroprotector homeobox protein	ADNP	608	0.885519	8.88465	0.000465356	116.55	91.652	115.18	S	PQPKVQEKADIPVKSSPQAAVPYKKDVGKTL	S(0.114)S(0.886)PQAAVPYK	2	2	0.18559	5160000000	12216000	12167000	13856000	192130000	256130000	198310000
Q9H2P0	Activity-dependent neuroprotector homeobox protein	ADNP	955	1	75.9557	0.00103024	75.956	66.54	75.956	S	HLTEEPTKLMHNASDSEVDQDDVVEWKDGAS	LMHNAS(1)DS(1)EVDQDDVVEWK	8	3	-0.71689	55827000	14348000	23420000	18059000	0	0	0
Q9H2P0	Activity-dependent neuroprotector homeobox protein	ADNP	607	0.5	0	0.000465356	116.55	91.652	114.56	S	KPQPKVQEKADIPVKSSPQAAVPYKKDVGKT	S(0.5)S(0.5)PQAAVPYKK	1	3	0.1559	4530000000	43266000	20294000	41632000	335290000	173990000	159130000
Q9H2P0	Activity-dependent neuroprotector homeobox protein	ADNP	709	0.999907	40.3071	4.09e-21	236.16	189.35	236.16	S	QNGQDKTNAPSRLNQSPSLAPVKRTYEQMEF	LNQS(1)PSLAPVK	4	2	0.62576	2062300000	148690000	119460000	157050000	154350000	741820000	679410000
Q9H2P0	Activity-dependent neuroprotector homeobox protein	ADNP	98	1	109.157	9.57e-07	188.88	162.26	109.16	S	SKFFSAYKSHFRNVHSEDFENRILLNCPYCT	NVHS(1)EDFENR	4	2	1.9085	1865800000	171980000	138180000	143620000	223220000	314970000	547660000
Q9H2P0	Activity-dependent neuroprotector homeobox protein	ADNP	921	0.994463	22.5433	6.04e-14	164.31	138.9	160.38	S	DNPEEHVLKVIPEDASESEEKLDQKEDGSKY	VIPEDAS(0.994)ES(0.006)EEK	7	2	0.62488	1430400000	290460000	369770000	368840000	40352000	0	32468000
P25098	Beta-adrenergic receptor kinase 1	ADRBK1	685	1	121.692	0.000744306	121.69	91.885	121.69	S	SPVVELSKVPLVQRGSANGL___________	VPLVQRGS(1)ANGL	8	2	-0.6118	75697000	0	0	0	7567000	10403000	13826000
P25098	Beta-adrenergic receptor kinase 1	ADRBK1	670	0.999999	61.6777	0.000262426	118.21	75.362	118.21	S	QQLVQRVPKMKNKPRSPVVELSKVPLVQRGS	NKPRS(1)PVVELSK	5	3	-0.1712	87600000	39858000	36426000	11316000	0	0	0
Q16186	Proteasomal ubiquitin receptor ADRM1	ADRM1	405	1	108.997	0.00281739	109	85.771	109	S	KEGDTKDKKDEEEDMSLD_____________	DKKDEEEDMS(1)LD	10	2	0.70242	55724000	0	0	0	0	0	55724000
Q16186	Proteasomal ubiquitin receptor ADRM1	ADRM1	213	0.999683	35.1163	7.79e-08	174.71	131.48	157.73	S	SGPPGSSSSSSSRSQSAAVTPSSTTSSTRAT	SQS(1)AAVT(0.985)PS(0.012)S(0.002)TTSSTR	3	2	0.21066	88197000	0	0	0	0	40265000	37367000
Q16186	Proteasomal ubiquitin receptor ADRM1	ADRM1	219	0.309016	2.57266	0.000180895	118.23	89.873	118.23	S	SSSSSSRSQSAAVTPSSTTSSTRATPAPSAP	SQSAAVT(0.05)PS(0.309)S(0.171)T(0.171)T(0.091)S(0.091)S(0.091)T(0.027)R	9	2	-0.68743	0	0	0	0	0	0	0
Q16186	Proteasomal ubiquitin receptor ADRM1	ADRM1	220	0.627735	4.99615	1.1e-06	161.1	128.48	161.1	S	SSSSSRSQSAAVTPSSTTSSTRATPAPSAPA	SQSAAVT(0.001)PS(0.067)S(0.628)T(0.199)T(0.067)S(0.023)S(0.008)T(0.008)R	10	2	-0.70538	33777000	0	0	0	0	18676000	15101000
Q16186	Proteasomal ubiquitin receptor ADRM1	ADRM1	15	0.499667	0	0.00348479	69.94	53.167	69.94	S	_MTTSGALFPSLVPGSRGASNKYLVEFRAGK	TTSGALFPS(0.001)LVPGS(0.5)RGAS(0.5)NK	14	2	2.3684	0	0	0	0	0	0	0
Q16186	Proteasomal ubiquitin receptor ADRM1	ADRM1	19	0.499667	0	0.00348479	69.94	53.167	69.94	S	SGALFPSLVPGSRGASNKYLVEFRAGKMSLK	TTSGALFPS(0.001)LVPGS(0.5)RGAS(0.5)NK	18	2	2.3684	0	0	0	0	0	0	0
Q16186	Proteasomal ubiquitin receptor ADRM1	ADRM1	217	0.999817	38.7158	7.13e-21	216.71	172.2	216.71	T	GSSSSSSSRSQSAAVTPSSTTSSTRATPAPS	SQSAAVT(1)PSSTTSSTR	7	2	0.16983	952200000	0	38313000	0	248460000	386910000	256110000
Q16186	Proteasomal ubiquitin receptor ADRM1	ADRM1	2	0.333253	0	0.0447666	51.875	27.599	51.875	T	______________MTTSGALFPSLVPGSRG	T(0.333)T(0.333)S(0.333)GALFPS(0.499)LVPGS(0.499)RGAS(0.001)NK	1	2	3.0734	0	0	0	0	0	0	0
Q16186	Proteasomal ubiquitin receptor ADRM1	ADRM1	3	0.333253	0	0.0447666	51.875	27.599	51.875	T	_____________MTTSGALFPSLVPGSRGA	T(0.333)T(0.333)S(0.333)GALFPS(0.499)LVPGS(0.499)RGAS(0.001)NK	2	2	3.0734	0	0	0	0	0	0	0
P30566	Adenylosuccinate lyase	ADSL	12	0.808545	6.34967	2.45e-20	210.69	172.11	109.66	S	____MAAGGDHGSPDSYRSPLASRYASPEMC	AAGGDHGS(0.999)PDS(0.809)Y(0.002)RS(0.188)PLAS(0.002)R	11	2	-2.7024	611900000	0	0	0	230300000	241450000	41017000
P30566	Adenylosuccinate lyase	ADSL	15	0.998958	31.9974	1.22e-20	216.15	188.88	179.84	S	_MAAGGDHGSPDSYRSPLASRYASPEMCFVF	AAGGDHGSPDS(0.001)YRS(0.999)PLASR	14	2	0.51341	1351400000	143130000	67816000	105420000	182930000	281380000	251530000
P30566	Adenylosuccinate lyase	ADSL	9	0.999982	47.774	6.6e-35	260.15	225.96	192.98	S	_______MAAGGDHGSPDSYRSPLASRYASP	AAGGDHGS(1)PDS(0.001)YRS(0.993)PLAS(0.006)R	8	2	-1.3459	11915000000	1035600000	1238900000	1087200000	862030000	2616700000	2294400000
P30520	Adenylosuccinate synthetase isozyme 2	ADSS	11	0.556043	1.00326	3.16e-06	115.55	95.8	73.036	S	_____MAFAETYPAASSLPNGDCGRPRARPG	AFAET(0.003)YPAAS(0.556)S(0.441)LPNGDCGRPR	10	3	1.7132	17760000	0	0	12961000	0	0	4798300
P30520	Adenylosuccinate synthetase isozyme 2	ADSS	12	0.890718	9.11194	1.84e-07	163.72	142.82	163.72	S	____MAFAETYPAASSLPNGDCGRPRARPGG	AFAETYPAAS(0.109)S(0.891)LPNGDCGRPR	11	3	-0.49846	33348000	0	20386000	12961000	0	0	0
Q6ZN18-2	Zinc finger protein AEBP2	AEBP2	390	1	71.4945	0.000151913	98.121	85.925	98.121	S	AGMNKRRKLKNKRRRSLPRPHDFFDAQTLDA	S(1)LPRPHDFFDAQTLDAIR	1	3	1.4177	28472000	21004000	0	7468000	0	0	0
Q6ZN18-2	Zinc finger protein AEBP2	AEBP2	141	0.999989	49.7546	3.18e-64	278.97	237.45	177.04	S	VGSSGGSSSDETRSLSPGAASSSSGDGDGKE	SLS(1)PGAASSSSGDGDGK	3	2	-0.058938	906530000	64764000	53280000	97700000	44516000	50665000	25026000
Q6ZN18-2	Zinc finger protein AEBP2	AEBP2	206	1	68.9444	7.72e-15	200.33	167.07	200.33	S	TGGGGSSATSGGRRGSLEMSSDGEPLSRMDS	RGS(1)LEMSSDGEPLSR	3	2	0.29392	744140000	94806000	109750000	89814000	37170000	29263000	42953000
Q6ZN18-2	Zinc finger protein AEBP2	AEBP2	24	0.993324	21.7258	1.17e-27	218.79	195.8	141.34	S	ADLEELSRLSPLPPGSPGSAARGRAEPPEEE	LSPLPPGS(0.993)PGS(0.007)AAR	8	2	0.50136	706160000	133890000	113210000	193600000	46441000	40364000	61210000
Q6ZN18-2	Zinc finger protein AEBP2	AEBP2	18	0.999843	38.0938	1.11e-173	388.84	353.42	239.84	S	AAITDMADLEELSRLSPLPPGSPGSAARGRA	AAAITDMADLEELSRLS(1)PLPPGSPGSAAR	17	3	0.85191	1191700000	245900000	300690000	427070000	46441000	40364000	39749000
Q08117	Amino-terminal enhancer of split	AES	9	0.986359	20.2226	6.51e-11	191.48	139.23	191.48	S	_______MMFPQSRHSGSSHLPQQLKFTTSD	HS(0.986)GS(0.009)S(0.004)HLPQQLK	2	2	0.48145	67815000	0	0	0	35148000	0	32667000
Q08117	Amino-terminal enhancer of split	AES	196	1	111.935	4.3e-09	172.55	150.46	172.55	S	NGHDGDTHQEDDGEKSD______________	NGHDGDTHQEDDGEKS(1)D	16	2	-1.2129	0	0	0	0	0	0	0
Q8N556	Actin filament-associated protein 1	AFAP1	520	0.99971	35.3769	0.00678267	98.633	57.294	98.633	S	PCINGSLKGKKPPVASNGVTGKGKTLSSQPK	KPPVAS(1)NGVTGK	6	2	0.69569	285600000	0	0	0	49468000	103790000	132340000
Q8N556	Actin filament-associated protein 1	AFAP1	664	0.818022	7.32949	0.000907194	107.52	91.854	107.52	S	GGVTLGLAIEPKSGTSSPQSPVFRHRTLENS	S(0.001)GT(0.03)S(0.818)S(0.152)PQS(0.999)PVFR	4	2	0.49545	774300000	0	62948000	0	451930000	0	259420000
Q8N556	Actin filament-associated protein 1	AFAP1	682	0.272429	1.05518	1.04e-05	77.322	67.611	77.322	S	QSPVFRHRTLENSPISSCDTSDTEGPVPVNS	T(0.001)LENS(0.019)PIS(0.272)S(0.212)CDT(0.214)S(0.151)DT(0.131)EGPVPVNSAAVLK	8	3	-0.60824	0	0	0	0	0	0	0
Q8N556	Actin filament-associated protein 1	AFAP1	683	0.388922	2.74019	2.98e-08	102.05	92.987	92.463	S	SPVFRHRTLENSPISSCDTSDTEGPVPVNSA	TLENSPIS(0.099)S(0.389)CDT(0.207)S(0.152)DT(0.152)EGPVPVNSAAVLK	9	3	0.90198	0	0	0	0	0	0	0
Q8N556	Actin filament-associated protein 1	AFAP1	546	0.592846	1.63184	0.0280245	94.538	48.522	94.538	T	SSQPKKADPAAVVKRTGSNAAQYKYGKNRVE	RT(0.593)GS(0.407)NAAQYK	2	2	0.25546	99022000	0	99022000	0	0	0	0
Q8N556	Actin filament-associated protein 1	AFAP1	687	0.855212	10.7238	2.81e-55	270.05	236.05	201.31	S	RHRTLENSPISSCDTSDTEGPVPVNSAAVLK	TLENSPISSCDT(0.072)S(0.855)DT(0.072)EGPVPVNSAAVLK	13	2	0.506	392810000	9623000	19525000	27167000	0	0	0
Q8N556	Actin filament-associated protein 1	AFAP1	679	0.998913	29.6831	1.49e-44	258.02	229.47	173.22	S	SSPQSPVFRHRTLENSPISSCDTSDTEGPVP	T(0.001)LENS(0.999)PISSCDTSDTEGPVPVNSAAVLKK	5	3	0.09626	965940000	11141000	12036000	11222000	12544000	70797000	39744000
Q8N556	Actin filament-associated protein 1	AFAP1	278	0.594526	1.72535	9.16e-05	81.487	68.496	81.487	S	PSSPVHKAELEKKLSSERPSSDGEGVVENGI	KLS(0.422)S(0.595)ERPS(0.554)S(0.43)DGEGVVENGITTCNGK	4	3	2.1633	378270000	23465000	52264000	32261000	27256000	20255000	21774000
Q8N556	Actin filament-associated protein 1	AFAP1	282	0.645503	3.59802	7.68e-13	181.72	162.94	70.833	S	VHKAELEKKLSSERPSSDGEGVVENGITTCN	KLS(0.418)S(0.364)ERPS(0.646)S(0.572)DGEGVVENGITTCNGK	8	3	0.12312	757860000	23465000	149480000	25812000	44578000	48092000	87941000
Q8N556	Actin filament-associated protein 1	AFAP1	264	0.590347	1.58876	1.61e-109	329.45	303.96	160.58	S	SGCSGPVDSECPPPPSSPVHKAELEKKLSSE	EAYSGCSGPVDSECPPPPS(0.59)S(0.409)PVHKAELEK	19	3	0.26666	313510000	29173000	35129000	15470000	0	0	0
Q8N556	Actin filament-associated protein 1	AFAP1	710	0.5	0	0.000341148	93.5	68.092	93.5	S	VNSAAVLKKSQAAPGSSPCRGHVLRKAKEWE	SQAAPGS(0.5)S(0.5)PCRGHVLRK	7	3	-0.51845	76017000	38863000	17567000	13286000	0	0	0
Q8N556	Actin filament-associated protein 1	AFAP1	711	0.923717	10.8323	0.000341148	93.5	68.092	69.986	S	NSAAVLKKSQAAPGSSPCRGHVLRKAKEWEL	SQAAPGS(0.076)S(0.924)PCRGHVLRK	8	4	-0.051486	121250000	38863000	17567000	13286000	0	0	0
Q8N556	Actin filament-associated protein 1	AFAP1	277	0.991833	20.8927	1.8e-23	218.69	195.3	105.61	S	PPSSPVHKAELEKKLSSERPSSDGEGVVENG	KLS(0.992)S(0.053)ERPS(0.601)S(0.354)DGEGVVENGITTCNGK	3	3	-0.40657	935660000	50815000	11346000	62740000	92036000	50926000	93604000
Q8N556	Actin filament-associated protein 1	AFAP1	665	0.921356	13.2637	0.000746505	108.59	92.933	61.375	S	GVTLGLAIEPKSGTSSPQSPVFRHRTLENSP	S(0.001)GTS(0.034)S(0.921)PQS(0.043)PVFR	5	2	4.402	1259100000	81539000	0	102130000	116540000	369240000	589660000
Q8N556	Actin filament-associated protein 1	AFAP1	548	0.999994	52.0483	0.000130032	182.46	141.47	182.46	S	QPKKADPAAVVKRTGSNAAQYKYGKNRVEAD	TGS(1)NAAQYK	3	2	-1.1301	1309900000	140720000	231400000	211740000	297660000	0	0
Q8N556	Actin filament-associated protein 1	AFAP1	283	0.767272	5.94862	3.57e-78	302.18	274.66	160.05	S	HKAELEKKLSSERPSSDGEGVVENGITTCNG	LS(0.006)S(0.032)ERPS(0.195)S(0.767)DGEGVVENGITTCNGK	8	3	-0.83933	1313700000	198200000	94244000	77389000	92036000	46434000	123030000
Q8N556	Actin filament-associated protein 1	AFAP1	668	1	83.5531	5.57e-16	213.99	197.05	213.99	S	LGLAIEPKSGTSSPQSPVFRHRTLENSPISS	SGTSSPQS(1)PVFR	8	2	-0.047151	2296600000	648730000	335260000	334390000	451930000	260380000	259420000
Q8N556	Actin filament-associated protein 1	AFAP1	265	0.903725	9.72523	8.21e-195	411.21	392.67	411.21	S	GCSGPVDSECPPPPSSPVHKAELEKKLSSER	EAYSGCSGPVDSECPPPPS(0.096)S(0.904)PVHK	20	2	-0.3518	7395400000	872470000	1140400000	979020000	599770000	1473200000	1529400000
Q8TED9-3	Actin filament-associated protein 1-like 1	AFAP1L1	329	1	99.4755	2.41e-07	156.52	140.62	142.45	S	VSKPVGGAEGVEVPRSPVLLCKLDLDKVYLS	EVSKPVGGAEGVEVPRS(1)PVLLCK	17	3	-0.24186	54415000	16499000	17444000	20472000	0	0	0
F5GXF9	AF4/FMR2 family member 1	AFF1	715	0.748661	5.72458	2.86e-08	96.659	84.683	96.659	S	HFALVPLTESQGPPHSGSGSRTSGCRQAVVV	DNVEDRT(1)PEHFALVPLTESQGPPHS(0.749)GS(0.2)GS(0.051)R	25	4	-0.71371	30583000	0	0	0	13531000	0	17051000
F5GXF9	AF4/FMR2 family member 1	AFF1	717	0.596616	3.66316	1.31e-10	118.32	106.69	118.32	S	ALVPLTESQGPPHSGSGSRTSGCRQAVVVQE	DNVEDRT(1)PEHFALVPLTESQGPPHS(0.257)GS(0.597)GS(0.147)R	27	4	0.98286	23636000	0	0	0	0	23636000	0
F5GXF9	AF4/FMR2 family member 1	AFF1	697	1	94.0764	1.31e-10	118.32	106.69	118.32	T	ALSGPEPAKDNVEDRTPEHFALVPLTESQGP	DNVEDRT(1)PEHFALVPLTESQGPPHS(0.257)GS(0.597)GS(0.147)R	7	4	0.98286	141110000	0	54676000	0	13531000	23636000	32217000
F5GXF9	AF4/FMR2 family member 1	AFF1	376	0.687019	4.90534	0.0010972	70.67	60.522	70.67	T	KEMTHSWPPPLTAIHTPSTAEPSKFPFPTKD	EMTHSWPPPLT(0.011)AIHT(0.687)PS(0.222)T(0.073)AEPS(0.007)K	15	4	-0.28438	18095000	0	18095000	0	0	0	0
F5GXF9	AF4/FMR2 family member 1	AFF1	755	0.996924	25.1067	0.0110376	64.295	40.566	64.295	T	PLPLRDTKLLSPLRDTPPPQSLMVKITLDLL	LLS(1)PLRDT(0.997)PPPQS(0.003)LMVK	8	3	-0.399	8956900	0	0	0	0	0	8956900
F5GXF9	AF4/FMR2 family member 1	AFF1	588	1	108.984	0.000143322	146.16	107.14	108.98	S	APPEAPHPGKRSCQKSPAQQEPPQRQTVGTK	S(1)PAQQEPPQR	1	2	2.7491	98582000	11946000	0	0	22413000	0	0
F5GXF9	AF4/FMR2 family member 1	AFF1	305	0.671751	3.11004	3.58e-08	100.71	85.196	100.71	S	PTAYVRPMDGQDQAPSESPELKPLPEDYRQQ	PTAYVRPMDGQDQAPS(0.672)ES(0.328)PELKPLPEDYR	16	4	-0.67971	74976000	25654000	28750000	20571000	0	0	0
F5GXF9	AF4/FMR2 family member 1	AFF1	750	0.999947	42.7258	8.43e-14	198.05	174.93	64.295	S	RKDRLPLPLRDTKLLSPLRDTPPPQSLMVKI	LLS(1)PLRDT(0.997)PPPQS(0.003)LMVK	3	3	-0.399	559510000	115020000	111100000	160550000	0	4207600	8956900
Q9UHB7	AF4/FMR2 family member 4	AFF4	1066	0.428528	0.148851	0.000227869	58.635	53.261	58.635	S	VGMPSPVSPKLSPGNSGNYSSGASSASASGS	AVGMPS(0.139)PVS(0.413)PKLS(0.446)PGNS(0.429)GNY(0.298)S(0.114)S(0.114)GAS(0.033)S(0.01)AS(0.004)ASGSSVTIPQK	17	4	0.56349	0	0	0	0	0	0	0
Q9UHB7	AF4/FMR2 family member 4	AFF4	617	0.920304	10.5675	0.0214613	74.613	40.282	74.613	S	KAATKGSRKPNIKKESKSSPRPTAEKKKYKS	ES(0.92)KS(0.093)S(0.985)PRPT(0.002)AEK	2	2	0.2252	25280000	0	0	0	0	0	25280000
Q9UHB7	AF4/FMR2 family member 4	AFF4	619	0.656104	2.866	0.0246865	90.05	39.296	90.05	S	ATKGSRKPNIKKESKSSPRPTAEKKKYKSTS	S(0.656)S(0.339)PRPT(0.005)AEK	1	2	-0.21976	307510000	0	0	0	0	307510000	0
Q9UHB7	AF4/FMR2 family member 4	AFF4	598	0.690007	3.48152	1.46e-14	207.53	156.64	207.53	S	KIESETPVDLASSMPSSRHKAATKGSRKPNI	IESETPVDLASSMPS(0.69)S(0.31)R	15	2	1.7041	39870000	0	0	0	20779000	9274000	9817500
Q9UHB7	AF4/FMR2 family member 4	AFF4	176	0.48888	0	2.02e-07	164.48	145.46	164.48	S	SSSRKKGQHGSEHSKSRSSSPGKPQAVSSLN	S(0.489)RS(0.489)S(0.287)S(0.735)PGKPQAVSSLNSSHSR	1	3	0.48731	0	0	0	0	0	0	0
Q9UHB7	AF4/FMR2 family member 4	AFF4	178	0.48888	0	2.02e-07	164.48	145.46	164.48	S	SRKKGQHGSEHSKSRSSSPGKPQAVSSLNSS	S(0.489)RS(0.489)S(0.287)S(0.735)PGKPQAVSSLNSSHSR	3	3	0.48731	0	0	0	0	0	0	0
Q9UHB7	AF4/FMR2 family member 4	AFF4	193	0.657629	3.43119	1.25e-06	164.07	142.7	164.07	S	SSSPGKPQAVSSLNSSHSRSHGNDHHSKEHQ	S(0.002)S(0.002)S(0.996)PGKPQAVSSLNS(0.299)S(0.658)HS(0.043)R	16	3	0.12488	36795000	0	0	0	36795000	0	0
Q9UHB7	AF4/FMR2 family member 4	AFF4	124	0.5	0	0.00398667	100.73	77.946	100.73	S	TPVGPAPSTSQSQKRSSGLQSGHSSQRTSAG	S(0.5)S(0.5)GLQSGHSSQR	1	2	0.59848	55036000	0	0	0	9420600	9433800	27811000
Q9UHB7	AF4/FMR2 family member 4	AFF4	125	0.5	0	0.00398667	100.73	77.946	100.73	S	PVGPAPSTSQSQKRSSGLQSGHSSQRTSAGS	S(0.5)S(0.5)GLQSGHSSQR	2	2	0.59848	55036000	0	0	0	9420600	9433800	27811000
Q9UHB7	AF4/FMR2 family member 4	AFF4	671	0.559354	1.08486	0.000520165	77.322	57.247	77.322	S	SESLPPSSQTPKYPESNRTPVKPSSVEEEDS	Y(0.005)PES(0.559)NRT(0.436)PVKPSSVEEEDSFFR	4	3	-0.22974	24122000	0	24122000	0	0	0	0
Q9UHB7	AF4/FMR2 family member 4	AFF4	336	0.935068	11.5839	0.00025608	92.336	77.286	92.336	T	KEMTHSWPPPLTAIHTPCKTEPSKFPFPTKE	EMTHSWPPPLT(0.065)AIHT(0.935)PCK	15	3	1.0843	9319200	0	9319200	0	0	0	0
Q9UHB7	AF4/FMR2 family member 4	AFF4	359	0.999862	38.615	1.02e-06	157.5	129.29	157.5	T	KFPFPTKESQQSNFGTGEQKRYNPSKTSNGH	ESQQSNFGT(1)GEQK	9	2	-1.5194	149030000	0	0	0	0	83380000	65654000
Q9UHB7	AF4/FMR2 family member 4	AFF4	528	0.98892	19.9934	5.93e-12	195.87	141.53	195.87	T	NSYTDTSGPKETSSATPGRDSKTIQKGSESG	ETS(0.001)S(0.01)AT(0.989)PGRDSK	6	2	-0.15556	51381000	0	31853000	0	0	0	0
Q9UHB7	AF4/FMR2 family member 4	AFF4	706	0.999526	33.2408	3.69e-05	114.02	60.961	101.17	S	RMFSPMEEKELLSPLSEPDDRYPLIVKIDLN	ELLSPLS(1)EPDDRYPLIVK	7	3	0.17977	55415000	7272100	15385000	32758000	0	0	0
Q9UHB7	AF4/FMR2 family member 4	AFF4	703	1	87.3312	1.33e-49	265.45	198.04	265.45	S	FRQRMFSPMEEKELLSPLSEPDDRYPLIVKI	ELLS(1)PLSEPDDRYPLIVK	4	2	1.24	113300000	8301000	13625000	74829000	0	0	0
Q9UHB7	AF4/FMR2 family member 4	AFF4	487	0.999648	34.7271	4.58e-09	168.17	136.4	134.66	S	WQLDNWLNKVNPHKVSPASSVDSNIPSSQGY	VS(1)PASSVDSNIPSSQGYKK	2	3	-0.10008	267180000	8476800	0	6359700	14431000	21126000	0
Q9UHB7	AF4/FMR2 family member 4	AFF4	31	0.57263	1.29326	3.38e-06	117	88.834	74.698	S	RRNQEIQQGEDAFPPSSPLFAEPYKVTSKED	NQEIQQGEDAFPPS(0.573)S(0.427)PLFAEPYK	14	2	2.8625	34814000	11610000	4962100	18242000	0	0	0
Q9UHB7	AF4/FMR2 family member 4	AFF4	1055	1	69.716	1.8e-06	84.159	76.094	69.716	S	QAPSPGLGSKAVGMPSPVSPKLSPGNSGNYS	AVGMPS(1)PVS(1)PK	6	2	0.71338	276460000	12307000	20447000	31275000	7531000	23749000	7956400
Q9UHB7	AF4/FMR2 family member 4	AFF4	620	0.985481	18.4737	0.0177395	96.24	36.814	74.613	S	TKGSRKPNIKKESKSSPRPTAEKKKYKSTSK	ES(0.92)KS(0.093)S(0.985)PRPT(0.002)AEK	5	2	0.2252	838030000	14616000	782100000	16032000	0	0	25280000
Q9UHB7	AF4/FMR2 family member 4	AFF4	32	0.87639	8.50895	2.87e-07	117	88.834	82.538	S	RNQEIQQGEDAFPPSSPLFAEPYKVTSKEDK	NQEIQQGEDAFPPS(0.124)S(0.876)PLFAEPYK	15	3	0.48582	147450000	25202000	19147000	22216000	0	0	11409000
Q9UHB7	AF4/FMR2 family member 4	AFF4	212	0.979483	16.7888	7.35e-11	189.98	142.22	189.98	S	SHGNDHHSKEHQRSKSPRDPDANWDSPSRVP	S(0.021)KS(0.979)PRDPDANWDSPSR	3	3	-0.77715	138190000	45748000	30826000	61614000	0	0	0
Q9UHB7	AF4/FMR2 family member 4	AFF4	549	1	77.3162	0.000187151	137.4	117.61	137.4	S	KTIQKGSESGRGRQKSPAQSDSTTQRRTVGK	S(1)PAQSDSTTQRR	1	2	-0.070242	442390000	48624000	0	92811000	101050000	0	46150000
Q9UHB7	AF4/FMR2 family member 4	AFF4	1058	1	69.716	1.24e-09	120.53	93.926	69.716	S	SPGLGSKAVGMPSPVSPKLSPGNSGNYSSGA	AVGMPS(1)PVS(1)PK	9	2	0.71338	396730000	49624000	32095000	43199000	7531000	23749000	7956400
Q9UHB7	AF4/FMR2 family member 4	AFF4	1062	0.99147	20.7981	1.24e-09	104.51	92.935	81.18	S	GSKAVGMPSPVSPKLSPGNSGNYSSGASSAS	LS(0.991)PGNS(0.008)GNYSSGASSASASGSSVTIPQK	2	3	1.3305	397980000	61660000	70129000	74148000	20284000	80412000	0
Q9UHB7	AF4/FMR2 family member 4	AFF4	1043	0.999924	41.2126	8.84e-60	287.57	256.57	260.25	S	LTEHLKNSYNNSQAPSPGLGSKAVGMPSPVS	NSYNNSQAPS(1)PGLGSK	10	2	-0.090183	580450000	76442000	51999000	66823000	124410000	73446000	96400000
Q9UHB7	AF4/FMR2 family member 4	AFF4	694	1	147.754	0.00263997	179.1	146.1	147.75	S	SSVEEEDSFFRQRMFSPMEEKELLSPLSEPD	MFS(1)PMEEK	3	2	-0.5649	915900000	166170000	166320000	155120000	22757000	179290000	168000000
Q9UHB7	AF4/FMR2 family member 4	AFF4	836	0.999866	40.2811	0.00343138	123.11	38.294	123.11	S	SKDPKTEHGSRKRTISQSSSLKSSSNSNKET	TIS(1)QSSSLK	3	2	0.13528	818290000	225260000	86264000	148860000	97119000	107470000	145860000
Q9UHB7	AF4/FMR2 family member 4	AFF4	814	0.999993	51.5195	0.000585908	114.7	39.289	114.7	S	ESSKQSAAKEKDLLPSPAGPVPSKDPKTEHG	DLLPS(1)PAGPVPSK	5	2	0.099391	997190000	309300000	277300000	301680000	0	29789000	21246000
Q9UHB7	AF4/FMR2 family member 4	AFF4	180	0.99873	31.9652	8.84e-21	219.69	206.5	205.65	S	KKGQHGSEHSKSRSSSPGKPQAVSSLNSSHS	S(0.001)S(0.001)S(0.999)PGKPQAVSSLNSSHSR	3	3	0.14868	6491400000	1303600000	1446800000	975510000	78813000	523930000	479430000
Q6ULP2-7	Aftiphilin	AFTPH	518	0.995067	23.9267	1.12e-05	153.51	90.185	136.02	S	TSDNLSEECQLARKSSGTGTEPVAKLKNGQE	KS(0.004)S(0.995)GT(0.001)GTEPVAK	3	2	-1.4104	327550000	0	0	29746000	0	186000000	111800000
Q6ULP2-7	Aftiphilin	AFTPH	151	0.991622	20.7327	7e-05	125.67	99.542	125.67	S	KVVEQRQNVGTLESFSPGDFRTNMNVVHQNK	QNVGTLES(0.008)FS(0.992)PGDFR	10	2	-2.5395	26156000	0	0	0	0	7983100	18173000
Q6ULP2-7	Aftiphilin	AFTPH	382	0.984782	18.11	0.0038959	77.391	37.707	77.391	S	HLCMDSVKTSDDEVGSPKEESRKFTNFQSPN	TSDDEVGS(0.985)PKEES(0.015)RK	8	3	0.59543	161640000	0	0	72953000	16431000	46059000	0
A0A087X1U1	Arf-GAP with GTPase, ANK repeat and PH domain-containing protein 1	AGAP1	498	0.989772	20.1743	0.000208004	121.53	84.42	121.53	S	SLQSCESSKNKSRLTSQSEAMALQSIRNMRG	LT(0.001)S(0.99)QS(0.01)EAMALQSIR	3	2	0.62465	41277000	0	7743100	0	0	0	29276000
A0A087X1U1	Arf-GAP with GTPase, ANK repeat and PH domain-containing protein 1	AGAP1	249	0.999334	31.7636	0.0120597	64.028	54.032	64.028	T	TSQKELRIDVPPTANTPTPVRKQSKRRSNLF	ELRIDVPPT(0.001)ANT(0.999)PT(1)PVRK	12	3	-0.30798	6848600	0	0	0	6848600	0	0
A0A087X1U1	Arf-GAP with GTPase, ANK repeat and PH domain-containing protein 1	AGAP1	251	0.99991	40.4659	0.0120597	64.028	54.032	64.028	T	QKELRIDVPPTANTPTPVRKQSKRRSNLFTS	ELRIDVPPT(0.001)ANT(0.999)PT(1)PVRK	14	3	-0.30798	6848600	0	0	0	6848600	0	0
A0A087X1U1	Arf-GAP with GTPase, ANK repeat and PH domain-containing protein 1	AGAP1	729	0.999628	34.2967	0.00412113	112.84	86.802	112.84	T	LLQYGCPDERFVLMATPNLSRRNNNRNNSSG	FVLMAT(1)PNLSR	6	2	-1.3056	9228200	4004500	5223700	0	0	0	0
A0A087X1U1	Arf-GAP with GTPase, ANK repeat and PH domain-containing protein 1	AGAP1	414	1	56.5991	0.0246773	56.599	19.586	56.599	S	PSISSTTSPKLDPPPSPHANRKKHRRKKSTS	LDPPPS(1)PHANRK	6	3	0.42284	27589000	27589000	0	0	0	0	0
Q96P47	Arf-GAP with GTPase, ANK repeat and PH domain-containing protein 3	AGAP3	443	0.739632	5.27447	1.48e-05	121.25	97.135	107.56	S	GKRLPRATPATAPGTSPRANGLSVERSNTQL	ATPAT(0.038)APGT(0.22)S(0.74)PRANGLS(0.003)VER	10	3	0.4345	37865000	0	0	0	0	0	37865000
Q96P47	Arf-GAP with GTPase, ANK repeat and PH domain-containing protein 3	AGAP3	324	0.761002	6.03147	7.74e-15	194.32	159.42	59.585	T	ISQRELRIETIAASSTPTPIRKQSKRRSNIF	IETIAAS(0.053)S(0.196)T(0.761)PT(0.99)PIRK	9	3	0.22002	243160000	0	5686500	0	45775000	84331000	30089000
Q96P47	Arf-GAP with GTPase, ANK repeat and PH domain-containing protein 3	AGAP3	326	0.989873	20.6698	7.74e-15	194.32	159.42	59.585	T	QRELRIETIAASSTPTPIRKQSKRRSNIFTS	IETIAAS(0.053)S(0.196)T(0.761)PT(0.99)PIRK	11	3	0.22002	243160000	0	5686500	0	45775000	84331000	30089000
Q96P47	Arf-GAP with GTPase, ANK repeat and PH domain-containing protein 3	AGAP3	442	0.567913	1.93788	1.74e-05	140.33	118.28	139.74	T	PGKRLPRATPATAPGTSPRANGLSVERSNTQ	ATPAT(0.069)APGT(0.568)S(0.363)PR	9	2	0.7902	194270000	10122000	28208000	27787000	52919000	75236000	0
Q96P47	Arf-GAP with GTPase, ANK repeat and PH domain-containing protein 3	AGAP3	538	0.983901	17.8615	0.0300575	56.599	21.915	47.774	S	PAEVLSSSPKLDPPPSPHSNRKKHRRKKSTG	LDPPPS(0.984)PHS(0.016)NR	6	3	0.21109	55178000	20579000	22968000	11630000	0	0	0
P52594-2	Arf-GAP domain and FG repeat-containing protein 1	AGFG1	330	0.481025	0	2.75e-09	186.98	159.64	186.98	S	APVGSVVSVPSQSSASSDKYAALAELDSVFS	APVGSVVSVPS(0.003)QS(0.007)S(0.028)AS(0.481)S(0.481)DK	16	2	0.11101	0	0	0	0	0	0	0
P52594-2	Arf-GAP domain and FG repeat-containing protein 1	AGFG1	331	0.481025	0	2.75e-09	186.98	159.64	186.98	S	PVGSVVSVPSQSSASSDKYAALAELDSVFSS	APVGSVVSVPS(0.003)QS(0.007)S(0.028)AS(0.481)S(0.481)DK	17	2	0.11101	0	0	0	0	0	0	0
P52594-2	Arf-GAP domain and FG repeat-containing protein 1	AGFG1	179	0.657674	2.81609	2.85e-09	137.44	118.3	137.44	S	LGDSAPTLHLNKGTPSQSPVVGRSQGQQQEK	SLLGDSAPTLHLNKGT(0.997)PS(0.658)QS(0.345)PVVGR	18	4	0.39558	27200000	0	27200000	0	0	0	0
P52594-2	Arf-GAP domain and FG repeat-containing protein 1	AGFG1	167	0.999945	47.1169	1.57e-170	385.4	356.53	385.4	S	SSTPEVKPLKSLLGDSAPTLHLNKGTPSQSP	SLLGDS(1)APTLHLNKGTPSQS(1)PVVGR	6	2	0.79567	113100000	0	0	0	41347000	0	71751000
P52594-2	Arf-GAP domain and FG repeat-containing protein 1	AGFG1	253	0.406704	1.37313	0.00333289	58.47	43.7	58.47	S	VNANFAHFDNFPKSSSADFGTFNTSQSHQTA	S(0.296)S(0.296)S(0.407)ADFGTFNTSQSHQTASAVSK	3	3	0.97833	0	0	0	0	0	0	0
P52594-2	Arf-GAP domain and FG repeat-containing protein 1	AGFG1	262	0.932289	14.422	4.4e-21	217.86	178.95	140.04	S	NFPKSSSADFGTFNTSQSHQTASAVSKVSTN	SSSADFGTFNT(0.034)S(0.932)QS(0.034)HQTASAVSK	12	3	-1.6715	239340000	0	0	0	38856000	63758000	70538000
P52594-2	Arf-GAP domain and FG repeat-containing protein 1	AGFG1	322	0.999997	55.666	8.56e-92	319.35	295.87	319.35	S	SGFGTTGKAPVGSVVSVPSQSSASSDKYAAL	APVGSVVS(1)VPSQSSASSDK	8	2	0.85953	307210000	55430000	5537000	58139000	60698000	28762000	53929000
P52594-2	Arf-GAP domain and FG repeat-containing protein 1	AGFG1	177	1	75.8603	7.6e-194	399.17	373.63	231.74	T	SLLGDSAPTLHLNKGTPSQSPVVGRSQGQQQ	GT(1)PSQS(1)PVVGR	2	2	-0.081161	6619200000	59474000	27200000	26945000	535550000	508130000	512010000
P52594-2	Arf-GAP domain and FG repeat-containing protein 1	AGFG1	181	1	95.7309	7.6e-194	399.17	373.63	231.74	S	DSAPTLHLNKGTPSQSPVVGRSQGQQQEKKQ	GT(1)PSQS(1)PVVGR	6	2	-0.081161	9286000000	701960000	1025100000	770620000	1150200000	1308400000	1571900000
O95081	Arf-GAP domain and FG repeat-containing protein 2	AGFG2	163	0.829365	7.65849	0.00593788	69.594	48.364	68.88	T	PDQVKGPTYTKGSASTPVQGSIPEGKPLRTL	GS(0.028)AS(0.142)T(0.829)PVQGSIPEGKPLR	5	3	-0.20554	58656000	0	0	0	0	20068000	10460000
Q8N302	Angiogenic factor with G patch and FHA domains 1	AGGF1	329	0.797919	6.01606	1.81e-09	102.67	81.007	102.67	S	ANMKKKAKIGIHHKNSPPKVTVPTSGNTIES	NS(0.798)PPKVT(0.202)VPTSGNT(0.001)IES(0.99)PLHENIS(0.007)NS(0.001)T(0.001)SFKDEK	2	4	0.5087	25198000	0	25198000	0	0	0	0
Q8N302	Angiogenic factor with G patch and FHA domains 1	AGGF1	17	0.745243	4.68614	2.48e-05	89.266	78.844	89.266	S	ASEAPSPPRSPPPPTSPEPELAQLRRKVEKL	AS(0.052)EAPS(0.979)PPRS(0.969)PPPPT(0.255)S(0.745)PEPELAQLR	16	3	0.010667	51288000	4696900	0	34391000	0	0	12201000
Q8N302	Angiogenic factor with G patch and FHA domains 1	AGGF1	344	0.999738	38.1859	5.17e-14	158.97	122.04	153.63	S	SPPKVTVPTSGNTIESPLHENISNSTSFKDE	VTVPTSGNTIES(1)PLHENISNSTSFKDEK	12	3	0.18428	244250000	17157000	57809000	31368000	0	0	0
Q8N302	Angiogenic factor with G patch and FHA domains 1	AGGF1	11	0.99999	50.155	2.17e-09	146.03	132.51	146.03	S	_____MASEAPSPPRSPPPPTSPEPELAQLR	AS(0.012)EAPS(0.988)PPRS(1)PPPPTSPEPELAQLR	10	3	0.53216	249720000	61517000	41601000	123850000	0	0	22753000
Q8N302	Angiogenic factor with G patch and FHA domains 1	AGGF1	7	0.987657	19.0319	2.17e-09	146.03	132.51	146.03	S	_________MASEAPSPPRSPPPPTSPEPEL	AS(0.012)EAPS(0.988)PPRS(1)PPPPTSPEPELAQLR	6	3	0.53216	251370000	83187000	41601000	103820000	0	0	22753000
Q53EU6	Glycerol-3-phosphate acyltransferase 3	AGPAT9	77	1	119.976	7.25e-14	199.75	156.2	199.75	S	ILKNSASVGIIQRDESPMEKGLSGLRGRDFE	NSASVGIIQRDES(1)PMEK	13	2	-1.2698	93827000	0	0	9680000	0	18733000	35796000
Q53EU6	Glycerol-3-phosphate acyltransferase 3	AGPAT9	68	0.996662	25.133	0.00521827	70.917	53.429	70.917	S	IEKGTPKESILKNSASVGIIQRDESPMEKGL	NS(0.003)AS(0.997)VGIIQRDESPMEK	4	3	-1.7535	87432000	7682800	9536400	70213000	0	0	0
O00116	Alkyldihydroxyacetonephosphate synthase, peroxisomal	AGPS	74	0.957646	13.553	7.52e-11	192.09	155	192.09	T	KARRAASAATAAPTATPAAQESGTIPKKRQE	AASAATAAPT(0.042)AT(0.958)PAAQESGTIPK	12	2	1.0268	160710000	52183000	29979000	28825000	0	0	0
O00116	Alkyldihydroxyacetonephosphate synthase, peroxisomal	AGPS	65	0.999929	41.4898	5.99e-07	152.86	128.06	142.98	S	REALSTNECKARRAASAATAAPTATPAAQES	AAS(1)AATAAPTATPAAQESGTIPK	3	2	0.53445	811670000	86866000	72152000	99566000	67644000	58237000	45024000
J3KNS1	Cytosolic carboxypeptidase 1	AGTPBP1	1219	0.563447	1.16829	0.00142992	107.18	81.193	107.18	T	LLDFENDLIESSCKVTSPTTYVLDEDEPRFL	VT(0.563)S(0.431)PT(0.006)TYVLDEDEPR	2	2	-0.6591	31586000	0	0	0	0	0	31586000
J3KNS1	Cytosolic carboxypeptidase 1	AGTPBP1	1222	0.43847	1.79325	0.00889192	77.754	52.963	77.754	T	FENDLIESSCKVTSPTTYVLDEDEPRFLEEV	VT(0.235)S(0.29)PT(0.438)T(0.035)Y(0.001)VLDEDEPR	5	2	-2.8156	0	0	0	0	0	0	0
J3KNS1	Cytosolic carboxypeptidase 1	AGTPBP1	1220	0.715614	4.20618	0.00179662	91.207	62.401	91.207	S	LDFENDLIESSCKVTSPTTYVLDEDEPRFLE	VT(0.272)S(0.716)PT(0.011)T(0.001)YVLDEDEPR	3	2	0.4418	37324000	11813000	14867000	10644000	0	0	0
Q8WYP5	Protein ELYS	AHCTF1	1074	0.292798	0.562745	1.95e-05	73.044	60.634	73.044	S	LSKIGEVWASKEPINSTTPFNSSKIEEPSPI	EPINS(0.293)T(0.096)T(0.083)PFNS(0.251)S(0.274)KIEEPS(0.003)PIVY(0.004)S(0.003)LPAPELPEAFFGT(0.789)PIS(0.204)K	5	4	-0.47685	0	0	0	0	0	0	0
Q8WYP5	Protein ELYS	AHCTF1	1080	0.68739	3.42574	2.49e-06	118.52	85.902	118.52	S	VWASKEPINSTTPFNSSKIEEPSPIVYSLPA	EPINSTTPFNS(0.687)S(0.312)K	11	2	0.48864	108160000	0	18556000	11557000	78046000	0	0
Q8WYP5	Protein ELYS	AHCTF1	1081	0.459784	0	2.49e-06	76.577	71.005	76.577	S	WASKEPINSTTPFNSSKIEEPSPIVYSLPAP	EPINS(0.047)T(0.017)T(0.01)PFNS(0.46)S(0.46)KIEEPS(0.007)PIVYSLPAPELPEAFFGTPISK	12	4	-0.84261	0	0	0	0	0	0	0
Q8WYP5	Protein ELYS	AHCTF1	1232	1	91.2327	0.0117446	91.233	67.893	91.233	S	PSPGRSPQRLKETRISFVEEDVHPKWIPGAA	IS(1)FVEEDVHPK	2	2	0.40752	15356000	0	0	0	0	15356000	0
Q8WYP5	Protein ELYS	AHCTF1	1165	0.741588	2.21329	0.0114285	52.971	36.438	52.971	S	SLPSSSQLKGSPQAISRASELHLLETPLVVK	GS(0.57)PQAIS(0.742)RAS(0.689)ELHLLETPLVVKK	7	4	0.096476	4210600	0	0	0	4210600	0	0
Q8WYP5	Protein ELYS	AHCTF1	1168	0.688536	1.40227	0.0114285	52.971	36.438	52.971	S	SSSQLKGSPQAISRASELHLLETPLVVKKAK	GS(0.57)PQAIS(0.742)RAS(0.689)ELHLLETPLVVKK	10	4	0.096476	4210600	0	0	0	4210600	0	0
Q8WYP5	Protein ELYS	AHCTF1	1150	0.999332	32.5923	0.0133821	97.284	30.601	97.284	S	IQQSSMKSPLYLVSRSLPSSSQLKGSPQAIS	S(0.999)LPS(0.001)SSQLK	1	2	0.10037	598670000	0	275480000	0	97968000	210660000	14572000
Q8WYP5	Protein ELYS	AHCTF1	1463	0.618675	2.20805	1.45e-12	186.06	157.19	186.06	S	NDNKSMADVLGDGGNSSLTISEGPIVSERRL	SMADVLGDGGNS(0.619)S(0.372)LT(0.009)ISEGPIVSER	12	2	1.9526	8236600	0	0	0	8236600	0	0
Q8WYP5	Protein ELYS	AHCTF1	1464	0.995191	23.1979	4.75e-110	337.94	300.65	337.94	S	DNKSMADVLGDGGNSSLTISEGPIVSERRLN	SMADVLGDGGNS(0.005)S(0.995)LTISEGPIVSER	13	2	-1.1078	137720000	0	0	9993500	0	34780000	53054000
Q8WYP5	Protein ELYS	AHCTF1	1925	0.973746	15.6925	1.13e-07	170.18	126.13	56.378	S	NLDASENTGNKQDDKSSDKQLRIKHVRRVRG	S(0.974)S(0.026)DKQLR	1	1	0.20286	735290000	0	0	0	72901000	59841000	0
Q8WYP5	Protein ELYS	AHCTF1	1209	0.410733	0.444393	0.0200476	52.642	35.666	52.642	S	FSEFTPQSILRSTLRSTPLASPSPSPGRSPQ	S(0.106)T(0.116)LRS(0.411)T(0.371)PLAS(0.982)PS(0.07)PS(0.187)PGRS(0.757)PQR	5	3	0.81572	0	0	0	0	0	0	0
Q8WYP5	Protein ELYS	AHCTF1	1229	0.797942	5.96494	1.72e-05	131.82	115.1	131.82	T	SPSPSPGRSPQRLKETRISFVEEDVHPKWIP	ET(0.798)RIS(0.202)FVEEDVHPK	2	3	1.4711	13633000	0	13633000	0	0	0	0
Q8WYP5	Protein ELYS	AHCTF1	1764	0.999978	46.5355	0.000154453	126.91	94.926	126.91	T	VNVKSAQQEASADVATPKMPGQSVRKKTRKA	SAQQEASADVAT(1)PK	12	2	-1.9955	851900000	0	108520000	163740000	0	276600000	303040000
Q8WYP5	Protein ELYS	AHCTF1	1206	0.386074	0.392876	0.021402	51.871	39.023	51.871	T	TSGFSEFTPQSILRSTLRSTPLASPSPSPGR	S(0.353)T(0.386)LRS(0.126)T(0.137)PLAS(0.271)PS(0.75)PS(0.978)PGRS(0.997)PQR	2	3	-0.20426	0	0	0	0	0	0	0
Q8WYP5	Protein ELYS	AHCTF1	1868	0.581295	1.38025	0.0430666	54.871	35.813	54.871	T	AVEETTKKEVKVSSVTKRTPRRIKRSVENQE	VS(0.157)S(0.843)VT(0.581)KRT(0.419)PR	5	3	-1.039	211520000	0	0	0	211520000	0	0
Q8WYP5	Protein ELYS	AHCTF1	1647	0.985995	18.4761	2.34e-09	145.07	122.54	145.07	S	NDNHGQIANLPSAVTSDQKSQKVDTLPYVPE	LVCSGENDNHGQIANLPSAVT(0.014)S(0.986)DQK	22	3	-0.285	291590000	2799400	0	0	36160000	99701000	152930000
Q8WYP5	Protein ELYS	AHCTF1	1257	0.997855	26.6768	0.00314156	141.95	114.43	73.632	T	WIPGAADDSKLEVFTTPKKCAVPVETEWLKS	LEVFT(0.002)T(0.998)PKK	6	3	0.16925	100710000	7664000	7890500	10436000	0	0	0
Q8WYP5	Protein ELYS	AHCTF1	1256	0.629645	2.30478	0.0169556	112.85	75.686	112.85	T	KWIPGAADDSKLEVFTTPKKCAVPVETEWLK	LEVFT(0.63)T(0.37)PKK	5	2	0.72085	10513000	10513000	0	0	0	0	0
Q8WYP5	Protein ELYS	AHCTF1	2120	0.998943	29.7542	1.99e-41	257.5	229.81	257.5	S	ILLPDLSEPNNEPLFSPASEVPRKAKAKKIE	AILLPDLSEPNNEPLFS(0.999)PAS(0.001)EVPRK	17	3	-0.9806	166070000	12457000	13991000	0	6569700	0	0
Q8WYP5	Protein ELYS	AHCTF1	528	1	96.6404	0.00117404	129.74	99.13	96.64	S	LIPDGYNRCLVAGLLSPRFVDVQPSSLSQEE	CLVAGLLS(1)PR	8	2	-1.2722	35183000	15184000	9926700	7389900	0	0	2682300
Q8WYP5	Protein ELYS	AHCTF1	1105	0.964926	14.3951	1.89e-10	142.47	128.39	142.47	T	VYSLPAPELPEAFFGTPISKASQKISRLLDL	IEEPSPIVYSLPAPELPEAFFGT(0.965)PIS(0.035)K	23	3	0.83023	87267000	17110000	22213000	23761000	16446000	0	7736700
Q8WYP5	Protein ELYS	AHCTF1	2181	1	73.5828	2e-17	207.64	189.95	207.64	S	SNKNKLEDELKDDAQSVETLGKPKAKRIRTS	DDAQS(1)VETLGKPK	5	2	0.38052	142230000	20347000	17646000	24345000	0	0	0
Q8WYP5	Protein ELYS	AHCTF1	1210	0.801331	7.49505	6.97e-15	209.43	175.16	73.975	T	SEFTPQSILRSTLRSTPLASPSPSPGRSPQR	S(0.024)T(0.026)LRS(0.149)T(0.801)PLAS(0.955)PS(0.067)PS(0.085)PGRS(0.893)PQR	6	3	0.58617	158530000	27337000	74657000	19391000	0	0	0
Q8WYP5	Protein ELYS	AHCTF1	1402	1	67.1735	3.23e-102	312.65	293.58	312.65	S	DLLVAAEAFSELNHLSPVQGTEASLCAPSVY	DLLVAAEAFSELNHLS(1)PVQGTEASLCAPSVYEGK	16	3	-1.3085	127800000	30470000	43636000	53694000	0	0	0
Q8WYP5	Protein ELYS	AHCTF1	1808	0.983197	17.6726	1.96e-59	287.43	241.64	285.18	T	VRGLSQNQQIPQNSVTPRRGRRKKEVNQDIL	GLSQNQQIPQNS(0.017)VT(0.983)PR	14	2	0.18546	1667200000	30845000	38417000	28905000	450090000	313140000	348890000
Q8WYP5	Protein ELYS	AHCTF1	1533	1	150.215	7.62e-11	191.23	163.37	150.21	S	QEIHVIEQEKLEAQDSGEEARNLSFNELYPS	LEAQDS(1)GEEAR	6	2	-0.10938	1063600000	32520000	42268000	64606000	126840000	238540000	372550000
Q8WYP5	Protein ELYS	AHCTF1	1142	1	68.4355	1.31e-40	228.23	196.15	135.43	S	RPSQCSEFIQQSSMKSPLYLVSRSLPSSSQL	S(1)PLYLVSR	1	2	0.36341	1303100000	39755000	31064000	46777000	135940000	167090000	192230000
Q8WYP5	Protein ELYS	AHCTF1	1297	1	136.394	1.15e-106	361.06	322.05	136.39	S	NSPEKEHQEMDEGSQSLEKLDVSKGNSSVSI	EHQEMDEGS(1)QS(1)LEK	11	2	-0.27473	1229400000	45514000	38198000	55409000	62356000	108100000	131460000
Q8WYP5	Protein ELYS	AHCTF1	2226	1	97.4499	1.12e-09	167.55	95.995	97.45	S	WSPPPIEIRLISPLASPADGVKSKPRKTTEV	LIS(1)PLAS(1)PADGVK	7	2	-1.1468	535240000	48009000	56059000	69589000	40826000	10642000	268630000
Q8WYP5	Protein ELYS	AHCTF1	2212	0.999997	55.6009	4.83e-08	166.24	137.61	166.24	S	KTKQASKNTEKESAWSPPPIEIRLISPLASP	ESAWS(1)PPPIEIR	5	2	-0.2454	469020000	73096000	80361000	93790000	31725000	113750000	76302000
Q8WYP5	Protein ELYS	AHCTF1	1218	0.999459	32.8986	8.68e-14	197.69	154.66	197.69	S	LRSTLRSTPLASPSPSPGRSPQRLKETRISF	STPLASPS(0.001)PS(0.999)PGRSPQR	10	2	1.5689	1665000000	76703000	80526000	76909000	63352000	0	0
Q8WYP5	Protein ELYS	AHCTF1	1295	1	136.394	5.66e-77	314.72	267.37	136.39	S	FLNSPEKEHQEMDEGSQSLEKLDVSKGNSSV	EHQEMDEGS(1)QS(1)LEK	9	2	-0.27473	572420000	76942000	147230000	82582000	0	70618000	64438000
Q8WYP5	Protein ELYS	AHCTF1	1541	1	162	1.58e-31	237.79	206.61	230.97	S	EKLEAQDSGEEARNLSFNELYPSGTLKLQYN	NLS(1)FNELYPSGTLK	3	2	0.49153	1080300000	80534000	102420000	128060000	23130000	228730000	243110000
Q8WYP5	Protein ELYS	AHCTF1	1214	0.99031	20.4422	2.27e-05	123.32	89.666	115.12	S	PQSILRSTLRSTPLASPSPSPGRSPQRLKET	STPLAS(0.99)PS(0.009)PS(0.001)PGR	6	2	0.54215	1580100000	90929000	55288000	160510000	63352000	0	0
Q8WYP5	Protein ELYS	AHCTF1	1369	0.996805	24.9409	1.22e-42	271.64	221.44	223.72	T	QTEKDGDKDVFASEVTPSDLQKQMGNLEDAE	DVFASEVT(0.997)PS(0.003)DLQK	8	2	-0.17803	954580000	94407000	81675000	135190000	47552000	273580000	322180000
Q8WYP5	Protein ELYS	AHCTF1	2222	1	97.4499	1.12e-09	167.55	95.995	97.45	S	KESAWSPPPIEIRLISPLASPADGVKSKPRK	LIS(1)PLAS(1)PADGVK	3	2	-1.1468	664400000	118550000	14119000	170150000	40826000	10642000	268630000
Q8WYP5	Protein ELYS	AHCTF1	1513	0.999991	51.1258	1.62e-82	303.27	280.07	303.27	S	KESVDLPEEKLPISDSPPDTQEIHVIEQEKL	ESVDLPEEKLPISDS(1)PPDTQEIHVIEQEK	15	3	1.5171	687700000	124340000	157300000	207220000	0	0	0
Q8WYP5	Protein ELYS	AHCTF1	1283	1	132.068	1.19e-36	274.8	229.04	250.27	S	EWLKSKDRTTSFFLNSPEKEHQEMDEGSQSL	DRTTSFFLNS(1)PEK	10	2	0.22535	3894800000	178930000	237210000	177110000	4356700	44045000	30004000
Q8WYP5	Protein ELYS	AHCTF1	1160	1	90.7126	0.0137866	110.31	69.192	110.31	S	YLVSRSLPSSSQLKGSPQAISRASELHLLET	GS(1)PQAISR	2	2	0.73643	6165500000	493910000	755960000	1014000000	707820000	1795900000	1246800000
Q8WYP5	Protein ELYS	AHCTF1	1222	0.999988	50.4572	5.25e-78	310.2	265.63	254.39	S	LRSTPLASPSPSPGRSPQRLKETRISFVEED	STPLASPSPSPGRS(1)PQRLK	14	2	-0.29379	6325400000	1113700000	758870000	707320000	448830000	0	0
Q8WYP5	Protein ELYS	AHCTF1	1216	0.986329	16.5517	8.59e-06	163.8	142.24	55.587	S	SILRSTLRSTPLASPSPSPGRSPQRLKETRI	S(0.212)T(0.23)LRS(0.275)T(0.302)PLAS(0.98)PS(0.986)PS(0.271)PGRS(0.744)PQR	12	3	0.53115	2621300000	1141100000	1058400000	79374000	0	0	0
Q96HN2-2	Putative adenosylhomocysteinase 3	AHCYL2	107	0.999998	56.9104	5.41e-11	193.3	174.47	193.3	S	HHQHQRHRDGGEALVSPDGTVTEAPRTVKKI	DGGEALVS(1)PDGTVTEAPR	8	2	-1.1323	91602000	0	0	0	13427000	42825000	35351000
Q96HN2-2	Putative adenosylhomocysteinase 3	AHCYL2	2	0.999998	56.6515	0.00864347	77.078	52.227	77.078	S	______________MSVQVVSAAAAAKVPEV	S(1)VQVVSAAAAAK	1	2	-1.6357	11778000	0	0	0	6863300	0	4914900
Q5TGY3	AT-hook DNA-binding motif-containing protein 1	AHDC1	1472	0.470363	0	0.0148233	68.243	48.152	68.243	S	DSPSCKGTAYWYPPGSAARSPPYEGKVGTGL	GTAYWY(0.059)PPGS(0.47)AARS(0.47)PPYEGK	10	2	-4.2927	0	0	0	0	0	0	0
Q5TGY3	AT-hook DNA-binding motif-containing protein 1	AHDC1	1476	0.470363	0	0.0148233	68.243	48.152	68.243	S	CKGTAYWYPPGSAARSPPYEGKVGTGLLADF	GTAYWY(0.059)PPGS(0.47)AARS(0.47)PPYEGK	14	2	-4.2927	0	0	0	0	0	0	0
Q5TGY3	AT-hook DNA-binding motif-containing protein 1	AHDC1	596	1	76.7478	5.24e-07	169.2	136.79	169.2	S	MPEVKKRRRRKQKLASPQPSYAADANDSKAE	LAS(1)PQPSYAADANDSK	3	2	-0.12832	390840000	0	48197000	0	97952000	104670000	102950000
Q5TGY3	AT-hook DNA-binding motif-containing protein 1	AHDC1	169	0.198888	0	0.000100676	71.878	58.033	71.878	S	RPPAPPPGDLQYSFFSSPSLANSIRSPEERA	LSRPPAPPPGDLQYS(0.005)FFS(0.199)S(0.199)PS(0.199)LANS(0.199)IRS(0.199)PEER	18	4	1.4874	0	0	0	0	0	0	0
Q5TGY3	AT-hook DNA-binding motif-containing protein 1	AHDC1	170	0.198888	0	0.000100676	71.878	58.033	71.878	S	PPAPPPGDLQYSFFSSPSLANSIRSPEERAT	LSRPPAPPPGDLQYS(0.005)FFS(0.199)S(0.199)PS(0.199)LANS(0.199)IRS(0.199)PEER	19	4	1.4874	0	0	0	0	0	0	0
Q5TGY3	AT-hook DNA-binding motif-containing protein 1	AHDC1	172	0.198888	0	0.000100676	71.878	58.033	71.878	S	APPPGDLQYSFFSSPSLANSIRSPEERATPH	LSRPPAPPPGDLQYS(0.005)FFS(0.199)S(0.199)PS(0.199)LANS(0.199)IRS(0.199)PEER	21	4	1.4874	0	0	0	0	0	0	0
Q5TGY3	AT-hook DNA-binding motif-containing protein 1	AHDC1	176	0.198888	0	0.000100676	71.878	58.033	71.878	S	GDLQYSFFSSPSLANSIRSPEERATPHAKSE	LSRPPAPPPGDLQYS(0.005)FFS(0.199)S(0.199)PS(0.199)LANS(0.199)IRS(0.199)PEER	25	4	1.4874	0	0	0	0	0	0	0
Q5TGY3	AT-hook DNA-binding motif-containing protein 1	AHDC1	179	0.198888	0	0.000100676	71.878	58.033	71.878	S	QYSFFSSPSLANSIRSPEERATPHAKSERPS	LSRPPAPPPGDLQYS(0.005)FFS(0.199)S(0.199)PS(0.199)LANS(0.199)IRS(0.199)PEER	28	4	1.4874	0	0	0	0	0	0	0
Q5TGY3	AT-hook DNA-binding motif-containing protein 1	AHDC1	959	0.242767	0	0.000119979	61.938	50.537	61.938	T	FPKLVPPPSAMARSPTTHPPANTYLPQYGGY	LVPPPS(0.18)AMARS(0.209)PT(0.243)T(0.243)HPPANT(0.065)Y(0.061)LPQYGGYGAGQSVFAPTK	13	4	-0.90816	0	0	0	0	0	0	0
Q5TGY3	AT-hook DNA-binding motif-containing protein 1	AHDC1	960	0.242767	0	0.000119979	61.938	50.537	61.938	T	PKLVPPPSAMARSPTTHPPANTYLPQYGGYG	LVPPPS(0.18)AMARS(0.209)PT(0.243)T(0.243)HPPANT(0.065)Y(0.061)LPQYGGYGAGQSVFAPTK	14	4	-0.90816	0	0	0	0	0	0	0
Q5TGY3	AT-hook DNA-binding motif-containing protein 1	AHDC1	966	0.517664	6.98574	0.00139206	54.781	42.191	54.781	T	PSAMARSPTTHPPANTYLPQYGGYGAGQSVF	LVPPPS(0.086)AMARS(0.097)PT(0.097)T(0.097)HPPANT(0.518)Y(0.104)LPQY(0.001)GGYGAGQSVFAPTK	20	4	-1.5919	36138000	0	0	36138000	0	0	0
Q5TGY3	AT-hook DNA-binding motif-containing protein 1	AHDC1	1401	0.568499	1.81311	0.000991833	73.341	63.754	73.341	T	PPTVFDAGLQKAYSPTCSPTLGFKEELRPPP	AY(0.008)S(0.985)PT(0.568)CS(0.378)PT(0.061)LGFKEELRPPPTK	5	4	0.074106	16312000	4784200	4590400	0	6937700	0	0
Q5TGY3	AT-hook DNA-binding motif-containing protein 1	AHDC1	1403	0.983625	18.0393	1.56e-06	133.16	86.267	133.16	S	TVFDAGLQKAYSPTCSPTLGFKEELRPPPTK	AYSPT(0.001)CS(0.984)PT(0.015)LGFK	7	2	-1.5983	40777000	6282800	0	5245000	9495100	8941600	10812000
Q5TGY3	AT-hook DNA-binding motif-containing protein 1	AHDC1	1511	1	149.666	1.62e-20	220.28	188.85	220.28	T	EAACLSAPHLASPPATPKADKEPLEMARPPG	TEAACLSAPHLAS(1)PPAT(1)PK	17	2	0.19781	265670000	12696000	8097800	6698400	83921000	60312000	42224000
Q5TGY3	AT-hook DNA-binding motif-containing protein 1	AHDC1	1011	0.615136	5.72999	0.00103825	56.111	45.759	56.111	S	KDCSFAYGSGNSLPASPSSAHSAGYAPPPTG	DCS(0.003)FAY(0.01)GS(0.015)GNS(0.015)LPAS(0.615)PS(0.164)S(0.164)AHS(0.012)AGY(0.001)APPPTGGPCLPPSK	15	3	0.95588	50553000	17945000	24799000	0	0	0	7809000
Q5TGY3	AT-hook DNA-binding motif-containing protein 1	AHDC1	896	1	79.8505	4.21e-78	297.68	276.38	229.78	S	AQRGLATFPSRGAKASPVAVGSSGAGADPSF	AS(1)PVAVGSSGAGADPSFQPVLSAR	2	2	4.2159	669610000	19397000	14776000	25562000	98294000	88510000	101750000
Q5TGY3	AT-hook DNA-binding motif-containing protein 1	AHDC1	1549	0.994055	22.2369	1.33e-19	210.19	184.28	210.19	S	AAAGYGCPLLSDLTLSPVPRDSLLPLQDTAY	GPAAAAAGYGCPLLSDLT(0.006)LS(0.994)PVPR	20	3	-0.73387	76267000	23599000	26649000	24755000	1263800	0	0
Q5TGY3	AT-hook DNA-binding motif-containing protein 1	AHDC1	1399	0.999476	35.0701	1.56e-06	130.43	121.82	109	S	AHPPTVFDAGLQKAYSPTCSPTLGFKEELRP	AYS(0.999)PTCSPTLGFK	3	2	0.2141	99056000	28761000	20698000	13409000	6937700	0	0
Q5TGY3	AT-hook DNA-binding motif-containing protein 1	AHDC1	1507	1	87.1225	1.62e-20	220.28	188.85	220.28	S	LGRTEAACLSAPHLASPPATPKADKEPLEMA	TEAACLSAPHLAS(1)PPAT(1)PK	13	2	0.19781	413650000	47779000	57033000	34856000	83921000	60312000	42224000
Q5TGY3	AT-hook DNA-binding motif-containing protein 1	AHDC1	1064	0.995173	23.1446	3.64e-09	163.71	147.26	163.71	S	SAPTPLRCDSRASTVSPGGYMVPKGTTASAT	AST(0.005)VS(0.995)PGGYMVPK	5	2	-0.1636	151670000	58878000	56526000	36271000	0	0	0
Q8N157	Jouberin	AHI1	1123	1	180.095	6.14e-11	192.54	142.6	180.09	S	SETLYQELPPEIKERSPPLSPEEKTKIEKSP	ERS(1)PPLS(1)PEEK	3	2	-0.40512	243570000	0	29814000	0	30525000	42176000	103170000
Q8N157	Jouberin	AHI1	1127	1	180.095	6.14e-11	192.54	142.6	180.09	S	YQELPPEIKERSPPLSPEEKTKIEKSPAPQK	ERS(1)PPLS(1)PEEK	7	2	-0.40512	243570000	0	29814000	0	30525000	42176000	103170000
Q8N157	Jouberin	AHI1	45	0.999996	54.3493	6.09e-28	250.51	180.86	250.51	S	KKKLKKKLVRSEENISPDTIRSNLHYMKETT	SEENIS(1)PDTIR	6	2	1.8019	298210000	25138000	0	14114000	52122000	97874000	108970000
Q09666	Neuroblast differentiation-associated protein AHNAK	AHNAK	4993	0.779258	5.4808	1.1e-13	139.73	122.37	139.73	S	PKFGFGAKSPKADIKSPSLDVTVPEAELNLE	ADIKS(0.779)PS(0.221)LDVTVPEAELNLETPEISVGGK	5	3	-0.49731	36152000	0	0	0	0	0	36152000
Q09666	Neuroblast differentiation-associated protein AHNAK	AHNAK	5762	0.928947	11.1994	3.8e-28	231.21	203.95	139.98	S	KASLGSLEGEAEAEASSPKGKFSLFKSKKPR	AS(0.036)LGS(0.964)LEGEAEAEAS(0.929)S(0.071)PK	15	2	-0.38569	682120000	0	0	0	682120000	0	0
Q09666	Neuroblast differentiation-associated protein AHNAK	AHNAK	5780	0.497042	0	1.46e-40	227.41	216.11	216.27	S	KGKFSLFKSKKPRHRSNSFSDEREFSGPSTP	S(0.497)NS(0.497)FS(0.006)DEREFSGPSTPTGTLEFEGGEVSLEGGK	1	3	-0.30961	0	0	0	0	0	0	0
Q09666	Neuroblast differentiation-associated protein AHNAK	AHNAK	5784	0.324856	0	4.34e-09	93.656	72.018	65.335	S	SLFKSKKPRHRSNSFSDEREFSGPSTPTGTL	S(0.325)NS(0.325)FS(0.325)DEREFS(0.012)GPS(0.005)T(0.006)PT(0.002)GT(0.001)LEFEGGEVSLEGGK	5	3	-2.5362	0	0	0	0	0	0	0
Q09666	Neuroblast differentiation-associated protein AHNAK	AHNAK	793	1	90.9244	2.54e-07	173.03	139.14	173.03	S	VDISGPKIDVTAPDVSIEEPEGKLKGPKFKM	IDVTAPDVS(1)IEEPEGK	9	2	-1.246	50810000	0	5217100	9952400	0	10304000	25337000
Q09666	Neuroblast differentiation-associated protein AHNAK	AHNAK	508	0.92605	10.977	0.00660462	80.706	54.174	80.706	S	MIIQKPKISMQDVDLSLGSPKLKGDIKVSAP	ISMQDVDLS(0.926)LGS(0.074)PK	9	2	-1.0869	17827000	0	0	0	0	17827000	0
Q09666	Neuroblast differentiation-associated protein AHNAK	AHNAK	572	0.999444	32.548	0.000873184	112.42	89.103	112.42	S	LGSPSGKTGTCRISMSEVDLNVAAPKVKGGV	IS(0.001)MS(0.999)EVDLNVAAPK	4	2	-0.56416	0	0	0	0	0	0	0
Q09666	Neuroblast differentiation-associated protein AHNAK	AHNAK	220	0.801773	6.03277	4.22e-05	130.46	99.722	130.46	S	VIRLPSGSGAASPTGSAVDIRAGAISASGPE	LPSGS(0.002)GAAS(0.992)PT(0.204)GS(0.802)AVDIR	13	2	-0.56328	51901000	0	0	0	24969000	0	26931000
Q09666	Neuroblast differentiation-associated protein AHNAK	AHNAK	3411	0.629059	2.32464	0.000313717	142.08	120.09	142.08	S	GKVKGSKFKMPFLSISSPKVSMPDVELNLKS	MPFLS(0.003)IS(0.629)S(0.368)PK	7	2	0.037408	35050000	0	0	0	5590500	0	29459000
Q09666	Neuroblast differentiation-associated protein AHNAK	AHNAK	5790	0.305638	1.20688	0.000692436	58.436	42.166	58.436	S	KPRHRSNSFSDEREFSGPSTPTGTLEFEGGE	S(0.177)NS(0.177)FS(0.231)DEREFS(0.306)GPS(0.047)T(0.054)PT(0.004)GT(0.005)LEFEGGEVSLEGGK	11	3	0.46523	0	0	0	0	0	0	0
Q09666	Neuroblast differentiation-associated protein AHNAK	AHNAK	4516	1	75.4589	1.74e-23	226.93	197.17	206.52	S	KLKGPKFKMPDVHFKSPQISMSDIDLNLKGP	S(1)PQISMSDIDLNLK	1	2	-1.0359	83470000	0	0	0	7059500	37051000	39360000
Q09666	Neuroblast differentiation-associated protein AHNAK	AHNAK	5865	0.428803	0.482618	0.0356494	64.405	48.939	64.405	S	GSGVSLASKKSRLSSSSSNDSGNKVGIQLPE	S(0.004)RLS(0.148)S(0.765)S(0.429)S(0.281)S(0.363)NDS(0.011)GNK	6	2	-0.84076	0	0	0	0	0	0	0
Q09666	Neuroblast differentiation-associated protein AHNAK	AHNAK	440	0.994731	22.7596	0.00442898	114.72	91.401	114.72	S	PGSKLNVPKMKVPKFSVSGAKGEETGIDVTL	VPKFS(0.995)VS(0.005)GAK	5	2	0.40781	10192000	0	10192000	0	0	0	0
Q09666	Neuroblast differentiation-associated protein AHNAK	AHNAK	5393	0.652457	4.99218	0.0162241	65.085	36.128	65.085	S	GDIKCPKVSVGAPDLSLEASEGSIKLPKMKL	VSVGAPDLS(0.652)LEAS(0.141)EGS(0.207)IK	9	2	-1.4682	31945000	0	6697000	7553600	0	4500300	13194000
Q09666	Neuroblast differentiation-associated protein AHNAK	AHNAK	4430	0.999998	56.9696	7.05e-20	219.23	184.93	219.23	T	KGPEIDIKGPSLDIDTPDVNIEGPEGKLKGP	GPSLDIDT(1)PDVNIEGPEGK	8	2	0.9398	14534000	0	0	14534000	0	0	0
Q09666	Neuroblast differentiation-associated protein AHNAK	AHNAK	694	0.999931	41.5841	0.000257891	147.42	72.218	147.42	T	KLKGPDVKLPDMSVKTPKISMPDVDLHVKGT	LPDMSVKT(1)PK	8	2	0.90892	12501000	0	12501000	0	0	0	0
Q09666	Neuroblast differentiation-associated protein AHNAK	AHNAK	3716	1	141.2	2.53e-22	226.67	199.53	226.67	T	KGPEVDIKGPKVDIDTPDINIEGSEGKFKGP	VDIDT(1)PDINIEGSEGK	5	2	0.079126	56645000	0	28859000	27786000	0	0	0
Q09666	Neuroblast differentiation-associated protein AHNAK	AHNAK	4766	1	76.1865	0.000916451	82.635	68.594	76.186	T	KGPEADIKGPKVDINTPDVDVHGPDWHLKMP	VDINT(1)PDVDVHGPDWHLK	5	4	-0.19067	23806000	0	12331000	11476000	0	0	0
Q09666	Neuroblast differentiation-associated protein AHNAK	AHNAK	4564	1	102.326	4.48e-05	121.26	102.32	102.33	T	KGPKVDVKGPKVGIDTPDIDIHGPEGKLKGP	VGIDT(1)PDIDIHGPEGK	5	3	0.23341	34106000	0	16133000	17973000	0	0	0
Q09666	Neuroblast differentiation-associated protein AHNAK	AHNAK	4520	0.565599	1.21079	0.000799918	107.74	82.518	107.74	S	PKFKMPDVHFKSPQISMSDIDLNLKGPKIKG	S(0.428)PQIS(0.566)MS(0.006)DIDLNLK	5	2	-0.41337	5485500	1530300	0	3955200	0	0	0
Q09666	Neuroblast differentiation-associated protein AHNAK	AHNAK	5864	0.764747	7.46822	0.0322201	65.942	49.368	64.405	S	QGSGVSLASKKSRLSSSSSNDSGNKVGIQLP	S(0.004)RLS(0.148)S(0.765)S(0.429)S(0.281)S(0.363)NDS(0.011)GNK	5	2	-0.84076	43875000	5363100	21603000	16909000	0	0	0
Q09666	Neuroblast differentiation-associated protein AHNAK	AHNAK	2845	1	121.219	2.28e-10	176.29	140.56	169.92	T	FKTPKISMPDIDLNLTGPKIKGDVDVTGPKV	ISMPDIDLNLT(1)GPK	11	2	-0.30328	31669000	6077700	9245900	16345000	0	0	0
Q09666	Neuroblast differentiation-associated protein AHNAK	AHNAK	4100	1	140.841	5.77e-05	140.84	114.19	140.84	T	PKADIDVSGPKVDIDTPDIDIHGPEGKLKGP	VDIDT(1)PDIDIHGPEGK	5	2	-0.4127	223590000	7816000	48591000	60119000	0	0	0
Q09666	Neuroblast differentiation-associated protein AHNAK	AHNAK	5851	0.994955	22.9887	0.00131412	118.61	85.876	118.61	S	YEVTGSDDETGKLQGSGVSLASKKSRLSSSS	LQGS(0.995)GVS(0.005)LASK	4	2	0.21248	70383000	8260900	0	9620900	12324000	22647000	17531000
Q09666	Neuroblast differentiation-associated protein AHNAK	AHNAK	4960	0.999981	47.2331	8.52e-07	117.88	87.277	117.88	S	KGPKVEAPSLDVHMDSPDINIEGPDVKIPKF	VEAPSLDVHMDS(1)PDINIEGPDVK	12	3	-0.52798	59628000	8590300	17364000	33673000	0	0	0
Q09666	Neuroblast differentiation-associated protein AHNAK	AHNAK	5739	0.99144	20.6404	2.79e-09	186.36	152.26	182.15	S	GKGGVTGSPEASISGSKGDLKSSKASLGSLE	GGVT(0.002)GS(0.998)PEASIS(0.009)GS(0.991)KGDLK	14	2	-1.9686	208590000	8616900	47906000	7387700	15851000	11478000	0
Q09666	Neuroblast differentiation-associated protein AHNAK	AHNAK	5400	0.988453	19.3249	6.88e-10	187.59	164.67	157.98	S	VSVGAPDLSLEASEGSIKLPKMKLPQFGIST	VSVGAPDLSLEAS(0.012)EGS(0.988)IK	16	2	-0.12786	346080000	8896900	0	13994000	0	9517200	0
Q09666	Neuroblast differentiation-associated protein AHNAK	AHNAK	3326	1	80.8157	0.000177432	101.71	86.453	101.71	S	VDVSGPKLEGDIKAPSLDIKGPEVDVSGPKL	APS(1)LDIKGPEVDVSGPK	3	3	-0.39931	27408000	10180000	12399000	4828400	0	0	0
Q09666	Neuroblast differentiation-associated protein AHNAK	AHNAK	2397	1	128.475	1.33e-05	132.79	112.42	132.79	S	KAPKISMPDLDLHLKSPKAKGEVDVDVPKLE	ISMPDLDLHLKS(1)PK	12	3	-0.027634	21929000	10277000	11652000	0	0	0	0
Q09666	Neuroblast differentiation-associated protein AHNAK	AHNAK	5749	0.999949	45.0692	2.05e-76	299.49	266.93	299.49	S	ASISGSKGDLKSSKASLGSLEGEAEAEASSP	SSKAS(1)LGSLEGEAEAEASSPK	5	2	1.1847	501070000	11678000	133180000	233000000	19200000	22945000	10831000
Q09666	Neuroblast differentiation-associated protein AHNAK	AHNAK	5854	0.952401	13.0071	0.00413752	85.469	57.186	62.494	S	TGSDDETGKLQGSGVSLASKKSRLSSSSSND	LQGS(0.049)GVS(0.952)LAS(0.999)KK	7	2	-1.3738	86814000	11796000	51819000	23199000	0	0	0
Q09666	Neuroblast differentiation-associated protein AHNAK	AHNAK	5552	1	64.9095	1.95e-138	362.61	308.01	362.61	S	AAPDISVKGPAFNMASPESDFGINLKGPKIK	GPAFNMAS(1)PESDFGINLK	8	2	-0.7424	930200000	12859000	11205000	13927000	0	24833000	155190000
Q09666	Neuroblast differentiation-associated protein AHNAK	AHNAK	3366	1	155.002	0.00172887	163.83	111.34	155	T	RFKLPKFNFSGSKVQTPEVDVKGKKPDIDIT	VQT(1)PEVDVK	3	2	-0.041548	412350000	17618000	27419000	19879000	14184000	149840000	174350000
Q09666	Neuroblast differentiation-associated protein AHNAK	AHNAK	4908	0.999999	62.5335	0.00502306	107.97	87.573	107.97	S	EGPDAKLSGPSLKMPSLEISAPKVTAPDVDL	MPS(1)LEISAPK	3	2	0.40616	88780000	18863000	24281000	21405000	0	16801000	7430500
Q09666	Neuroblast differentiation-associated protein AHNAK	AHNAK	5099	1	135.661	4.4e-06	139.9	121.8	139.9	S	MFGKMYFPDVEFDIKSPKFKAEAPLPSPKLE	MYFPDVEFDIKS(1)PK	12	3	-0.16668	107650000	24339000	29153000	22989000	0	2592800	0
Q09666	Neuroblast differentiation-associated protein AHNAK	AHNAK	5745	0.518666	0	0.000393273	84.107	68.387	53.909	S	GSPEASISGSKGDLKSSKASLGSLEGEAEAE	S(0.519)S(0.519)KAS(0.481)LGS(0.481)LEGEAEAEASSPK	1	3	1.5571	69814000	24447000	0	26918000	2880500	6925900	8642500
Q09666	Neuroblast differentiation-associated protein AHNAK	AHNAK	5746	0.518666	0	0.000393273	84.107	68.387	53.909	S	SPEASISGSKGDLKSSKASLGSLEGEAEAEA	S(0.519)S(0.519)KAS(0.481)LGS(0.481)LEGEAEAEASSPK	2	3	1.5571	69814000	24447000	0	26918000	2880500	6925900	8642500
Q09666	Neuroblast differentiation-associated protein AHNAK	AHNAK	5824	0.999982	47.3825	0.0448911	84.053	64.7	84.053	T	EGGKVKGKHGKLKFGTFGGLGSKSKGHYEVT	FGT(1)FGGLGSK	3	2	1.9824	63991000	27992000	17592000	18407000	0	0	0
Q09666	Neuroblast differentiation-associated protein AHNAK	AHNAK	5737	0.863182	8.06557	0.000196333	93.181	66.667	91.767	S	PKGKGGVTGSPEASISGSKGDLKSSKASLGS	GGVT(0.006)GS(0.994)PEAS(0.002)IS(0.863)GS(0.135)KGDLK	12	3	0.57887	50409000	28503000	0	0	21906000	0	0
Q09666	Neuroblast differentiation-associated protein AHNAK	AHNAK	218	0.919409	10.6154	3.53e-10	185.71	133.83	112.32	T	KTVIRLPSGSGAASPTGSAVDIRAGAISASG	LPSGSGAAS(0.08)PT(0.919)GS(0.001)AVDIR	11	3	-0.37423	123130000	29220000	0	0	11696000	69075000	0
Q09666	Neuroblast differentiation-associated protein AHNAK	AHNAK	41	1	78.7974	2.85e-121	349.2	303.92	343.72	S	AQRDDGVFVQEVTQNSPAARTGVVKEGDQIV	DDGVFVQEVTQNS(1)PAAR	13	2	-0.46731	2576900000	29406000	44794000	53953000	534840000	548010000	653130000
Q09666	Neuroblast differentiation-associated protein AHNAK	AHNAK	570	0.993962	24.6298	6.94e-10	187.81	166.01	187.81	S	PRLGSPSGKTGTCRISMSEVDLNVAAPKVKG	TGT(0.003)CRIS(0.994)MS(0.003)EVDLNVAAPK	7	3	1.0856	93551000	29684000	39710000	12825000	0	0	0
Q09666	Neuroblast differentiation-associated protein AHNAK	AHNAK	5782	0.999562	35.7219	1.46e-40	227.41	216.11	123.95	S	KFSLFKSKKPRHRSNSFSDEREFSGPSTPTG	HRSNS(1)FSDER	5	3	-0.3405	64677000	30857000	0	16336000	0	0	0
Q09666	Neuroblast differentiation-associated protein AHNAK	AHNAK	5867	0.962862	15.2153	2.22e-06	142.54	114.57	133.86	S	GVSLASKKSRLSSSSSNDSGNKVGIQLPEVE	SRLSS(0.001)S(0.007)S(0.029)S(0.963)NDS(1)GNK	8	2	-0.31525	224140000	39188000	57823000	37802000	10550000	0	0
Q09666	Neuroblast differentiation-associated protein AHNAK	AHNAK	5870	1	69.0409	2.22e-06	142.54	114.57	142.54	S	LASKKSRLSSSSSNDSGNKVGIQLPEVELSV	SRLSS(0.001)S(0.004)S(0.04)S(0.956)NDS(1)GNK	11	2	-0.85633	174100000	39188000	57823000	37802000	10550000	0	0
Q09666	Neuroblast differentiation-associated protein AHNAK	AHNAK	5866	0.92406	13.6134	2e-06	145.94	108.25	62.694	S	SGVSLASKKSRLSSSSSNDSGNKVGIQLPEV	SRLS(0.003)S(0.007)S(0.081)S(0.924)S(0.924)NDS(0.061)GNK	7	2	0.01832	139250000	44485000	51392000	16909000	7113600	0	0
Q09666	Neuroblast differentiation-associated protein AHNAK	AHNAK	5794	0.927068	11.8315	3.73e-06	82.779	70.007	79.385	T	RSNSFSDEREFSGPSTPTGTLEFEGGEVSLE	SNSFSDEREFS(0.002)GPS(0.061)T(0.927)PT(0.007)GT(0.002)LEFEGGEVSLEGGK	15	3	-0.0086737	202010000	48778000	71617000	81616000	0	0	0
Q09666	Neuroblast differentiation-associated protein AHNAK	AHNAK	638	0.964273	14.3134	3.21e-05	142.71	107.16	117.94	T	EWNLKMPKMKMPTFSTPGAKGEGPDVHMTLP	MPTFS(0.036)T(0.964)PGAK	6	2	-0.55731	346710000	61225000	79534000	86291000	28079000	0	4508400
Q09666	Neuroblast differentiation-associated protein AHNAK	AHNAK	5763	0.964198	14.3026	9.43e-93	326.8	304.97	326.8	S	ASLGSLEGEAEAEASSPKGKFSLFKSKKPRH	ASLGSLEGEAEAEAS(0.036)S(0.964)PK	16	2	-0.42943	6024900000	70157000	231600000	85953000	60831000	262480000	51949000
Q09666	Neuroblast differentiation-associated protein AHNAK	AHNAK	5110	1	107.465	4e-05	149.82	113.41	107.46	S	FDIKSPKFKAEAPLPSPKLEGELQAPDLELS	FKAEAPLPS(1)PK	9	2	0.5101	1030500000	75095000	61716000	94124000	34370000	281600000	352990000
Q09666	Neuroblast differentiation-associated protein AHNAK	AHNAK	511	0.99983	37.6945	4.25e-53	287.43	230.47	173.51	S	QKPKISMQDVDLSLGSPKLKGDIKVSAPGVQ	ISMQDVDLSLGS(1)PK	12	2	0.24302	1071200000	112360000	130400000	187790000	49402000	210460000	286050000
Q09666	Neuroblast differentiation-associated protein AHNAK	AHNAK	5857	0.998883	29.3019	2.86e-05	143.58	86.404	62.494	S	DDETGKLQGSGVSLASKKSRLSSSSSNDSGN	LQGS(0.049)GVS(0.952)LAS(0.999)KK	10	2	-1.3738	755460000	155820000	127710000	125120000	7621500	0	0
Q09666	Neuroblast differentiation-associated protein AHNAK	AHNAK	3426	1	141.946	1.13e-07	156.39	146.85	148.24	S	SSPKVSMPDVELNLKSPKVKGDLDIAGPNLE	VSMPDVELNLKS(1)PK	12	3	0.59666	871000000	195900000	202940000	68974000	4447700	48367000	22127000
Q09666	Neuroblast differentiation-associated protein AHNAK	AHNAK	3412	0.922316	10.7456	8.44e-07	189.43	171.45	182.41	S	KVKGSKFKMPFLSISSPKVSMPDVELNLKSP	MPFLSIS(0.078)S(0.922)PK	8	2	-0.5003	1821800000	236100000	318580000	257030000	29463000	479010000	389350000
Q09666	Neuroblast differentiation-associated protein AHNAK	AHNAK	212	0.997028	25.3704	1.29e-77	309.94	257.42	129.08	S	VETQSGKTVIRLPSGSGAASPTGSAVDIRAG	TVIRLPS(0.003)GS(0.997)GAAS(0.895)PT(0.099)GS(0.006)AVDIR	9	2	1.8299	1402300000	237080000	248110000	34455000	6903700	24376000	35924000
Q09666	Neuroblast differentiation-associated protein AHNAK	AHNAK	4903	0.999995	53.0836	0.0318554	100.09	34.935	82.75	S	PRLDFEGPDAKLSGPSLKMPSLEISAPKVTA	LSGPS(1)LK	5	2	-0.073563	678420000	238250000	168730000	137240000	19543000	46213000	60873000
Q09666	Neuroblast differentiation-associated protein AHNAK	AHNAK	210	0.999996	53.7284	3.9e-63	287.57	219.4	241.2	S	VDVETQSGKTVIRLPSGSGAASPTGSAVDIR	LPS(1)GSGAAS(0.959)PT(0.039)GS(0.002)AVDIR	3	2	0.024835	9536200000	284430000	370550000	299760000	132450000	449910000	543090000
Q09666	Neuroblast differentiation-associated protein AHNAK	AHNAK	559	0.999846	38.1179	0.0152583	120.87	24.906	120.87	S	ETPNLEGTLTGPRLGSPSGKTGTCRISMSEV	LGS(1)PSGK	3	2	-0.12527	2392400000	291630000	236850000	220160000	692700000	581120000	299020000
Q09666	Neuroblast differentiation-associated protein AHNAK	AHNAK	490	1	146.777	5.09e-06	179.67	117.27	146.78	T	ATGGLEGKMKGTKVKTPEMIIQKPKISMQDV	VKT(1)PEMIIQKPK	3	3	0.050497	2069800000	340530000	198170000	395400000	26757000	0	72709000
Q09666	Neuroblast differentiation-associated protein AHNAK	AHNAK	5448	1	81.3106	6.14e-50	266.28	234.96	81.311	S	LKGPGVDVNLKGPRISAPNVDFNLEGPKVKG	IS(1)APNVDFNLEGPK	2	2	-0.91573	1498200000	429890000	401150000	341540000	0	6039700	0
Q09666	Neuroblast differentiation-associated protein AHNAK	AHNAK	5752	1	77.246	7.04e-77	302.44	274.67	300.32	S	SGSKGDLKSSKASLGSLEGEAEAEASSPKGK	ASLGS(1)LEGEAEAEASSPK	5	2	-0.25037	2884500000	632100000	546280000	943880000	69158000	146050000	71810000
Q09666	Neuroblast differentiation-associated protein AHNAK	AHNAK	5841	0.999983	47.6022	5.25e-65	309.29	285.69	290.39	S	GGLGSKSKGHYEVTGSDDETGKLQGSGVSLA	GHYEVTGS(1)DDETGK	8	2	-0.23877	6040300000	802740000	1114900000	994760000	592570000	838480000	322420000
Q09666	Neuroblast differentiation-associated protein AHNAK	AHNAK	177	0.997907	26.7839	1e-05	169.89	117.64	166.11	S	VDVTGREGAKDIDISSPEFKIKIPRHELTEI	DIDIS(0.002)S(0.998)PEFK	6	1	-2.4793	4627600000	822200000	1204700000	1077800000	131980000	504230000	502280000
Q09666	Neuroblast differentiation-associated protein AHNAK	AHNAK	135	1	210.949	7.49e-156	382.09	287.42	279.47	S	EYQRIYTTKIKPRLKSEDGVEGDLGETQSRT	LKS(1)EDGVEGDLGETQSR	3	2	0.20897	12389000000	830760000	793160000	566180000	2068700000	1087700000	1342000000
Q09666	Neuroblast differentiation-associated protein AHNAK	AHNAK	93	1	116.973	2.6e-26	239.51	197.41	163.25	S	GHHTVGLKLHRKGDRSPEPGQTWTREVFSSC	KGDRS(1)PEPGQTWTR	5	3	0.17498	15934000000	944050000	1016400000	724790000	773190000	1105900000	1035700000
Q09666	Neuroblast differentiation-associated protein AHNAK	AHNAK	216	0.999921	41.5545	6.25e-147	371.64	307.12	362.7	S	SGKTVIRLPSGSGAASPTGSAVDIRAGAISA	TVIRLPSGSGAAS(1)PTGSAVDIR	13	2	0.25693	18501000000	1021200000	1355400000	1244800000	524290000	1776900000	1804800000
Q09666	Neuroblast differentiation-associated protein AHNAK	AHNAK	5731	0.999999	61.9301	8.9e-84	311.13	277.6	203.27	S	KFNFSKPKGKGGVTGSPEASISGSKGDLKSS	GGVTGS(1)PEASISGSK	6	2	0.39598	10457000000	1457900000	1189300000	1302200000	2374300000	1626400000	1812800000
Q09666	Neuroblast differentiation-associated protein AHNAK	AHNAK	5077	1	57.5318	0.0140336	150.27	63.597	57.532	S	VNIAGPDAALKVDVKSPKTKKTMFGKMYFPD	VDVKS(1)PK	5	1	0.35402	8674700000	1827100000	1666200000	1236500000	541660000	1383600000	916870000
Q8IVF2-3	Protein AHNAK2	AHNAK2	5639	0.5	0	2.47e-05	91.1	69.702	91.1	S	QKLQEETITFFDARESFSPEEKEEGELIGPV	ES(0.5)FS(0.5)PEEKEEGELIGPVGTGLDSR	2	3	-1.3643	18754000	0	0	0	0	0	18754000
Q8IVF2-3	Protein AHNAK2	AHNAK2	5641	0.827531	6.81075	1.79e-08	137.64	111.21	137.64	S	LQEETITFFDARESFSPEEKEEGELIGPVGT	ES(0.172)FS(0.828)PEEKEEGELIGPVGTGLDSR	4	2	-2.8269	25003000	0	0	0	0	0	6249000
Q8IVF2-3	Protein AHNAK2	AHNAK2	4866	0.999992	51.1443	0.00670309	117.2	75.8	117.2	S	SPLKMPKIKLPSFRWSPKKETGPKVDPECSV	LPSFRWS(1)PK	7	2	0.47542	18600000	0	18600000	0	0	0	0
Q8IVF2-3	Protein AHNAK2	AHNAK2	742	0.999637	34.4003	0.0282874	78.964	60.007	78.964	S	TAKDSKFKMPKFKMPSFGVSAPGKSMEDSVD	MPS(1)FGVSAPGK	3	2	0.0015259	21798000	0	0	0	0	0	21798000
Q8IVF2-3	Protein AHNAK2	AHNAK2	181	0.485883	0	0.0113638	81.676	65.343	81.676	S	SIKSKRGPGPQRSHSSSEAYEPRDAHDVSPT	SHS(0.486)S(0.486)S(0.028)EAYEPR	4	2	0.71056	0	0	0	0	0	0	0
Q8IVF2-3	Protein AHNAK2	AHNAK2	5614	0.995484	24.0196	2.26e-21	216.26	165.91	216.26	S	FPKLGFSSSPTKKSKSTEDGAELEEQKLQEE	S(0.001)KS(0.995)T(0.004)EDGAELEEQK	3	2	0.2091	44422000	0	0	0	15959000	28463000	0
Q8IVF2-3	Protein AHNAK2	AHNAK2	128	0.999808	37.171	1.14e-28	228.57	192.32	228.57	T	GKEKEDTDVADGCRETPTKTLEGDGDQERLI	EKEDTDVADGCRET(1)PTK	14	3	0.021522	100990000	0	34138000	46954000	0	19901000	0
Q8IVF2-3	Protein AHNAK2	AHNAK2	308	1	104.491	0.00613342	104.49	71.492	104.49	T	MPLPTELGDPRLCEGTPQEGGLRAARLHGKT	LCEGT(1)PQEGGLR	5	2	0.88325	41728000	0	0	0	0	0	41728000
Q8IVF2-3	Protein AHNAK2	AHNAK2	1072	0.999967	44.7533	0.0044369	104.59	75.885	104.59	S	TAKDSRFKMPKFKMPSFGASAPGKSIEASVD	MPS(1)FGASAPGK	3	2	0.034765	41126000	6528300	5659100	7583100	5913300	5619200	9822900
Q8IVF2-3	Protein AHNAK2	AHNAK2	194	0.991338	20.5888	4.26e-110	330.74	311.97	208.06	S	HSSSEAYEPRDAHDVSPTSTDTEAQLTVERQ	DAHDVS(0.991)PT(0.009)STDTEAQLTVER	6	3	0.70953	433220000	14022000	10424000	14824000	0	0	29057000
Q8IVF2-3	Protein AHNAK2	AHNAK2	3308	1	103.791	0.000473202	132.24	40.306	103.79	S	KVEMPSFKMPKVDLKSPQVDIKGPKLDLKVP	VDLKS(1)PQVDIK	5	2	0.49429	32705000	27142000	0	5562900	0	0	0
Q8IVF2-3	Protein AHNAK2	AHNAK2	180	0.999765	38.0558	1.74e-46	292.81	251.59	209.67	S	QSIKSKRGPGPQRSHSSSEAYEPRDAHDVSP	SHS(1)SSEAYEPR	3	2	-0.0017851	268350000	43923000	57445000	42454000	0	55868000	68661000
Q8IVF2-3	Protein AHNAK2	AHNAK2	4377	1	110.762	4.88e-12	203.93	167.36	203.93	S	KFKMPKFKMPSFGMLSPGKSIEVSVDVSAPK	MPSFGMLS(1)PGK	8	2	-0.40736	130090000	51924000	45145000	33023000	0	0	0
Q8IVF2-3	Protein AHNAK2	AHNAK2	493	0.999255	31.2774	2.27e-09	208.63	175.25	199.12	S	GQIRMPKFKIPSLGWSPSKHTKTGREKATED	IPSLGWS(0.999)PS(0.001)K	7	2	-0.15514	840350000	184150000	227600000	181960000	11881000	138400000	96364000
A6PVM9	Allograft inflammatory factor 1-like	AIF1L	77	0.614684	2.02838	2.87e-06	136.4	117.63	97.256	S	AVLKLVMMFEGKANESSPKPVGPPPERDIAS	ANES(0.615)S(0.385)PKPVGPPPERDIASLP	4	2	0.44743	130400000	0	21735000	0	10528000	64832000	0
A6PVM9	Allograft inflammatory factor 1-like	AIF1L	78	0.728625	4.43724	2.87e-06	136.4	117.63	48.118	S	VLKLVMMFEGKANESSPKPVGPPPERDIASL	ANES(0.262)S(0.729)PKPVGPPPERDIAS(0.009)LP	5	3	1.2488	143410000	0	21735000	17960000	10528000	64832000	0
O95831-3	Apoptosis-inducing factor 1, mitochondrial	AIFM1	264	0.999893	39.6928	0.000114698	134.02	89.724	131.96	S	YEKCLIATGGTPRSLSAIDRAGAEVKSRTTL	SLS(1)AIDRAGAEVK	3	2	-0.12547	919470000	0	219610000	0	0	644590000	27126000
A0A0J9YWL0	Absent in melanoma 1 protein	AIM1	489	0.999803	38.0677	3.75e-50	267.29	240.94	267.29	S	LDGGVASAASPESKPSPGTKGQLRGESDRSK	AALDGGVASAAS(1)PESKPS(1)PGTK	18	2	-0.41106	230420000	0	21368000	0	85425000	63635000	59994000
A0A0J9YWL0	Absent in melanoma 1 protein	AIM1	540	1	123.837	0.00410204	123.84	89.029	123.84	S	VPAPPASGPRAPAKESPPKRVPDPSPVTKGT	APAKES(1)PPK	6	2	-0.046766	49189000	0	22105000	27084000	0	0	0
A0A0J9YWL0	Absent in melanoma 1 protein	AIM1	937	0.326397	0	0.000313837	65.152	53.945	65.152	S	KMPLLELGGETTPPLSTERSPEAVGSECPSR	MPLLELGGETTPPLS(0.326)T(0.326)ERS(0.326)PEAVGS(0.014)ECPS(0.007)R	15	4	1.6527	0	0	0	0	0	0	0
A0A0J9YWL0	Absent in melanoma 1 protein	AIM1	941	0.326397	0	0.000313837	65.152	53.945	65.152	S	LELGGETTPPLSTERSPEAVGSECPSRVLVQ	MPLLELGGETTPPLS(0.326)T(0.326)ERS(0.326)PEAVGS(0.014)ECPS(0.007)R	19	4	1.6527	0	0	0	0	0	0	0
A0A0J9YWL0	Absent in melanoma 1 protein	AIM1	864	0.808932	10.9892	0.00102604	57.932	47.655	57.932	S	PTAMPKPQHTFSDSQSPAESSPGPSLSLSAP	PQHT(0.064)FS(0.058)DS(0.082)QS(0.809)PAES(0.49)S(0.452)PGPS(0.036)LS(0.007)LS(0.002)APAPGDVPK	10	3	1.1834	11846000	0	0	0	0	0	11846000
A0A0J9YWL0	Absent in melanoma 1 protein	AIM1	868	0.545346	0.914787	0.000106569	71.44	60.635	71.44	S	PKPQHTFSDSQSPAESSPGPSLSLSAPAPGD	PQHTFSDS(0.001)QS(0.008)PAES(0.545)S(0.442)PGPS(0.003)LSLSAPAPGDVPK	14	3	0.94903	10629000	0	0	0	0	10629000	0
A0A0J9YWL0	Absent in melanoma 1 protein	AIM1	511	0.713486	5.64905	0.0123691	92.112	56.756	92.112	S	LRGESDRSKQPPPASSPTKRKGRSRALEAVP	QPPPAS(0.194)S(0.713)PT(0.092)K	7	2	1.0755	20060000	0	0	0	0	20060000	0
A0A0J9YWL0	Absent in melanoma 1 protein	AIM1	938	0.326397	0	0.000313837	65.152	53.945	65.152	T	MPLLELGGETTPPLSTERSPEAVGSECPSRV	MPLLELGGETTPPLS(0.326)T(0.326)ERS(0.326)PEAVGS(0.014)ECPS(0.007)R	16	4	1.6527	0	0	0	0	0	0	0
A0A0J9YWL0	Absent in melanoma 1 protein	AIM1	483	0.999994	52.9795	3.75e-50	267.29	240.94	238.04	S	KSPRAALDGGVASAASPESKPSPGTKGQLRG	AALDGGVASAAS(1)PESKPS(0.998)PGT(0.002)K	12	2	0.48868	319670000	35341000	48636000	26635000	85425000	63635000	59994000
Q96IF1	LIM domain-containing protein ajuba	AJUBA	263	0.998696	28.841	1.3e-05	143.05	113.21	143.05	S	AAGPLERRGAQPGRHSVTGYGDCAVGARYQD	GAQPGRHS(0.999)VT(0.001)GYGDCAVGAR	8	3	-0.62502	120250000	0	120250000	0	0	0	0
Q96IF1	LIM domain-containing protein ajuba	AJUBA	175	1	164.933	2.43e-41	192.94	178.79	192.94	S	NRTSGISMGYDQRHGSPLPAGPCLFGPPLAG	HGS(1)PLPAGPCLFGPPLAGAPAGYS(1)PGGVPSAYPELHAALDR	3	4	3.0788	199250000	0	0	0	58306000	113930000	0
Q96IF1	LIM domain-containing protein ajuba	AJUBA	196	0.999737	36.1083	2.43e-41	192.94	178.79	156.2	S	PCLFGPPLAGAPAGYSPGGVPSAYPELHAAL	HGS(1)PLPAGPCLFGPPLAGAPAGYS(1)PGGVPSAYPELHAALDR	24	4	0.71113	199250000	0	0	0	58306000	113930000	0
Q96IF1	LIM domain-containing protein ajuba	AJUBA	237	0.99828	29.527	9.31e-10	104.46	91.69	104.46	S	FGCQESRHSYPPALGSPGALAGAGVGAAGPL	LY(0.001)AQRPAGFGCQES(0.143)RHS(0.841)Y(0.016)PPALGS(0.998)PGALAGAGVGAAGPLER	24	4	2.6058	30591000	0	0	0	9635900	0	0
Q96IF1	LIM domain-containing protein ajuba	AJUBA	47	0.986153	18.5264	0.000620154	62.345	46.704	62.345	S	GPGKGRLSGLGGPRKSGPRGATGGPGDEPLE	S(0.986)GPRGAT(0.014)GGPGDEPLEPAREQGSLDAER	1	3	-0.053407	40332000	0	0	0	30074000	10258000	0
Q96IF1	LIM domain-containing protein ajuba	AJUBA	136	0.720217	4.10802	3.12e-93	327.61	301.88	237.88	S	RSSFASSSASDASKPSSPRGSLLLDGAGAGG	SSFASSSASDASKPS(0.72)S(0.28)PR	15	2	0.80361	299120000	0	75766000	0	0	57762000	86613000
Q96IF1	LIM domain-containing protein ajuba	AJUBA	230	0.845065	7.37329	3.1e-28	150.68	131.6	150.68	S	YAQRPAGFGCQESRHSYPPALGSPGALAGAG	LYAQRPAGFGCQES(0.155)RHS(0.845)YPPALGSPGALAGAGVGAAGPLER	17	4	1.1345	45479000	14888000	0	0	9635900	0	0
Q96IF1	LIM domain-containing protein ajuba	AJUBA	119	1	79.3651	1.22e-10	173.03	161.57	143.31	S	SLPPDFRLEPTAPALSPRSSFASSSASDASK	LEPTAPALS(1)PR	9	2	-1.0661	260580000	53583000	57663000	70034000	6225200	0	7575200
Q96IF1	LIM domain-containing protein ajuba	AJUBA	137	0.868097	8.18383	1.17e-121	346.72	321.52	289.89	S	SSFASSSASDASKPSSPRGSLLLDGAGAGGA	SSFASSSASDASKPS(0.132)S(0.868)PR	16	2	-0.4746	119770000	57322000	0	0	62449000	0	0
Q92667	A-kinase anchor protein 1, mitochondrial	AKAP1	592	1	69.8377	1.59e-97	335.1	289.28	335.1	S	SMDSVDSCCSLKKTESFQNAQAGSNPKKVDL	KTES(1)FQNAQAGSNPK	4	2	0.20184	100580000	0	0	0	40008000	23798000	36779000
Q92667	A-kinase anchor protein 1, mitochondrial	AKAP1	169	0.999999	62.8676	6.9e-33	246.86	219.31	246.86	S	GVLFSSKSAEVCKQDSPFSRVPRKVQPGYPV	SAEVCKQDS(1)PFSR	9	2	-2.0784	163410000	0	0	0	0	15385000	9860800
Q92667	A-kinase anchor protein 1, mitochondrial	AKAP1	108	0.701376	3.82455	2.28e-06	158.52	91.989	158.52	S	PALLQTHPPCRRSESSGILPNTTDMRLRPGT	RS(0.008)ES(0.291)S(0.701)GILPNTTDMR	5	2	-0.51556	31632000	0	31632000	0	0	0	0
Q92667	A-kinase anchor protein 1, mitochondrial	AKAP1	150	0.669485	3.06549	2.15e-11	192.86	159.77	167.98	S	LTGGEAKSIPLECPLSSPKGVLFSSKSAEVC	SIPLECPLS(0.669)S(0.331)PK	9	2	0.57129	278370000	0	0	0	27212000	251150000	0
Q92667	A-kinase anchor protein 1, mitochondrial	AKAP1	70	0.973943	15.7464	9.42e-09	159.52	130.71	145.81	T	KEPLPVEDVCPKVVSTPPSVTEPPEKELSTV	VVS(0.026)T(0.974)PPSVTEPPEK	4	2	-0.38583	90223000	0	0	46950000	0	0	43273000
Q92667	A-kinase anchor protein 1, mitochondrial	AKAP1	105	0.867595	9.63222	0.00842463	70.453	50.072	63.69	S	AEPPALLQTHPPCRRSESSGILPNTTDMRLR	RS(0.868)ES(0.094)S(0.038)GILPNTTDMR	2	3	-0.59732	60208000	5882600	20733000	18897000	14696000	0	0
Q92667	A-kinase anchor protein 1, mitochondrial	AKAP1	107	0.995792	23.8873	1.25e-13	192.65	150.22	192.65	S	PPALLQTHPPCRRSESSGILPNTTDMRLRPG	SES(0.996)S(0.004)GILPNTTDMR	3	2	0.089992	1076200000	52270000	69435000	53509000	285620000	277230000	213770000
Q92667	A-kinase anchor protein 1, mitochondrial	AKAP1	151	0.937372	11.7514	5.11e-10	177.36	140.36	175.88	S	TGGEAKSIPLECPLSSPKGVLFSSKSAEVCK	SIPLECPLS(0.063)S(0.937)PK	10	2	-0.40065	607570000	136900000	176050000	129990000	0	0	164630000
Q92667	A-kinase anchor protein 1, mitochondrial	AKAP1	533	1	102.306	1.1e-37	248.13	222.17	241.08	T	DSCTETSSSPRDKAITPPLPESTVPFSNGVL	AIT(1)PPLPESTVPFSNGVLK	3	2	-0.5919	2054800000	232810000	149360000	289280000	13732000	20268000	13309000
Q92667	A-kinase anchor protein 1, mitochondrial	AKAP1	429	1	91.5764	2.4e-20	135.45	117.89	124.46	S	PPDAGLPLPGLPAEGSPPPKTYVSCLKSLLS	TVLGPDTAEPATAEAAVAPPDAGLPLPGLPAEGS(1)PPPK	34	3	0.1456	6139000000	806400000	716990000	915780000	42445000	384080000	346960000
O43572	A-kinase anchor protein 10, mitochondrial	AKAP10	187	0.90006	9.54544	0.000240948	130.47	88.181	130.47	S	HSLNTVKQSSLAEPVSPSKKHETTASFLTDS	QSSLAEPVS(0.9)PS(0.1)K	9	2	1.8338	144130000	28847000	49739000	65539000	0	0	0
O43572	A-kinase anchor protein 10, mitochondrial	AKAP10	281	0.999998	58.0512	0.0415034	82.008	60.636	78.61	S	ESSSTLTVASRNSPASPLKELSGKLMKSIEQ	NSPAS(1)PLK	5	2	-0.34143	189630000	65964000	66813000	56853000	0	0	0
Q9UKA4	A-kinase anchor protein 11	AKAP11	985	0.968501	15.8838	0.000167859	66.025	50.632	66.025	S	SLPVSGEESQLTPEKSPKFPDSQNQLTHCSL	ESLPVS(0.005)GEES(0.262)QLT(0.736)PEKS(0.969)PKFPDS(0.026)QNQLT(0.001)HCSLSAAK	17	4	0.81788	96078000	0	0	0	41010000	25667000	29400000
Q9UKA4	A-kinase anchor protein 11	AKAP11	422	0.999911	40.5043	1.36e-05	139.72	128.82	139.72	S	ALPANVRKPTPRKPESPYGNLCDAPDSPRPV	KPES(1)PYGNLCDAPDS(1)PRPVK	4	3	-0.60852	98708000	9301300	4776300	7462100	32342000	17776000	27050000
Q9UKA4	A-kinase anchor protein 11	AKAP11	1100	0.998878	30.2239	0.0010388	107.07	91.184	107.07	T	VEDKQKVRDRNVIPDTPPSTPLVPSRASSEW	NVIPDT(0.999)PPS(0.001)TPLVPSR	6	2	0.55635	47480000	16129000	11830000	19521000	0	0	0
Q9UKA4	A-kinase anchor protein 11	AKAP11	433	1	104.477	1.36e-05	139.72	128.82	139.72	S	RKPESPYGNLCDAPDSPRPVKASREDSGLFS	KPES(1)PYGNLCDAPDS(1)PRPVK	15	3	-0.60852	130310000	18169000	27512000	7462100	32342000	17776000	27050000
Q9UKA4	A-kinase anchor protein 11	AKAP11	981	0.999606	34.0411	1.2e-09	184.8	138.74	184.8	T	VYKESLPVSGEESQLTPEKSPKFPDSQNQLT	ESLPVSGEESQLT(1)PEK	13	2	-0.088455	148830000	20494000	14292000	17962000	41010000	25667000	29400000
Q9UKA4	A-kinase anchor protein 11	AKAP11	1242	0.999983	47.9022	4.8e-48	262.37	207.48	262.37	S	KVKNPCLNVQSQRSVSPTFLNPSDENLKTLC	SVS(1)PTFLNPSDENLK	3	2	-0.43187	508900000	181040000	129560000	152190000	0	25638000	20476000
Q12802-4	A-kinase anchor protein 13	AKAP13	1281	0.571249	1.30326	3.26e-08	117.22	107.51	117.22	S	AGALLTEGEACHMSLSSPELGPLTKGLESAF	AAGALLTEGEACHMS(0.005)LS(0.571)S(0.423)PELGPLTK	17	3	0.96879	82857000	0	28273000	34805000	0	10325000	9453900
Q12802-4	A-kinase anchor protein 13	AKAP13	2370	0.671256	3.48367	9.41e-06	153.19	138.63	153.19	S	LLEEKEMIFRDMAECSTPLPEDCSPTHSPRV	DMAECS(0.671)T(0.312)PLPEDCS(0.063)PT(0.089)HS(0.864)PR	6	2	-0.39564	69194000	0	9341700	8700100	0	51152000	0
Q12802-4	A-kinase anchor protein 13	AKAP13	2478	0.7532	4.85541	0.0196059	99.439	30.914	99.439	S	EKEEGDDGQDLRRTESDSGLKKGGNANLVFM	RT(0.246)ES(0.753)DS(0.001)GLK	4	2	-0.14145	44909000	0	0	44909000	0	0	0
Q12802-4	A-kinase anchor protein 13	AKAP13	649	0.5	0	0.00329224	102.97	84.16	102.97	S	NSETNSSHAQSQKGKSSPICSTTGDDKLCAD	S(0.5)S(0.5)PICSTTGDDK	1	2	0.011013	134190000	0	0	0	0	0	134190000
Q12802-4	A-kinase anchor protein 13	AKAP13	395	0.997906	27.8286	5.87e-17	128.49	118.6	128.49	S	GEEVEPAPIVDSGTVSDQDSCLQSLPDCGVK	KGEEVEPAPIVDSGT(0.002)VS(0.998)DQDSCLQSLPDCGVK	17	3	1.11	48867000	0	0	0	0	18741000	30126000
Q12802-4	A-kinase anchor protein 13	AKAP13	331	0.143108	0	6.66e-07	84.552	75.715	51.398	S	QFLPCAPEPTDPQRLSSSEETESTQCCPGSP	LS(0.143)S(0.143)S(0.143)EET(0.136)ES(0.122)T(0.122)QCCPGS(0.085)PVAQT(0.085)ES(0.019)PCDLS(0.001)S(0.001)IVEEENTDR	2	4	-0.96488	0	0	0	0	0	0	0
Q12802-4	A-kinase anchor protein 13	AKAP13	332	0.143108	0	6.66e-07	84.552	75.715	51.398	S	FLPCAPEPTDPQRLSSSEETESTQCCPGSPV	LS(0.143)S(0.143)S(0.143)EET(0.136)ES(0.122)T(0.122)QCCPGS(0.085)PVAQT(0.085)ES(0.019)PCDLS(0.001)S(0.001)IVEEENTDR	3	4	-0.96488	0	0	0	0	0	0	0
Q12802-4	A-kinase anchor protein 13	AKAP13	333	0.143108	0	6.66e-07	84.552	75.715	51.398	S	LPCAPEPTDPQRLSSSEETESTQCCPGSPVA	LS(0.143)S(0.143)S(0.143)EET(0.136)ES(0.122)T(0.122)QCCPGS(0.085)PVAQT(0.085)ES(0.019)PCDLS(0.001)S(0.001)IVEEENTDR	4	4	-0.96488	0	0	0	0	0	0	0
Q12802-4	A-kinase anchor protein 13	AKAP13	2416	0.202187	0	0.0133631	41.89	39.363	41.89	S	MKSAINEVEILQGLVSGNLGGTLGPTVSSPI	S(0.005)AINEVEILQGLVS(0.202)GNLGGT(0.186)LGPT(0.202)VS(0.202)S(0.202)PIEQDVVGPVSLPR	14	5	4.1896	0	0	0	0	0	0	0
Q12802-4	A-kinase anchor protein 13	AKAP13	2428	0.431789	0	2.97e-09	92.819	88.626	77.804	S	GLVSGNLGGTLGPTVSSPIEQDVVGPVSLPR	SAINEVEILQGLVS(0.021)GNLGGT(0.021)LGPT(0.094)VS(0.432)S(0.432)PIEQDVVGPVSLPR	26	4	1.3533	0	0	0	0	0	0	0
Q12802-4	A-kinase anchor protein 13	AKAP13	2429	0.431789	0	2.97e-09	92.819	88.626	77.804	S	LVSGNLGGTLGPTVSSPIEQDVVGPVSLPRR	SAINEVEILQGLVS(0.021)GNLGGT(0.021)LGPT(0.094)VS(0.432)S(0.432)PIEQDVVGPVSLPR	27	4	1.3533	0	0	0	0	0	0	0
Q12802-4	A-kinase anchor protein 13	AKAP13	2541	0.959188	13.9109	0.0020318	105.53	49.388	105.53	S	IEDQKLVLSERALTRSLSRPSSLIEQEKQRS	S(0.959)LS(0.039)RPSS(0.001)LIEQEK	1	2	0.48005	19900000	0	0	0	0	0	19900000
Q12802-4	A-kinase anchor protein 13	AKAP13	2422	0.185695	0	0.0133631	41.89	39.363	41.89	T	EVEILQGLVSGNLGGTLGPTVSSPIEQDVVG	S(0.005)AINEVEILQGLVS(0.202)GNLGGT(0.186)LGPT(0.202)VS(0.202)S(0.202)PIEQDVVGPVSLPR	20	5	4.1896	0	0	0	0	0	0	0
Q12802-4	A-kinase anchor protein 13	AKAP13	2426	0.202187	0	0.0133631	41.89	39.363	41.89	T	LQGLVSGNLGGTLGPTVSSPIEQDVVGPVSL	S(0.005)AINEVEILQGLVS(0.202)GNLGGT(0.186)LGPT(0.202)VS(0.202)S(0.202)PIEQDVVGPVSLPR	24	5	4.1896	0	0	0	0	0	0	0
Q12802-4	A-kinase anchor protein 13	AKAP13	1665	0.953487	16.1277	2.6e-63	285.19	243.97	248.75	S	RSKQQGFNYCTSAISSPLTKSISLMTISHPG	QQGFNYCTSAIS(0.023)S(0.953)PLT(0.023)K	13	2	0.19006	114600000	7927200	5237300	0	13509000	45632000	42294000
Q12802-4	A-kinase anchor protein 13	AKAP13	1282	0.740299	4.58059	5.38e-08	111.18	99.717	111.18	S	GALLTEGEACHMSLSSPELGPLTKGLESAFT	AAGALLTEGEACHMS(0.001)LS(0.258)S(0.74)PELGPLTK	18	3	0.55009	12388000	12388000	0	0	0	0	0
Q12802-4	A-kinase anchor protein 13	AKAP13	790	0.995611	23.6716	1e-79	302.83	269.03	302.83	S	PDQAVISDSTFSLANSPGSESVTKDDALSFV	ELVPDQAVISDSTFSLANS(0.996)PGS(0.004)ESVTK	19	2	-1.8222	114450000	16520000	12746000	29846000	0	16027000	19927000
Q12802-4	A-kinase anchor protein 13	AKAP13	1584	0.992639	21.2984	1.71e-30	163.26	147.48	141.59	S	GKNAASDAEMNHRSFSLEGLTGGAGVGNKPS	S(0.007)FS(0.993)LEGLTGGAGVGNK	3	2	1.001	92714000	16761000	9489200	18805000	0	4648700	5167900
Q12802-4	A-kinase anchor protein 13	AKAP13	2476	0.58365	1.47842	0.00731851	67.88	35.083	67.88	T	GGEKEEGDDGQDLRRTESDSGLKKGGNANLV	EEGDDGQDLRRT(0.584)ES(0.415)DS(0.001)GLK	12	3	-0.14072	55062000	17195000	21145000	16722000	0	0	0
Q12802-4	A-kinase anchor protein 13	AKAP13	2447	0.999998	58.1825	7.17e-06	154.92	119.91	154.92	T	EQDVVGPVSLPRRAETFGGFDSHQMNASKGG	RAET(1)FGGFDSHQMNASK	4	3	-0.81327	56456000	19164000	0	8840200	0	0	0
Q12802-4	A-kinase anchor protein 13	AKAP13	1565	1	105.975	0.0120253	105.98	51.199	105.98	S	VLRSSMRSLSPFRRHSWGPGKNAASDAEMNH	RHS(1)WGPGK	3	2	-0.17215	767390000	22731000	37605000	47575000	86878000	0	35534000
Q12802-4	A-kinase anchor protein 13	AKAP13	2382	0.976991	17.7851	9.41e-06	153.19	138.63	147.25	S	AECSTPLPEDCSPTHSPRVLFRSNTEEALKG	DMAECS(0.001)T(0.166)PLPEDCS(0.81)PT(0.047)HS(0.977)PR	18	2	-0.27936	941400000	26869000	44869000	0	280010000	186800000	206010000
Q12802-4	A-kinase anchor protein 13	AKAP13	1914	0.98471	18.2854	2.4e-05	152.16	75.236	152.16	S	ENMSNTWKFLSHSTDSLNKISKVNESTESLT	FLSHS(0.001)T(0.015)DS(0.985)LNK	8	2	2.2649	54582000	29335000	9860700	15387000	0	0	0
Q12802-4	A-kinase anchor protein 13	AKAP13	650	0.962836	14.1343	1.32e-12	187.04	138.01	187.04	S	SETNSSHAQSQKGKSSPICSTTGDDKLCADS	GKS(0.037)S(0.963)PICSTTGDDK	4	2	-0.74655	614030000	39879000	30722000	41606000	104290000	126980000	134190000
Q12802-4	A-kinase anchor protein 13	AKAP13	953	0.999998	58.4835	2.99e-14	157.75	136.83	157.75	T	KENALSSGTLQEEQRTPPPGQDTQQFHEKSI	ENALSSGTLQEEQRT(1)PPPGQDTQQFHEK	15	4	-0.37824	209420000	40002000	32855000	27103000	13450000	56233000	39772000
Q12802-4	A-kinase anchor protein 13	AKAP13	345	0.999985	55.7185	5.11e-48	229.74	221.54	229.74	S	LSSSEETESTQCCPGSPVAQTESPCDLSSIV	LSSSEETESTQCCPGS(1)PVAQTESPCDLSSIVEEENTDR	16	3	-0.083894	331280000	79421000	81109000	119070000	0	17877000	33810000
Q12802-4	A-kinase anchor protein 13	AKAP13	1911	0.990869	20.409	1.48e-10	192.14	132.21	192.14	S	GNDENMSNTWKFLSHSTDSLNKISKVNESTE	FLSHS(0.991)T(0.009)DSLNK	5	2	-0.084731	205930000	92692000	66905000	46329000	0	0	0
Q12802-4	A-kinase anchor protein 13	AKAP13	2689	0.999952	43.1872	5.14e-147	367.48	319.56	367.48	S	LMRIPSFFPSPEEPPSPSAPSIAKSGSLDSE	IPSFFPSPEEPPS(1)PSAPSIAK	13	2	0.5973	523930000	109920000	84219000	112040000	42514000	0	4257200
Q12802-4	A-kinase anchor protein 13	AKAP13	2708	0.999007	30.0369	4.45e-33	249.3	225.83	210.34	S	PSIAKSGSLDSELSVSPKRNSISRTHKDKGP	SGSLDSELS(0.001)VS(0.999)PK	11	2	0.40439	730080000	153200000	137680000	129410000	62203000	102810000	144780000
Q12802-4	A-kinase anchor protein 13	AKAP13	983	0.99988	41.5225	2.06e-22	226.39	202.55	226.39	S	ISADCAKDKALQLSNSPGASSAFLKAETEHN	ALQLSNS(1)PGASSAFLK	7	2	0.2482	517330000	229790000	123870000	112690000	0	21928000	29060000
Q12802-4	A-kinase anchor protein 13	AKAP13	2543	0.981205	20.2328	9.75e-05	134.44	64.031	109.54	S	DQKLVLSERALTRSLSRPSSLIEQEKQRSLE	S(0.002)LS(0.981)RPS(0.009)S(0.007)LIEQEK	3	3	-0.97754	957290000	257930000	266480000	155300000	27902000	34989000	24029000
Q12802-4	A-kinase anchor protein 13	AKAP13	1559	0.999995	52.9376	0.0403136	107.29	52.313	89.698	S	VPANCSVLRSSMRSLSPFRRHSWGPGKNAAS	SLS(1)PFRR	3	2	0.17964	701110000	263160000	406110000	0	31838000	0	0
Q12802-4	A-kinase anchor protein 13	AKAP13	2378	0.978543	16.5924	8.33e-167	384.53	341.41	384.53	S	FRDMAECSTPLPEDCSPTHSPRVLFRSNTEE	DMAECSTPLPEDCS(0.979)PT(0.021)HSPR	14	2	-0.18746	2373200000	313750000	474880000	223740000	280010000	310630000	346690000
Q02040	A-kinase anchor protein 17A	AKAP17A	537	1	132.171	0.000637524	136.96	118.17	132.17	S	CKEVQSSCRVVPEDGSPEKRCPGGVLSCIPD	VVPEDGS(1)PEK	7	2	-0.79653	3542900000	674380000	555240000	664910000	323150000	744970000	511770000
Q9Y2D5	A-kinase anchor protein 2	AKAP2	154	0.745886	7.60919	3.33e-28	229.46	179.25	229.46	S	PRDALGDSLQVPVSPSSTTSSRCSSRDGEFT	DALGDSLQVPVS(0.033)PS(0.746)S(0.129)T(0.023)T(0.045)S(0.008)S(0.016)R	14	2	-0.61575	561570000	0	0	561570000	0	0	0
Q9Y2D5	A-kinase anchor protein 2	AKAP2	630	0.911268	10.1157	1.15e-91	315.21	285.29	315.21	S	FGSEKPQSMFEPPQVSSPVQEKRDVLPKILP	PQSMFEPPQVS(0.911)S(0.089)PVQEK	11	2	-0.11911	197050000	0	35255000	0	0	0	0
Q9Y2D5	A-kinase anchor protein 2	AKAP2	375	0.999917	41.9794	2.63e-05	97.408	71.204	97.408	S	GSVNSDKPLTNPRPPSVGGPPEDSGASAAKG	PLTNPRPPS(1)VGGPPEDSGASAAK	9	3	0.79577	674870000	0	616390000	58474000	0	0	0
Q9Y2D5	A-kinase anchor protein 2	AKAP2	121	0.397486	0.442876	0.000237486	69.462	54.602	69.462	S	TASRQAPPHIELSNSSPDPMAEAERTNGHSP	QAPPHIELS(0.243)NS(0.36)S(0.397)PDPMAEAERT(0.058)NGHS(0.766)PS(0.176)QPR	12	4	0.12783	0	0	0	0	0	0	0
Q9Y2D5	A-kinase anchor protein 2	AKAP2	785	0.419784	3.36557	3.44e-05	74.838	60.572	74.838	S	IEKVKPPPSPTTEGPSLQPDLAPEEAAGTQR	VKPPPS(0.193)PT(0.193)T(0.193)EGPS(0.42)LQPDLAPEEAAGTQRPK	13	4	-0.36081	0	0	0	0	0	0	0
Q9Y2D5	A-kinase anchor protein 2	AKAP2	131	0.453964	1.38713	0.00581457	52.577	36.503	52.577	T	ELSNSSPDPMAEAERTNGHSPSQPRDALGDS	QAPPHIELS(0.001)NS(0.001)S(0.001)PDPMAEAERT(0.454)NGHS(0.359)PS(0.185)QPR	22	4	0.76331	0	0	0	0	0	0	0
Q9Y2D5	A-kinase anchor protein 2	AKAP2	780	0.332832	0	1.88e-08	100.06	94.156	100.06	T	TAPGKIEKVKPPPSPTTEGPSLQPDLAPEEA	VKPPPS(0.333)PT(0.333)T(0.333)EGPS(0.002)LQPDLAPEEAAGTQRPK	8	4	0.10461	0	0	0	0	0	0	0
Q9Y2D5	A-kinase anchor protein 2	AKAP2	781	0.332832	0	1.88e-08	100.06	94.156	100.06	T	APGKIEKVKPPPSPTTEGPSLQPDLAPEEAA	VKPPPS(0.333)PT(0.333)T(0.333)EGPS(0.002)LQPDLAPEEAAGTQRPK	9	4	0.10461	0	0	0	0	0	0	0
Q9Y2D5	A-kinase anchor protein 2	AKAP2	720	0.999986	48.3877	0.0010483	131.43	98.909	131.43	S	MVGPFKLRSRKQRTLSMIEEEIRAAQEREEE	TLS(1)MIEEEIR	3	2	0.1412	11186000	2622800	4449600	4113300	0	0	0
Q9Y2D5	A-kinase anchor protein 2	AKAP2	393	1	142.604	4.81e-127	352.86	311.92	352.86	S	GPPEDSGASAAKGQKSPGALETPSAAGSQGN	S(1)PGALETPSAAGSQGNTASQGK	1	2	0.35253	346860000	24583000	26359000	26693000	42297000	23586000	0
Q9Y2D5	A-kinase anchor protein 2	AKAP2	631	0.920266	10.6227	4.61e-57	239.97	220.39	149.82	S	GSEKPQSMFEPPQVSSPVQEKRDVLPKILPA	PQSMFEPPQVS(0.08)S(0.92)PVQEK	12	3	-0.10917	317580000	30546000	25152000	48459000	0	0	0
Q9Y2D5	A-kinase anchor protein 2	AKAP2	778	0.945387	15.7348	1.01e-13	133.15	119.31	133.15	S	YKTAPGKIEKVKPPPSPTTEGPSLQPDLAPE	VKPPPS(0.945)PT(0.025)T(0.025)EGPS(0.004)LQPDLAPEEAAGTQRPK	6	3	0.92897	583130000	71596000	107070000	97010000	0	0	0
Q9Y2D5	A-kinase anchor protein 2	AKAP2	135	0.766067	6.49627	3.53e-06	83.164	71.748	69.462	S	SSPDPMAEAERTNGHSPSQPRDALGDSLQVP	QAPPHIELS(0.243)NS(0.36)S(0.397)PDPMAEAERT(0.058)NGHS(0.766)PS(0.176)QPR	26	4	0.12783	226130000	79476000	130540000	16117000	0	0	0
Q9Y2D5	A-kinase anchor protein 2	AKAP2	152	0.990389	22.0864	5.55e-38	244.74	218.26	94.389	S	SQPRDALGDSLQVPVSPSSTTSSRCSSRDGE	DALGDSLQVPVS(0.99)PS(0.006)S(0.002)TTSSR	12	3	0.63511	2651800000	548840000	298680000	430210000	51955000	34105000	45138000
Q5JQC9-2	A-kinase anchor protein 4	AKAP4	455	1	65.9112	0.0126331	73.887	30.703	73.887	S	ASLKAGSHDPKCRNQSLEFSTMKAEMKERDK	NQS(1)LEFS(0.55)T(0.45)MKAEMK	3	2	-1.7486	134960000	0	0	0	26039000	70571000	38348000
Q5JQC9-2	A-kinase anchor protein 4	AKAP4	459	0.549595	0.864392	0.0126331	73.887	30.703	73.887	S	AGSHDPKCRNQSLEFSTMKAEMKERDKGKMK	NQS(1)LEFS(0.55)T(0.45)MKAEMK	7	2	-1.7486	134960000	0	0	0	26039000	70571000	38348000
O43823	A-kinase anchor protein 8	AKAP8	112	1	107.468	1.02e-05	158.52	110.25	107.47	S	NQRLDMMSKEGGRGGSGGGGEGIQDRESSFR	EGGRGGS(1)GGGGEGIQDR	7	3	0.64198	219210000	0	0	0	52770000	24954000	39620000
O43823	A-kinase anchor protein 8	AKAP8	241	0.425763	0.484146	4.69e-38	166.8	156.02	166.8	S	ELNYVGGRGLGGPSPSRPPPSLFSQSMAPDY	GLGGPS(0.381)PS(0.426)RPPPS(0.095)LFS(0.033)QS(0.065)MAPDYGVMGMQGAGGYDSTMPYGCGR	8	4	1.6392	0	0	0	0	0	0	0
O43823	A-kinase anchor protein 8	AKAP8	323	1	54.7324	0.012389	54.732	37.374	54.732	S	FQLYEEPDTKLARVDSEGDFSENDDAAGDFR	LARVDS(1)EGDFS(1)ENDDAAGDFR	6	3	0.71372	20248000	0	0	20248000	0	0	0
O43823	A-kinase anchor protein 8	AKAP8	339	0.999989	49.7031	2.85e-09	101.18	95.39	101.18	S	EGDFSENDDAAGDFRSGDEEFKGEDELCDSG	VDS(0.008)EGDFS(0.992)ENDDAAGDFRS(1)GDEEFKGEDELCDSGR	19	3	-0.43475	100020000	0	14498000	29091000	0	0	0
O43823	A-kinase anchor protein 8	AKAP8	685	0.999684	35.0028	3.68e-51	277.1	243.84	277.1	S	APAAADAEVEQTDAESKDAVPTE________	VAPAPAAADAEVEQTDAES(1)K	19	2	2.1783	51544000	18845000	14673000	18026000	0	0	0
O43823	A-kinase anchor protein 8	AKAP8	328	1	54.7324	1.96e-42	241.23	230.57	54.732	S	EPDTKLARVDSEGDFSENDDAAGDFRSGDEE	LARVDS(1)EGDFS(1)ENDDAAGDFR	11	3	0.71372	330860000	31971000	45583000	105830000	0	0	0
Q9ULX6-2	A-kinase anchor protein 8-like	AKAP8L	222	1	129.31	2.43e-37	276.31	207.8	273.07	S	TADFRTKKKKRKQGGSPDEPDSKATRTDCSD	KQGGS(1)PDEPDSK	5	2	0.77041	321830000	11371000	0	15855000	54626000	0	54649000
Q9ULX6-2	A-kinase anchor protein 8-like	AKAP8L	491	0.99978	36.5659	5.51e-14	192.65	137.34	192.65	S	KKLERYLKGENPFTDSPEEEKEQEEAEGGAL	GENPFTDS(1)PEEEK	8	2	-0.1611	153190000	17032000	19483000	19972000	18446000	33806000	44451000
A0A0A0MRF6	A-kinase anchor protein 9	AKAP9	3579	0.997592	29.3715	4.84e-148	364.61	308.4	364.61	S	LQKLTGQQGEEPSLVSPSTSCGSLTERLLRQ	LTGQQGEEPSLVS(0.998)PS(0.001)T(0.001)SCGSLTER	13	2	1.0648	316670000	0	12772000	15823000	0	109600000	78481000
B4DQP0	Akirin-1	AKIRIN1	22	0.996946	25.1387	0.00676391	70.15	59.045	70.15	S	LKRPMEFEAALLSPGSPKRRRCAPLPGPTPG	RPMEFEAALLS(0.003)PGS(0.997)PK	14	3	-0.39978	13237000	4848600	8388100	0	0	0	0
Q53H80	Akirin-2	AKIRIN2	21	0.999719	35.5058	1.45e-42	262.39	209.14	262.39	S	TLKRTLDFDPLLSPASPKRRRCAPLSAPTSA	TLDFDPLLSPAS(1)PK	12	2	-0.10127	120780000	3723500	0	9055800	0	15780000	8682400
Q53H80	Akirin-2	AKIRIN2	125	0.999428	35.2271	2.44e-40	186.64	172.24	186.63	S	TSDAQPHAFLLSGPASPGTSSAASSPLKKEQ	HLETSFQQTDPCCTSDAQPHAFLLSGPAS(0.999)PGT(0.004)S(0.037)S(0.074)AAS(0.62)S(0.266)PLKK	29	4	1.1994	217320000	32782000	34928000	24229000	44809000	32597000	47976000
Q53H80	Akirin-2	AKIRIN2	133	0.625553	2.80282	2.44e-40	186.64	172.24	135.7	S	FLLSGPASPGTSSAASSPLKKEQPLFTLRQV	HLETSFQQTDPCCTSDAQPHAFLLS(0.001)GPAS(0.982)PGT(0.016)S(0.017)S(0.031)AAS(0.626)S(0.328)PLKK	37	4	1.1875	169340000	32782000	34928000	24229000	44809000	32597000	0
Q7Z591-5	AT-hook-containing transcription factor	AKNA	288	0.562552	1.09236	2.09e-14	151.79	137.41	151.79	T	FEGHKRISEQPLPNKTISPPPAPAPAAAPLP	T(0.563)IS(0.437)PPPAPAPAAAPLPCGPTETIPSFLLTR	1	3	0.91928	179080000	53326000	40779000	47100000	0	0	0
P15121	Aldose reductase	AKR1B1	266	0.999654	34.6045	0.000289111	134.91	88.535	134.91	T	RFPMQRNLVVIPKSVTPERIAENFKVFDFEL	SVT(1)PERIAENFK	3	2	1.0812	73466000	0	73466000	0	0	0	0
P15121	Aldose reductase	AKR1B1	23	0.999878	40.3433	2.25e-06	130.27	109.62	130.27	S	NNGAKMPILGLGTWKSPPGQVTEAVKVAIDV	MPILGLGTWKS(1)PPGQVTEAVK	11	3	0.28104	29448000	8614800	11176000	9657500	0	0	0
P31749	RAC-alpha serine/threonine-protein kinase	AKT1	124	0.552824	1.62392	0.000204444	104.84	81.959	104.84	S	GLKKQEEEEMDFRSGSPSDNSGAEEMEVSLA	S(0.38)GS(0.553)PS(0.067)DNSGAEEMEVSLAK	3	2	-0.62783	11578000	0	11578000	0	0	0	0
Q96B36-3	Proline-rich AKT1 substrate 1	AKT1S1	267	0.867895	8.1755	0.0096677	118.18	73.016	117.89	S	DTQVFGDLPRPRLNTSDFQKLKRKY______	LNT(0.132)S(0.868)DFQK	4	2	-0.11632	52941000	0	0	0	21741000	19088000	12112000
Q96B36-3	Proline-rich AKT1 substrate 1	AKT1S1	231	0.803452	2.69747	2.98e-08	129.64	113.51	64.038	S	KRTEARSSDEENGPPSSPDLDRIAASMRALV	RT(0.028)EARS(0.849)S(0.681)DEENGPPS(0.803)S(0.638)PDLDR	15	2	-0.90564	166280000	0	34083000	19167000	14442000	0	21362000
Q96B36-3	Proline-rich AKT1 substrate 1	AKT1S1	2	1	197.879	1.51e-20	216.19	186.7	216.19	S	______________MSFEGGDGAGPAMLATG	S(1)FEGGDGAGPAMLATGTAR	1	2	-3.3303	18393000	0	5105400	13287000	0	0	0
Q96B36-3	Proline-rich AKT1 substrate 1	AKT1S1	110	0.566869	0.583123	0.0084211	50.35	41.512	50.35	T	ARPPAPPPAPQPPSPTPSPPRPTLAREDNEE	AAT(0.006)AARPPAPPPAPQPPS(0.51)PT(0.567)PS(0.739)PPRPT(0.178)LAR	20	5	-0.18885	372760000	0	297210000	0	0	0	0
Q96B36-3	Proline-rich AKT1 substrate 1	AKT1S1	203	0.999999	60.1835	7.6e-08	160.22	104.02	160.22	S	SVPPASALPTQQYAKSLPVSVPVWGFKEKRT	S(1)LPVSVPVWGFK	1	2	0.18991	199700000	69903000	50586000	79214000	0	0	0
Q96B36-3	Proline-rich AKT1 substrate 1	AKT1S1	222	0.997239	25.5752	1.54e-07	167.87	139.8	130.25	S	SVPVWGFKEKRTEARSSDEENGPPSSPDLDR	RT(0.003)EARS(0.997)S(1)DEENGPPSSPDLDR	6	3	1.5642	1115800000	229580000	214280000	180240000	0	43749000	53463000
Q96B36-3	Proline-rich AKT1 substrate 1	AKT1S1	223	0.999649	34.5331	4.86e-10	176.78	152.38	130.25	S	VPVWGFKEKRTEARSSDEENGPPSSPDLDRI	RT(0.003)EARS(0.997)S(1)DEENGPPSSPDLDR	7	3	1.5642	1428700000	236290000	292900000	213890000	0	43749000	53463000
Q96B36-3	Proline-rich AKT1 substrate 1	AKT1S1	232	0.992972	21.9582	6.14e-60	289.61	251.9	158.67	S	RTEARSSDEENGPPSSPDLDRIAASMRALVL	SSDEENGPPS(0.006)S(0.993)PDLDRIAAS(0.001)MR	11	3	0.31352	1611200000	332260000	332180000	287750000	0	43749000	53463000
Q96B36-3	Proline-rich AKT1 substrate 1	AKT1S1	112	0.995018	22.9841	6.37e-19	192.91	176.24	192.91	S	PPAPPPAPQPPSPTPSPPRPTLAREDNEEDE	AATAARPPAPPPAPQPPS(0.982)PT(0.023)PS(0.995)PPRPTLAR	22	3	-0.032474	3332000000	346770000	297210000	245240000	299140000	426180000	582020000
Q96B36-3	Proline-rich AKT1 substrate 1	AKT1S1	108	0.993015	21.461	6.37e-19	192.91	176.24	112.36	S	TAARPPAPPPAPQPPSPTPSPPRPTLAREDN	AATAARPPAPPPAPQPPS(0.993)PT(0.034)PS(0.931)PPRPT(0.042)LAR	18	4	-0.052995	3445700000	363430000	326580000	272690000	299140000	426180000	582020000
Q96B36-3	Proline-rich AKT1 substrate 1	AKT1S1	266	0.999323	31.6886	0.00724231	173.64	127.61	160.97	T	EDTQVFGDLPRPRLNTSDFQKLKRKY_____	LNT(0.999)S(0.001)DFQK	3	2	0.10008	6924100000	2069300000	1847900000	1679200000	46601000	96680000	88812000
P31751	RAC-beta serine/threonine-protein kinase	AKT2	451	0.950564	12.8863	7.64e-18	187.79	177.5	187.79	T	TRYFDDEFTAQSITITPPDRYDSLGLLELDQ	YFDDEFTAQSIT(0.049)IT(0.951)PPDRYDSLGLLELDQR	14	3	-0.2899	42645000	0	13899000	18812000	0	9933500	0
H3BM79	AKT-interacting protein	AKTIP	30	0.521155	2.71952	0.0353993	51.688	33.454	51.688	S	RSEGEEKTLTGDVKTSPPRTAPKKQLPSIPK	TLT(0.002)GDVKT(0.279)S(0.521)PPRT(0.198)APK	9	3	-0.08015	40874000	0	0	40874000	0	0	0
H3BM79	AKT-interacting protein	AKTIP	29	0.596949	2.11535	0.000116	114.55	86.522	114.55	T	KRSEGEEKTLTGDVKTSPPRTAPKKQLPSIP	TLTGDVKT(0.597)S(0.367)PPRT(0.036)APK	8	3	0.69067	127080000	65422000	61663000	0	0	0	0
P13716	Delta-aminolevulinic acid dehydratase	ALAD	214	0.5	0	0.0181734	94.309	59.923	54.982	S	KFASCFYGPFRDAAKSSPAFGDRRCYQLPPG	S(0.5)S(0.5)PAFGDRR	1	3	-3.4882	102750000	6521400	0	0	0	29401000	25285000
P13716	Delta-aminolevulinic acid dehydratase	ALAD	215	0.978465	16.574	0.00673685	120.45	85.65	120.45	S	FASCFYGPFRDAAKSSPAFGDRRCYQLPPGA	S(0.022)S(0.978)PAFGDRR	2	2	-0.1692	256340000	37219000	41540000	27918000	88459000	0	0
P04075	Fructose-bisphosphate aldolase A;Fructose-bisphosphate aldolase	ALDOA	46	0.999999	61.4725	8.34e-06	136.26	89.637	136.26	S	LAADESTGSIAKRLQSIGTENTEENRRFYRQ	LQS(1)IGTENTEENRR	3	3	-0.18174	37323000	19482000	0	9656100	0	8184800	0
F8WF93	Dol-P-Man:Man(5)GlcNAc(2)-PP-Dol alpha-1,3-mannosyltransferase	ALG3	11	1	106.42	9.71e-29	255.24	196.65	106.42	S	_____MAAGLRKRGRSGSAAQAEGLCKQWLQ	RGRS(1)GS(1)AAQAEGLCK	4	3	-1.8821	2479100000	325050000	62601000	137500000	385550000	299720000	461330000
F8WF93	Dol-P-Man:Man(5)GlcNAc(2)-PP-Dol alpha-1,3-mannosyltransferase	ALG3	13	1	106.42	3.35e-29	258.78	214.22	106.42	S	___MAAGLRKRGRSGSAAQAEGLCKQWLQRA	RGRS(1)GS(1)AAQAEGLCK	6	3	-1.8821	5666000000	1632400000	850530000	1322200000	491990000	372190000	581900000
Q9NXW9	Alpha-ketoglutarate-dependent dioxygenase alkB homolog 4	ALKBH4	8	1	130.359	2.06e-08	163.51	142.64	130.36	T	________MAAAAAETPEVLRECGCKGIRTC	AAAAAET(1)PEVLRECGCK	7	3	0.67502	63055000	0	0	0	0	15239000	18508000
Q6P6C2	RNA demethylase ALKBH5	ALKBH5	375	0.514654	0.261262	0.000122686	100.19	93.16	100.19	S	GSFSSENYWRKSYESSEDCSEAAGSPARKVK	SYES(0.485)S(0.515)EDCSEAAGSPARK	5	3	-0.062596	85747000	0	0	85747000	0	0	0
Q6P6C2	RNA demethylase ALKBH5	ALKBH5	361	0.998617	28.6155	1.26e-09	185.99	156.75	101.32	S	ENRRSVLLPTHRRRGSFSSENYWRKSYESSE	GS(0.999)FS(0.001)SENYWRK	2	3	-0.000582	266300000	11601000	18959000	10251000	61995000	33923000	34339000
Q6P6C2	RNA demethylase ALKBH5	ALKBH5	374	0.999069	30.3072	1.64e-176	407.18	375.79	330.82	S	RGSFSSENYWRKSYESSEDCSEAAGSPARKV	SYES(0.999)S(0.001)EDCSEAAGSPARK	4	2	-0.5481	678880000	79762000	60073000	62243000	74405000	47610000	45578000
Q6P6C2	RNA demethylase ALKBH5	ALKBH5	69	0.999978	46.6377	7.38e-20	213.13	165.57	144.76	S	SGAKRKYQEDSDPERSDYEEQQLQKEEEARK	Y(0.004)QEDS(0.996)DPERS(1)DYEEQQLQK	10	3	0.22848	1384900000	136120000	100250000	185850000	70934000	187010000	232630000
Q6P6C2	RNA demethylase ALKBH5	ALKBH5	384	1	117.424	1.4e-176	407.87	359.76	304.92	S	RKSYESSEDCSEAAGSPARKVKMRRH_____	SYES(0.998)S(0.002)EDCSEAAGS(1)PARK	14	2	-0.31567	1418700000	136850000	88246000	97597000	198400000	139160000	202370000
Q6P6C2	RNA demethylase ALKBH5	ALKBH5	64	1	75.1362	1.24e-20	217.73	155.09	178.49	S	EPYPVSGAKRKYQEDSDPERSDYEEQQLQKE	KYQEDS(1)DPERS(1)DYEEQQLQK	6	3	-0.93901	1308000000	163220000	165240000	130050000	70934000	106090000	113740000
Q3KRA9	Alpha-ketoglutarate-dependent dioxygenase alkB homolog 6	ALKBH6	196	0.533349	0.605008	0.0344592	45.22	24.563	45.22	S	LHGIAAARVDALDAASSPPNAAACPSARPGA	VDALDAAS(0.533)S(0.464)PPNAAACPS(0.003)ARPGACLVR	8	3	-0.13119	12385000	0	0	12385000	0	0	0
Q3KRA9	Alpha-ketoglutarate-dependent dioxygenase alkB homolog 6	ALKBH6	197	0.498002	0	0.039155	43.728	16.693	43.728	S	HGIAAARVDALDAASSPPNAAACPSARPGAC	VDALDAAS(0.498)S(0.498)PPNAAACPS(0.004)ARPGACLVR	9	3	0.39283	0	0	0	0	0	0	0
A0A087WV20	Alstrom syndrome protein 1	ALMS1	2466	0.353657	0	0.000711383	58.498	43.793	58.498	S	SPKTSITDSREEEGVSESEDGGGSSVDSLAA	T(0.026)S(0.026)IT(0.125)DS(0.115)REEEGVS(0.354)ES(0.354)EDGGGS(0.001)SVDSLAAHVK	13	4	2.0395	0	0	0	0	0	0	0
A0A087WV20	Alstrom syndrome protein 1	ALMS1	2468	0.353657	0	0.000711383	58.498	43.793	58.498	S	KTSITDSREEEGVSESEDGGGSSVDSLAAHV	T(0.026)S(0.026)IT(0.125)DS(0.115)REEEGVS(0.354)ES(0.354)EDGGGS(0.001)SVDSLAAHVK	15	4	2.0395	0	0	0	0	0	0	0
A0A087WV20	Alstrom syndrome protein 1	ALMS1	464	0.999542	33.394	7.02e-05	142.91	103.89	79.875	S	RESEYHSSDLRMLRMSPDTVPKAPKHLKAGD	MLRMS(1)PDTVPK	5	3	-0.83205	147260000	58295000	39841000	21056000	0	0	0
A0A3B3IRK2	Arachidonate 12-lipoxygenase, 12R-type	ALOX12B	302	0.783586	5.59568	0.0246253	65.805	33.922	65.805	T	MRNPPIQTKGLTTLETFMDTLPDVKTTCITL	GLT(0.459)T(0.541)LET(0.784)FMDT(0.216)LPDVK	7	2	0.11363	690890000	0	0	0	0	96234000	0
A0A3B3IRK2	Arachidonate 12-lipoxygenase, 12R-type	ALOX12B	299	0.545244	0.785014	0.0174198	69.729	23.028	69.729	T	PASMRNPPIQTKGLTTLETFMDTLPDVKTTC	GLT(0.455)T(0.545)LET(0.273)FMDT(0.727)LPDVK	4	2	0.47979	876620000	30908000	0	14645000	11189000	96234000	128980000
A0A3B3IRK2	Arachidonate 12-lipoxygenase, 12R-type	ALOX12B	306	0.925461	10.9706	0.0174198	69.729	23.028	57.288	T	PIQTKGLTTLETFMDTLPDVKTTCITLLVLW	GLT(0.456)T(0.544)LET(0.075)FMDT(0.925)LPDVK	11	2	0.30693	185730000	30908000	0	14645000	11189000	0	128980000
Q86TB3	Alpha-protein kinase 2	ALPK2	1078	1	75.0123	7.08e-10	106.97	97.75	106.97	S	GATIKSTKELLCRAPSVPGVPHHVLQLPEGE	APS(1)VPGVPHHVLQLPEGEGFCSNSPLQVDNLSGDK	3	4	-0.60513	49577000	12348000	19906000	17322000	0	0	0
Q96L96	Alpha-protein kinase 3	ALPK3	1852	0.5	0	0.0380148	82.171	29.478	82.171	S	AKAKGSKSPSAGRKGSQLSPQPQKKGLPSPQ	KGS(0.5)QLS(0.5)PQPQK	3	2	0.16075	475750000	145870000	0	317910000	11976000	0	0
Q96L96	Alpha-protein kinase 3	ALPK3	1855	0.5	0	0.0380148	82.171	29.478	82.171	S	KGSKSPSAGRKGSQLSPQPQKKGLPSPQGTR	KGS(0.5)QLS(0.5)PQPQK	6	2	0.16075	475750000	145870000	0	317910000	11976000	0	0
Q96Q42-3	Alsin	ALS2	492	1	64.4965	9.44e-21	218.6	170.89	218.6	S	GGSRRLSLPGLLSQVSPRLLRKAARVKTRTV	LSLPGLLSQVS(1)PR	11	2	-0.041637	81130000	37281000	20033000	23817000	0	0	0
Q86V81	THO complex subunit 4	ALYREF	239	1	224.191	1.28e-28	239.58	203.16	239.58	S	RGRGRGAGRNSKQQLSAEELDAQLDAYNARM	QQLS(1)AEELDAQLDAYNAR	4	2	0.13665	51690000	0	0	0	0	13435000	12659000
Q86V81	THO complex subunit 4	ALYREF	34	1	84.0463	1.24e-06	157.54	143.51	84.046	S	QRGGRGGGRGRGRAGSQGGRGGGAQAAARVN	AGS(1)QGGRGGGAQAAAR	3	2	-0.43943	949520000	202310000	119590000	134120000	61417000	21812000	0
A0A075B6T1	Activating molecule in BECN1-regulated autophagy protein 1	AMBRA1	549	0.994095	24.4442	9.54e-13	180.11	115.99	180.11	S	GQTPSSSRLELSSSASPQEERTVGVAFNQET	LELSS(0.004)S(0.002)AS(0.994)PQEER	8	2	-0.8785	196070000	0	0	0	0	58831000	92316000
A0A075B6T1	Activating molecule in BECN1-regulated autophagy protein 1	AMBRA1	603	1	77.2156	0.00633648	104.95	70.149	104.95	S	DMPEESSEEDSLRRLSPAAYYAQRMIQYLSR	LS(1)PAAYYAQR	2	2	-0.52645	47213000	0	0	0	18152000	10393000	18669000
A0A075B6T1	Activating molecule in BECN1-regulated autophagy protein 1	AMBRA1	304	1	68.3464	0.012067	88.087	72.121	88.087	S	AGNTLRNLSLGPTRRSLGGPLSSHPSRYHRE	S(1)LGGPLSSHPSR	1	2	0.26222	11157000	0	0	0	11157000	0	0
A0A075B6T1	Activating molecule in BECN1-regulated autophagy protein 1	AMBRA1	1086	0.966262	14.6938	4.34e-77	306.19	259.32	306.19	S	RSSQTGTEPGAAHTSSPQPSTSRGLLPEAGQ	SSQTGTEPGAAHT(0.001)S(0.033)S(0.966)PQPSTSR	15	2	0.43368	419160000	0	0	18148000	0	91557000	0
A0A075B6T1	Activating molecule in BECN1-regulated autophagy protein 1	AMBRA1	1108	1	74.9528	3.89e-05	119.37	102.08	74.953	S	RGLLPEAGQLAERGLSPRTASWDQPGTPGRE	GLLPEAGQLAERGLS(1)PR	15	3	0.14222	49821000	20600000	19727000	9494400	0	0	0
A0A075B6T1	Activating molecule in BECN1-regulated autophagy protein 1	AMBRA1	1085	0.84781	8.44381	1.81e-92	325.86	260.63	325.86	S	HRSSQTGTEPGAAHTSSPQPSTSRGLLPEAG	SSQTGTEPGAAHT(0.031)S(0.848)S(0.121)PQPSTSR	14	2	-0.20375	256900000	41280000	37166000	0	0	0	0
Q5JTC6-2	APC membrane recruitment protein 1	AMER1	240	0.730695	3.17344	0.00150074	58.7	42.3	58.7	S	RKENANPQDAPGPKVSPTPEPSPPATEKMAC	ENANPQDAPGPKVS(0.731)PT(0.438)PEPS(0.765)PPAT(0.066)EK	14	3	-1.3152	102040000	0	0	0	63184000	0	38853000
Q5JTC6-2	APC membrane recruitment protein 1	AMER1	280	0.813801	6.66185	0.0357657	44.596	29.004	44.596	S	CASAHVQPKPAPEASSLEEPHSPETGEKVVA	PAPEAS(0.188)S(0.814)LEEPHS(0.941)PET(0.058)GEK	7	3	-0.22442	35942000	0	0	0	12924000	10969000	12050000
Q5JTC6-2	APC membrane recruitment protein 1	AMER1	318	0.914409	10.2871	1.15e-08	107.58	94.647	107.58	S	GPVGDPLSLLFGDVTSLKSFDSLTGCGDIIA	VVAGEVNPPNGPVGDPLSLLFGDVT(0.086)S(0.914)LK	26	3	0.80966	44084000	10987000	16300000	16797000	0	0	0
Q5JTC6-2	APC membrane recruitment protein 1	AMER1	242	0.99975	36.0191	4.47e-05	126.07	105.09	110.29	T	ENANPQDAPGPKVSPTPEPSPPATEKMACKD	VSPT(1)PEPS(0.999)PPAT(0.001)EK	4	2	-0.25818	251980000	58468000	44544000	78638000	22361000	37990000	9975200
Q5JTC6-2	APC membrane recruitment protein 1	AMER1	749	0.985982	20.0612	0.00172247	88.565	70.9	86.213	S	EANFGGSPRRAYPTYSPPEDPEEEEVEKEGN	AYPT(0.01)Y(0.004)S(0.986)PPEDPEEEEVEK	6	2	0.25429	139470000	89463000	17295000	0	0	20055000	12662000
Q5JTC6-2	APC membrane recruitment protein 1	AMER1	246	0.998846	29.3728	4.47e-05	126.07	105.09	110.29	S	PQDAPGPKVSPTPEPSPPATEKMACKDPEKP	VSPT(1)PEPS(0.999)PPAT(0.001)EK	8	2	-0.25818	468740000	97756000	67991000	130630000	22361000	37990000	9975200
Q5JTC6-2	APC membrane recruitment protein 1	AMER1	286	0.999986	48.4244	2.25e-166	381.7	353.15	338.71	S	QPKPAPEASSLEEPHSPETGEKVVAGEVNPP	PAPEASSLEEPHS(1)PETGEK	13	2	-1.4939	1447200000	141760000	161280000	185570000	61966000	314950000	345190000
Q9UKV5	E3 ubiquitin-protein ligase AMFR	AMFR	516	0.999422	33.1126	1.01e-13	132.28	114.19	132.28	S	PFPTQRSDSIRPALNSPVERPSSDQEEGETS	SDS(0.001)IRPALNS(0.999)PVERPS(0.262)S(0.738)DQEEGETSAQTER	10	3	0.17964	152070000	0	9194500	0	0	34477000	45891000
Q9UKV5	E3 ubiquitin-protein ligase AMFR	AMFR	522	0.796783	5.93446	2.75e-08	96.117	72.078	96.117	S	SDSIRPALNSPVERPSSDQEEGETSAQTERV	S(0.005)DS(0.016)IRPALNS(0.97)PVERPS(0.797)S(0.212)DQEEGETSAQTER	16	4	-2.0686	96986000	0	0	0	0	26960000	35549000
Q9UKV5	E3 ubiquitin-protein ligase AMFR	AMFR	523	0.737801	4.49421	1.01e-13	132.28	114.19	132.28	S	DSIRPALNSPVERPSSDQEEGETSAQTERVP	SDS(0.001)IRPALNS(0.999)PVERPS(0.262)S(0.738)DQEEGETSAQTER	17	3	0.17964	82046000	0	9194500	0	0	0	45891000
Q9Y4X0	AMME syndrome candidate gene 1 protein	AMMECR1	16	0.974457	15.8981	6.74e-14	149.37	133.36	149.37	S	MAAGCCGVKKQKLSSSPPSGSGGGGGASSSS	LSS(0.025)S(0.974)PPSGSGGGGGASSSSHCSGESQCR	4	3	-0.45761	347000000	64849000	63526000	65462000	57030000	56287000	39842000
Q6DCA0	AMMECR1-like protein	AMMECR1L	87	0.998206	30.4833	2e-06	117.82	101.88	117.82	S	GNSPITRMNPASGALSPLPRPNGTANTTKNL	MNPASGALS(0.998)PLPRPNGT(0.001)ANTTK	9	3	1.3264	69784000	18263000	25158000	26362000	0	0	0
Q8IY63-2	Angiomotin-like protein 1	AMOTL1	191	1	118.292	0.000580902	118.29	64.223	118.29	S	QKSRTEGRPTVNRANSGQAHKDEALKELKQG	ANS(1)GQAHKDEALK	3	2	-0.7366	91634000	0	0	0	0	46886000	0
Q8IY63-2	Angiomotin-like protein 1	AMOTL1	874	1	92.9317	0.000416502	93.804	71.002	92.932	S	LKHPAAKGTAEKLENSPGHGKSPDHRGRVSS	LENS(1)PGHGKS(1)PDHRGR	4	4	-0.53429	687420000	0	5090200	0	102930000	95802000	113450000
Q8IY63-2	Angiomotin-like protein 1	AMOTL1	880	1	92.9317	0.000416502	93.804	71.002	92.932	S	KGTAEKLENSPGHGKSPDHRGRVSSLLHKPE	LENS(1)PGHGKS(1)PDHRGR	10	4	-0.53429	682330000	0	0	0	102930000	95802000	113450000
Q9Y2J4	Angiomotin-like protein 2	AMOTL2	236	1	82.5781	0.00614676	82.578	61.721	82.578	S	ETTTAVTDPRYRARGSPHFQHAEVRILQAQV	GS(1)PHFQHAEVR	2	3	0.70375	46273000	0	0	0	34758000	0	11515000
Q9Y2J4	Angiomotin-like protein 2	AMOTL2	540	0.997126	27.6965	1.15e-09	180.93	159.09	172.61	S	QRQAGAPGGSSGSGGSPELSALRLSEQLREK	QAGAPGGSSGS(0.002)GGS(0.997)PELS(0.001)ALR	14	2	1.0668	194710000	0	0	7057700	117660000	69988000	0
Q9Y2J4	Angiomotin-like protein 2	AMOTL2	596	0.486301	0	6.46e-09	113.37	95.43	81.077	T	QFAMDAAATAAAQRDTTLIRHSPQPSPSSSF	DT(0.486)T(0.486)LIRHS(0.042)PQPS(0.634)PS(0.129)S(0.117)S(0.105)FNEGLLTGGHR	2	4	-0.24207	0	0	0	0	0	0	0
Q9Y2J4	Angiomotin-like protein 2	AMOTL2	597	0.486301	0	2.7e-07	102.58	82.807	81.077	T	FAMDAAATAAAQRDTTLIRHSPQPSPSSSFN	DT(0.486)T(0.486)LIRHS(0.042)PQPS(0.634)PS(0.129)S(0.117)S(0.105)FNEGLLTGGHR	3	4	-0.24207	0	0	0	0	0	0	0
Q9Y2J4	Angiomotin-like protein 2	AMOTL2	45	0.739769	5.7921	5.3e-21	172.66	150.21	172.66	T	TLLAIQQQALRGGAGTGGTGSPQASLEILAP	GGAGT(0.74)GGT(0.195)GS(0.065)PQASLEILAPEDSQVLQQATR	5	3	0.058118	62568000	0	18276000	0	13168000	17574000	13550000
Q9Y2J4	Angiomotin-like protein 2	AMOTL2	602	0.75279	7.89523	3.55e-09	118.93	105.69	85.203	S	AATAAAQRDTTLIRHSPQPSPSSSFNEGLLT	DT(0.123)T(0.123)LIRHS(0.753)PQPS(0.939)PS(0.051)S(0.009)S(0.002)FNEGLLTGGHR	8	3	-0.18489	55034000	39090000	0	0	0	0	0
Q9Y2J4	Angiomotin-like protein 2	AMOTL2	606	0.939351	12.8554	3.55e-09	118.93	105.69	85.203	S	AAQRDTTLIRHSPQPSPSSSFNEGLLTGGHR	DT(0.123)T(0.123)LIRHS(0.753)PQPS(0.939)PS(0.051)S(0.009)S(0.002)FNEGLLTGGHR	12	3	-0.18489	185920000	39090000	37137000	0	45792000	27160000	20794000
Q01433-2	AMP deaminase 2	AMPD2	127	1	85.5619	0.00305804	85.562	61.275	85.562	S	DLQLYKEQGEGQGDRSLRERDVLEREFQRVT	EQGEGQGDRS(1)LRER	10	3	1.6807	213120000	0	0	0	74605000	50992000	87520000
Q01433-2	AMP deaminase 2	AMPD2	37	0.5	0	0.0386349	55.975	31.934	55.975	S	GPAPCLKHFPLDLRTSMDGKCKEIAEELFTR	HFPLDLRT(0.5)S(0.5)MDGK	9	3	-0.34912	8007100	0	8007100	0	0	0	0
Q01433-2	AMP deaminase 2	AMPD2	19	1	76.1427	0.0347999	76.143	52.113	76.143	S	EARGGLGAPPLQSARSLPGPAPCLKHFPLDL	S(1)LPGPAPCLK	1	2	-0.30756	160250000	0	0	0	71399000	47061000	41794000
Q01433-2	AMP deaminase 2	AMPD2	36	0.5	0	0.0386349	55.975	31.934	55.975	T	PGPAPCLKHFPLDLRTSMDGKCKEIAEELFT	HFPLDLRT(0.5)S(0.5)MDGK	8	3	-0.34912	8007100	0	8007100	0	0	0	0
Q01433-2	AMP deaminase 2	AMPD2	109	1	72.5892	4.63e-36	267.07	211.99	267.07	S	PDILLRAKQDFLKTDSDSDLQLYKEQGEGQG	TDS(1)DSDLQLYK	3	2	0.40571	418590000	63144000	99550000	62360000	65605000	64647000	60473000
Q01433-2	AMP deaminase 2	AMPD2	87	1	270.072	3.01e-48	270.07	233.06	270.07	S	IEQLEERRQRLERQISQDVKLEPDILLRAKQ	QIS(1)QDVKLEPDILLR	3	2	-0.3995	1425100000	105360000	59605000	66029000	65859000	84047000	88582000
Q9H1A4	Anaphase-promoting complex subunit 1	ANAPC1	355	1	141.477	6.73e-07	158.91	135.58	158.91	S	RSPSISNMAALSRAHSPALGVHSFSGVQRFN	AHS(1)PALGVHS(0.995)FS(0.005)GVQR	3	3	0.42352	210310000	0	12957000	0	136180000	17401000	43779000
Q9H1A4	Anaphase-promoting complex subunit 1	ANAPC1	362	0.995176	23.1453	6.73e-07	158.91	135.58	158.91	S	MAALSRAHSPALGVHSFSGVQRFNISSHNQS	AHS(1)PALGVHS(0.995)FS(0.005)GVQR	10	3	0.42352	210310000	0	12957000	0	136180000	17401000	43779000
Q9H1A4	Anaphase-promoting complex subunit 1	ANAPC1	372	0.993861	22.0885	0.000471395	121.92	109.88	121.92	S	ALGVHSFSGVQRFNISSHNQSPKRHSISHSP	FNIS(0.994)S(0.007)HNQS(0.999)PK	4	2	-0.23976	312980000	0	0	0	169520000	84440000	59022000
Q9H1A4	Anaphase-promoting complex subunit 1	ANAPC1	286	0.753259	4.89715	0.00483344	62.393	53.392	62.393	S	LRRVKSEEENVVLKFSEQGGTPQNVATSSSL	FS(0.753)EQGGT(0.247)PQNVAT(0.016)S(0.181)S(0.612)S(0.15)LT(0.042)AHLR	2	3	-2.6451	17253000	0	0	0	17253000	0	0
Q9H1A4	Anaphase-promoting complex subunit 1	ANAPC1	299	0.61168	5.31565	0.00483344	62.393	53.392	62.393	S	KFSEQGGTPQNVATSSSLTAHLRSLSKGDSP	FS(0.753)EQGGT(0.247)PQNVAT(0.016)S(0.181)S(0.612)S(0.15)LT(0.042)AHLR	15	3	-2.6451	34962000	0	0	0	17253000	17708000	0
Q9H1A4	Anaphase-promoting complex subunit 1	ANAPC1	300	0.689987	5.41195	8.84e-07	153.25	136.09	121.7	S	FSEQGGTPQNVATSSSLTAHLRSLSKGDSPV	FS(0.001)EQGGT(0.999)PQNVAT(0.001)S(0.081)S(0.198)S(0.69)LT(0.03)AHLR	16	3	-0.46753	60692000	0	0	0	16361000	13534000	30796000
Q9H1A4	Anaphase-promoting complex subunit 1	ANAPC1	307	0.559068	1.13706	4.12e-06	94.629	86.363	94.629	S	PQNVATSSSLTAHLRSLSKGDSPVTSPFQNY	FS(0.003)EQGGT(0.997)PQNVATSSSLT(0.01)AHLRS(0.559)LS(0.43)K	23	4	-0.11594	20064000	0	0	0	0	0	20064000
Q9H1A4	Anaphase-promoting complex subunit 1	ANAPC1	317	0.999954	43.3788	2.87e-50	271.64	254.05	271.64	S	TAHLRSLSKGDSPVTSPFQNYSSIHSQSRST	GDS(1)PVTS(1)PFQNYSSIHSQSR	7	2	-0.47674	577940000	0	7353400	6775100	153080000	143660000	148780000
Q9H1A4	Anaphase-promoting complex subunit 1	ANAPC1	563	0.499856	0	8.49e-05	89.829	78.383	89.829	S	LDEVVLLSPVPELRDSSKLHDSLYNEDCTFQ	LLGSLDEVVLLSPVPELRDS(0.5)S(0.5)K	20	3	0.43404	0	0	0	0	0	0	0
Q9H1A4	Anaphase-promoting complex subunit 1	ANAPC1	564	0.615536	2.04415	8.8e-08	167.51	141.51	167.51	S	DEVVLLSPVPELRDSSKLHDSLYNEDCTFQQ	LLGSLDEVVLLSPVPELRDS(0.384)S(0.616)K	21	3	0.63448	17037000	0	17037000	0	0	0	0
Q9H1A4	Anaphase-promoting complex subunit 1	ANAPC1	341	0.992569	21.9921	5.09e-10	177.42	127.27	171.96	S	HSQSRSTSSPSLHSRSPSISNMAALSRAHSP	S(0.343)T(0.445)S(0.162)S(0.05)PSLHS(0.007)RS(0.993)PSISNMAALSR	11	3	0.30694	642540000	0	0	0	242700000	157760000	226450000
Q9H1A4	Anaphase-promoting complex subunit 1	ANAPC1	343	0.999571	34.4267	0.00184479	107.65	55.399	107.65	S	QSRSTSSPSLHSRSPSISNMAALSRAHSPAL	SPS(1)ISNMAALSR	3	2	2.5544	383530000	0	13190000	21236000	106140000	70919000	172050000
Q9H1A4	Anaphase-promoting complex subunit 1	ANAPC1	333	0.904358	9.81603	1.32e-07	163.1	142.33	76.302	S	PFQNYSSIHSQSRSTSSPSLHSRSPSISNMA	S(0.001)T(0.001)S(0.904)S(0.094)PSLHSR	3	2	-0.59751	212820000	0	0	0	0	179140000	33683000
Q9H1A4	Anaphase-promoting complex subunit 1	ANAPC1	334	0.87894	10.512	1.76e-06	142.46	125.01	142.46	S	FQNYSSIHSQSRSTSSPSLHSRSPSISNMAA	S(0.018)T(0.022)S(0.082)S(0.879)PSLHS(0.013)RS(0.971)PS(0.015)ISNMAALSR	4	3	0.66869	225940000	0	0	0	225940000	0	0
Q9H1A4	Anaphase-promoting complex subunit 1	ANAPC1	339	0.569803	1.89141	0.00634651	60.029	47.366	60.029	S	SIHSQSRSTSSPSLHSRSPSISNMAALSRAH	S(0.065)T(0.07)S(0.404)S(0.436)PS(0.027)LHS(0.57)RS(0.392)PS(0.032)IS(0.003)NMAALSR	9	3	-0.14135	53601000	0	0	0	29320000	10143000	14138000
Q9H1A4	Anaphase-promoting complex subunit 1	ANAPC1	529	0.612702	1.99267	8.94e-61	263.77	242.31	263.77	S	LPAPSLTMSNTMPRPSTPLDGVSTPKPLSKL	VFIPGLPAPSLTMSNTMPRPS(0.613)T(0.387)PLDGVSTPK	21	4	0.17501	120270000	0	34079000	86189000	0	0	0
Q9H1A4	Anaphase-promoting complex subunit 1	ANAPC1	536	0.483931	0	0.00637106	45.527	40.471	45.527	S	MSNTMPRPSTPLDGVSTPKPLSKLLGSLDEV	VFIPGLPAPS(0.014)LT(0.014)MS(0.243)NT(0.243)MPRPS(0.243)T(0.243)PLDGVS(0.484)T(0.484)PKPLS(0.031)K	28	5	0.70394	0	0	0	0	0	0	0
Q9H1A4	Anaphase-promoting complex subunit 1	ANAPC1	302	0.210727	0.0600127	0.00118899	62.02	52.137	62.02	T	EQGGTPQNVATSSSLTAHLRSLSKGDSPVTS	FSEQGGT(0.999)PQNVAT(0.056)S(0.05)S(0.141)S(0.127)LT(0.211)AHLRS(0.208)LS(0.208)K	18	3	-0.98485	0	0	0	0	0	0	0
Q9H1A4	Anaphase-promoting complex subunit 1	ANAPC1	316	0.691782	4.03586	0.00206529	61.958	49.28	61.958	T	LTAHLRSLSKGDSPVTSPFQNYSSIHSQSRS	S(0.034)LS(0.139)KGDS(0.82)PVT(0.692)S(0.316)PFQNYSSIHSQSR	10	3	2.0348	21685000	0	0	0	0	21685000	0
Q9H1A4	Anaphase-promoting complex subunit 1	ANAPC1	332	0.445173	1.13518	5.21e-08	171.96	155.95	171.96	T	SPFQNYSSIHSQSRSTSSPSLHSRSPSISNM	S(0.343)T(0.445)S(0.162)S(0.05)PSLHS(0.007)RS(0.993)PSISNMAALSR	2	3	0.30694	0	0	0	0	0	0	0
Q9H1A4	Anaphase-promoting complex subunit 1	ANAPC1	524	0.243291	0	0.00637106	45.527	40.471	45.527	T	VFIPGLPAPSLTMSNTMPRPSTPLDGVSTPK	VFIPGLPAPS(0.014)LT(0.014)MS(0.243)NT(0.243)MPRPS(0.243)T(0.243)PLDGVS(0.484)T(0.484)PKPLS(0.031)K	16	5	0.70394	0	0	0	0	0	0	0
Q9H1A4	Anaphase-promoting complex subunit 1	ANAPC1	537	0.786867	6.31879	1.25e-24	187.62	173.03	90.207	T	SNTMPRPSTPLDGVSTPKPLSKLLGSLDEVV	VFIPGLPAPS(0.022)LT(0.117)MS(0.461)NT(0.109)MPRPS(0.14)T(0.152)PLDGVS(0.186)T(0.787)PKPLS(0.027)K	29	4	0.26719	186560000	0	0	3543700	43185000	73998000	65834000
Q9H1A4	Anaphase-promoting complex subunit 1	ANAPC1	731	0.996828	25.0806	3.72e-05	139.48	97.936	108.32	S	HQNVESHLLNRSLCLSPSEASQMKDEDFSQN	SLCLS(0.997)PS(0.003)EASQMK	5	2	-1.0259	94897000	8758500	11500000	15393000	4970500	27026000	23980000
Q9H1A4	Anaphase-promoting complex subunit 1	ANAPC1	291	0.999985	48.2792	8.84e-07	153.25	136.09	153.25	T	SEEENVVLKFSEQGGTPQNVATSSSLTAHLR	FSEQGGT(1)PQNVATS(0.005)S(0.322)S(0.644)LT(0.029)AHLR	7	3	0.46014	257970000	13212000	19524000	0	21550000	54350000	46818000
Q9H1A4	Anaphase-promoting complex subunit 1	ANAPC1	313	1	75.7565	2.87e-50	271.64	254.05	271.64	S	SSSLTAHLRSLSKGDSPVTSPFQNYSSIHSQ	GDS(1)PVTS(1)PFQNYSSIHSQSR	3	2	-0.47674	661450000	18364000	7353400	17551000	153080000	143660000	181470000
Q9H1A4	Anaphase-promoting complex subunit 1	ANAPC1	1347	0.999419	32.3589	0.0035826	99.439	65.254	93.839	S	GHRRFQTGMHREKHKSPSYQIKEGDTINVDV	HKS(0.999)PS(0.001)YQIK	3	3	-0.82491	121490000	22381000	13373000	24544000	0	0	0
Q9H1A4	Anaphase-promoting complex subunit 1	ANAPC1	522	0.964556	15.3073	4.27e-20	153.6	130.4	123.42	S	GKVFIPGLPAPSLTMSNTMPRPSTPLDGVST	VFIPGLPAPSLT(0.005)MS(0.965)NT(0.028)MPRPS(0.001)T(0.001)PLDGVSTPK	14	4	-0.21316	173550000	61319000	0	73162000	0	0	0
Q9H1A4	Anaphase-promoting complex subunit 1	ANAPC1	530	0.889879	9.56372	1.25e-24	187.62	173.03	179.19	T	PAPSLTMSNTMPRPSTPLDGVSTPKPLSKLL	VFIPGLPAPSLTMSNTMPRPS(0.098)T(0.89)PLDGVS(0.005)T(0.007)PK	22	3	-0.23374	504230000	67780000	130140000	166480000	0	73998000	65834000
Q9H1A4	Anaphase-promoting complex subunit 1	ANAPC1	688	0.999897	39.8684	4.35e-60	292.19	252.57	237.8	S	DRLAWTRNFDFEGSLSPVIAPKKARPSETGS	NFDFEGSLS(1)PVIAPK	9	2	0.21205	616280000	122090000	149460000	93334000	0	0	1293400
Q9H1A4	Anaphase-promoting complex subunit 1	ANAPC1	377	0.999996	54.2936	1.51e-09	179.27	123.23	136.21	S	SFSGVQRFNISSHNQSPKRHSISHSPNSNSN	FNISSHNQS(1)PK	9	2	1.4755	776660000	173170000	109650000	83177000	169520000	84440000	59022000
D6RB36	Anaphase-promoting complex subunit 10	ANAPC10	2	0.492417	0	0.00178553	99.161	60.972	99.161	T	______________MTTPNKTPPGADPKQLE	T(0.492)T(0.492)PNKT(0.015)PPGADPK	1	2	0.085325	0	0	0	0	0	0	0
D6RB36	Anaphase-promoting complex subunit 10	ANAPC10	3	0.805086	6.16001	1.34e-05	141.06	96.518	133.48	T	_____________MTTPNKTPPGADPKQLER	T(0.195)T(0.805)PNKTPPGADPK	2	2	1.8719	521790000	0	6736000	0	96920000	202880000	158680000
A0A087WUN5	Anaphase-promoting complex subunit 16	ANAPC16	6	0.222092	0	9.63e-10	105.02	93.165	105.02	S	__________MAASSSSSSAGGVSGSSVTGS	AAS(0.017)S(0.093)S(0.222)S(0.222)S(0.222)S(0.222)AGGVS(0.001)GSSVTGSGFSVSDLAPPRK	5	4	-0.08894	0	0	0	0	0	0	0
A0A087WUN5	Anaphase-promoting complex subunit 16	ANAPC16	7	0.222092	0	9.63e-10	105.02	93.165	105.02	S	_________MAASSSSSSAGGVSGSSVTGSG	AAS(0.017)S(0.093)S(0.222)S(0.222)S(0.222)S(0.222)AGGVS(0.001)GSSVTGSGFSVSDLAPPRK	6	4	-0.08894	0	0	0	0	0	0	0
A0A087WUN5	Anaphase-promoting complex subunit 16	ANAPC16	8	0.884595	9.78052	1.24e-40	233.72	219.13	204.15	S	________MAASSSSSSAGGVSGSSVTGSGF	AASS(0.006)S(0.002)S(0.015)S(0.885)S(0.093)AGGVSGSSVTGSGFSVSDLAPPRK	7	3	-0.55529	144080000	0	5278200	0	39152000	38102000	61545000
A0A087WUN5	Anaphase-promoting complex subunit 16	ANAPC16	9	0.335815	0	9.62e-18	140.46	133.09	140.46	S	_______MAASSSSSSAGGVSGSSVTGSGFS	AAS(0.031)S(0.249)S(0.006)S(0.043)S(0.336)S(0.336)AGGVSGSSVTGSGFSVSDLAPPRK	8	4	-0.18636	0	0	0	0	0	0	0
A0A087WUN5	Anaphase-promoting complex subunit 16	ANAPC16	14	0.841887	7.97774	3.62e-20	151.13	137.89	151.13	S	__MAASSSSSSAGGVSGSSVTGSGFSVSDLA	AASSSSS(0.001)S(0.001)AGGVS(0.842)GS(0.134)S(0.022)VT(0.001)GSGFSVSDLAPPRK	13	3	0.034909	19093000	0	5865000	0	0	0	13228000
Q9UJX6-2	Anaphase-promoting complex subunit 2	ANAPC2	314	0.995935	23.8922	2.63e-06	124.51	106.11	124.51	S	WLGKVFLQDGPARPASPEAGNTLRRWRCHVQ	VFLQDGPARPAS(0.996)PEAGNT(0.004)LRR	12	3	0.29383	76417000	30723000	27755000	17939000	0	0	0
Q9UJX6-2	Anaphase-promoting complex subunit 2	ANAPC2	218	1	94.6122	7.56e-08	159.18	124.42	158.93	S	LDSRYARRRYYRLLQSPLCAGCSSDKQQCWC	LLQS(1)PLCAGCSSDK	4	2	0.43002	836810000	106530000	107560000	126440000	122530000	221550000	127510000
Q9UJX5	Anaphase-promoting complex subunit 4	ANAPC4	779	0.5	0	3.2e-13	130.26	121.04	130.26	S	ASNKPVKIKEEVLSESEAENQQAGAAALAPE	IKEEVLS(0.5)ES(0.5)EAENQQAGAAALAPEIVIK	9	4	0.096703	55906000	30336000	25570000	0	0	0	0
Q9UJX5	Anaphase-promoting complex subunit 4	ANAPC4	777	0.935674	11.6274	4.92e-35	233.58	227.3	233.58	S	EEASNKPVKIKEEVLSESEAENQQAGAAALA	IKEEVLS(0.936)ES(0.064)EAENQQAGAAALAPEIVIK	7	3	0.29071	703240000	180050000	206940000	201310000	0	16741000	11239000
F5H0F9	Anaphase-promoting complex subunit 5	ANAPC5	232	0.999996	54.4309	0.0123179	115.82	66.662	107.55	T	SQQASLLKNDETKALTPASLQKELNNLLKFN	ALT(1)PASLQK	3	2	0.68413	141110000	38396000	44296000	29061000	0	16487000	12873000
Q9UJX3	Anaphase-promoting complex subunit 7	ANAPC7	123	0.73915	6.18374	4e-23	221.78	174.7	221.78	S	KALSKTSKVRPSTGNSASTPQSQCLPSEIEV	VRPS(0.179)T(0.081)GNS(0.739)AS(0.005)T(0.979)PQS(0.016)QCLPSEIEVK	8	2	1.2742	38827000	0	0	0	20931000	17896000	0
Q9UJX3	Anaphase-promoting complex subunit 7	ANAPC7	125	0.910571	11.0728	8.3e-09	139.47	94.377	139.47	S	LSKTSKVRPSTGNSASTPQSQCLPSEIEVKY	VRPS(0.659)T(0.274)GNS(0.08)AS(0.911)T(0.074)PQS(0.002)QCLPSEIEVK	10	2	1.2946	22144000	0	0	0	0	0	22144000
Q9UJX3	Anaphase-promoting complex subunit 7	ANAPC7	120	0.580722	1.57021	1.52e-07	114.92	97.096	114.92	T	QQKKALSKTSKVRPSTGNSASTPQSQCLPSE	VRPS(0.405)T(0.581)GNS(0.014)AS(0.001)TPQSQCLPSEIEVK	5	3	-1.2213	107750000	0	0	0	63907000	19454000	24384000
Q9UJX3	Anaphase-promoting complex subunit 7	ANAPC7	126	0.997223	25.6018	4e-23	221.78	174.7	142.09	T	SKTSKVRPSTGNSASTPQSQCLPSEIEVKYK	VRPS(0.712)T(0.266)GNS(0.022)AS(0.003)T(0.997)PQSQCLPSEIEVK	11	3	0.47395	852620000	0	0	0	192330000	268790000	286350000
Q9UJX3	Anaphase-promoting complex subunit 7	ANAPC7	119	0.784403	5.70507	1.33e-09	157.2	138.34	132.85	S	LQQKKALSKTSKVRPSTGNSASTPQSQCLPS	VRPS(0.784)T(0.211)GNS(0.005)ASTPQSQCLPSEIEVK	4	3	-0.69832	898680000	30461000	0	22457000	192330000	396860000	189350000
A0A3B3IU54	Protein angel homolog 1	ANGEL1	49	0.414958	1.51846	3.56e-06	111.18	92.931	111.18	S	LDAFFTCRKNVLLANSSSPQVEGDFAMAPRG	NVLLANS(0.415)S(0.293)S(0.293)PQVEGDFAMAPR	7	3	0.28215	0	0	0	0	0	0	0
A0A3B3IU54	Protein angel homolog 1	ANGEL1	50	0.333333	0	7.18e-05	95.666	82.074	95.666	S	DAFFTCRKNVLLANSSSPQVEGDFAMAPRGP	NVLLANS(0.333)S(0.333)S(0.333)PQVEGDFAMAPR	8	3	0.20933	0	0	0	0	0	0	0
A0A3B3IU54	Protein angel homolog 1	ANGEL1	51	0.990929	20.3882	8.08e-92	322.09	291.76	322.09	S	AFFTCRKNVLLANSSSPQVEGDFAMAPRGPE	NVLLANSS(0.009)S(0.991)PQVEGDFAMAPR	9	2	-0.35704	54202000	0	0	0	2705900	23670000	27826000
Q9P2R3	Rabankyrin-5	ANKFY1	861	1	95.9001	0.0086952	95.9	56.275	95.9	S	TFKNNKSAEAILKRESGAAEQVDNKGRNFLH	RES(1)GAAEQVDNK	3	2	1.4366	36730000	0	0	0	0	0	36730000
Q8IWZ3-6	Ankyrin repeat and KH domain-containing protein 1	ANKHD1	54	0.323215	1.32004	0.000205266	66.454	57.388	66.454	S	LGIRTVRLFGEAGPASGVGSSGGGGSGSGTG	LFGEAGPAS(0.323)GVGS(0.238)S(0.238)GGGGS(0.19)GS(0.009)GT(0.001)GGGDAALDFK	9	3	-0.82632	0	0	0	0	0	0	0
Q8IWZ3-6	Ankyrin repeat and KH domain-containing protein 1	ANKHD1	58	0.495866	0	1.88e-09	101.85	88.398	101.85	S	TVRLFGEAGPASGVGSSGGGGSGSGTGGGDA	LFGEAGPAS(0.007)GVGS(0.496)S(0.496)GGGGS(0.001)GSGTGGGDAALDFK	13	3	0.88929	0	0	0	0	0	0	0
Q8IWZ3-6	Ankyrin repeat and KH domain-containing protein 1	ANKHD1	59	0.85286	7.63743	8.98e-33	219.26	182.81	219.26	S	VRLFGEAGPASGVGSSGGGGSGSGTGGGDAA	LFGEAGPASGVGS(0.147)S(0.853)GGGGSGSGTGGGDAALDFK	14	2	0.38667	29775000	0	0	0	0	14844000	14931000
Q8IWZ3-6	Ankyrin repeat and KH domain-containing protein 1	ANKHD1	64	0.669512	7.45539	0.000354447	69.576	45.684	59.525	S	EAGPASGVGSSGGGGSGSGTGGGDAALDFKL	LFGEAGPAS(0.028)GVGS(0.12)S(0.108)GGGGS(0.67)GS(0.07)GT(0.004)GGGDAALDFK	19	3	1.9604	25546000	0	0	0	11023000	14523000	0
Q8IWZ3-6	Ankyrin repeat and KH domain-containing protein 1	ANKHD1	1538	0.895317	9.47107	0.0448503	45.863	24.91	45.863	T	TFTNVFGKKRANVVTTPSTNRKNKKNKTKET	RANVVT(0.103)T(0.895)PS(0.525)T(0.477)NRK	7	2	-0.0038532	11105000	0	0	0	0	0	11105000
Q8IWZ3-6	Ankyrin repeat and KH domain-containing protein 1	ANKHD1	198	1	76.4341	0.00332011	97.291	66.386	97.291	S	LDEAAAALTRMKAENSHNAGQVDTRSLAEAC	AENS(1)HNAGQVDTR	4	2	1.8781	54023000	6268900	0	0	28233000	0	0
Q8IWZ3-6	Ankyrin repeat and KH domain-containing protein 1	ANKHD1	1670	0.9929	21.4566	1.55e-05	145.83	98.01	145.83	S	NSLSTSYKTVSLPLSSPNIKLNLTSPKRGQK	TVSLPLS(0.007)S(0.993)PNIK	8	2	0.45238	78468000	36552000	14043000	27873000	0	0	0
Q8IWZ3-6	Ankyrin repeat and KH domain-containing protein 1	ANKHD1;ANKHD1-EIF4EBP3	2287	0.286943	0.647246	0.0026499	54.375	44.137	54.375	S	RPPSQRVSTSPVGLPSIDPSGSSPSSSSAPL	VS(0.244)T(0.244)S(0.245)PVGLPS(0.287)IDPS(0.294)GS(0.294)S(0.294)PS(0.071)S(0.019)S(0.006)S(0.002)APLASFSGIPGTR	10	3	-0.67284	0	0	0	0	0	0	0
Q8IWZ3-6	Ankyrin repeat and KH domain-containing protein 1	ANKHD1;ANKHD1-EIF4EBP3	2291	0.294392	0	0.0026499	54.375	44.137	54.375	S	QRVSTSPVGLPSIDPSGSSPSSSSAPLASFS	VS(0.244)T(0.244)S(0.245)PVGLPS(0.287)IDPS(0.294)GS(0.294)S(0.294)PS(0.071)S(0.019)S(0.006)S(0.002)APLASFSGIPGTR	14	3	-0.67284	0	0	0	0	0	0	0
Q8IWZ3-6	Ankyrin repeat and KH domain-containing protein 1	ANKHD1;ANKHD1-EIF4EBP3	2293	0.294392	0	0.0026499	54.375	44.137	54.375	S	VSTSPVGLPSIDPSGSSPSSSSAPLASFSGI	VS(0.244)T(0.244)S(0.245)PVGLPS(0.287)IDPS(0.294)GS(0.294)S(0.294)PS(0.071)S(0.019)S(0.006)S(0.002)APLASFSGIPGTR	16	3	-0.67284	0	0	0	0	0	0	0
Q8IWZ3-6	Ankyrin repeat and KH domain-containing protein 1	ANKHD1;ANKHD1-EIF4EBP3	2294	0.294392	0	0.0026499	54.375	44.137	54.375	S	STSPVGLPSIDPSGSSPSSSSAPLASFSGIP	VS(0.244)T(0.244)S(0.245)PVGLPS(0.287)IDPS(0.294)GS(0.294)S(0.294)PS(0.071)S(0.019)S(0.006)S(0.002)APLASFSGIPGTR	17	3	-0.67284	0	0	0	0	0	0	0
Q8IWZ3-6	Ankyrin repeat and KH domain-containing protein 1	ANKHD1;ANKHD1-EIF4EBP3	2323	0.797384	5.94994	4.98e-11	143.14	104.95	143.14	T	IPGTRVFLQGPAPVGTPSFNRQHFSPHPWTS	VFLQGPAPVGT(0.797)PS(0.203)FNR	11	2	-0.94603	39953000	8596200	10895000	10025000	0	10438000	0
Q8IWZ3-6	Ankyrin repeat and KH domain-containing protein 1	ANKHD1;ANKHD1-EIF4EBP3	2539	0.999681	34.9611	0.0110272	90.861	55.338	90.861	S	ASLLPSVPALKGEIPSPQLTRPKKRIGRPMV	GEIPS(1)PQLTRPK	5	2	0.35369	406640000	157720000	25248000	223670000	0	0	0
Q9P2G1	Ankyrin repeat and IBR domain-containing protein 1	ANKIB1	290	0.969003	17.6452	0.00240352	64.547	56.157	64.547	T	SNPENCCQRSGVQMPTPPPSGYNAWDTLPSP	S(0.012)GVQMPT(0.969)PPPS(0.017)GY(0.003)NAWDTLPSPR	7	3	0.68689	34804000	10256000	10486000	14062000	0	0	0
Q9P2G1	Ankyrin repeat and IBR domain-containing protein 1	ANKIB1	737	1	111.753	6.76e-13	187.47	151.03	111.75	S	QEFLASVARGVAPADSPEAPRRSFAGGTWDW	GVAPADS(1)PEAPRR	7	3	0.41873	1265700000	59379000	45819000	82334000	0	0	0
Q86XL3	Ankyrin repeat and LEM domain-containing protein 2	ANKLE2	804	0.9977	28.5967	5.63e-05	98.3	75.086	98.3	S	RTESEMSARIAKMSLSPSSPRHEDQLEVTRE	MS(0.001)LS(0.998)PS(0.253)S(0.748)PRHEDQLEVTR	4	3	-0.64039	516150000	0	11654000	0	212030000	94294000	86555000
Q86XL3	Ankyrin repeat and LEM domain-containing protein 2	ANKLE2	807	0.956828	13.1024	5.63e-05	98.3	75.086	92.792	S	SEMSARIAKMSLSPSSPRHEDQLEVTREPAR	MS(0.317)LS(0.683)PS(0.043)S(0.957)PRHEDQLEVTR	7	3	-1.1897	516150000	0	11654000	0	212030000	94294000	86555000
Q86XL3	Ankyrin repeat and LEM domain-containing protein 2	ANKLE2	905	0.999095	30.762	8.31e-14	149.03	128.75	149.03	S	SGPHSYSPGRNSVAGSNPAKPGLGSPGRYSP	NSVAGS(0.999)NPAKPGLGS(0.18)PGRYS(0.797)PVHGS(0.024)QLR	6	3	0.30753	28206000	0	0	0	28206000	0	0
Q86XL3	Ankyrin repeat and LEM domain-containing protein 2	ANKLE2	914	0.775579	4.09543	5.24e-08	101.34	82.344	101.34	S	RNSVAGSNPAKPGLGSPGRYSPVHGSQLRRM	NSVAGS(0.298)NPAKPGLGS(0.776)PGRY(0.131)S(0.787)PVHGS(0.008)QLR	15	4	0.76389	58921000	0	0	0	58921000	0	0
Q86XL3	Ankyrin repeat and LEM domain-containing protein 2	ANKLE2	919	0.796777	6.47427	8.31e-14	149.03	128.75	149.03	S	GSNPAKPGLGSPGRYSPVHGSQLRRMARLAE	NSVAGS(0.999)NPAKPGLGS(0.18)PGRYS(0.797)PVHGS(0.024)QLR	20	3	0.30753	87127000	0	0	0	58921000	0	0
Q86XL3	Ankyrin repeat and LEM domain-containing protein 2	ANKLE2	896	0.487759	0.0641295	0.00851034	67.477	41.002	67.477	S	RFKSQLPDLSGPHSYSPGRNSVAGSNPAKPG	SQLPDLS(0.032)GPHS(0.481)YS(0.488)PGR	13	3	1.7138	0	0	0	0	0	0	0
Q86XL3	Ankyrin repeat and LEM domain-containing protein 2	ANKLE2	865	0.852991	8.09873	0.00223983	78.021	54.574	78.021	Y	HQFPAVHRWKSAVLCYSPSDRQSWPSPAVKG	S(0.002)AVLCY(0.853)S(0.139)PS(0.007)DRQS(0.057)WPS(0.943)PAVK	6	2	0.12618	40824000	0	0	0	0	0	40824000
Q86XL3	Ankyrin repeat and LEM domain-containing protein 2	ANKLE2	268	0.999996	54.965	0.0124333	99.283	59.179	99.283	S	ICDYFPSPSKTSLPLSPVKTAPLFSNDRLKD	TSLPLS(1)PVK	6	2	0.54679	8637500	7247100	0	1390400	0	0	0
Q86XL3	Ankyrin repeat and LEM domain-containing protein 2	ANKLE2	875	0.99998	47.2539	2.6e-05	114.92	96.864	114.92	S	SAVLCYSPSDRQSWPSPAVKGRFKSQLPDLS	SAVLCY(0.003)S(0.986)PS(0.01)DRQSWPS(1)PAVK	16	2	-0.9913	473920000	8683200	0	5192200	50433000	120640000	202720000
Q86XL3	Ankyrin repeat and LEM domain-containing protein 2	ANKLE2	528	1	84.8205	0.0226108	84.821	57.683	84.821	S	PRDPVLTLRAFAGPLSPAKAEDFRKLWKTPP	AFAGPLS(1)PAK	7	2	-0.50172	19265000	10664000	4379700	4221500	0	0	0
Q86XL3	Ankyrin repeat and LEM domain-containing protein 2	ANKLE2	751	0.990196	22.0105	0.00705745	101.55	72.175	82.481	T	FDKLNLQNIGRSVSKTPDESTKTKDQILTSR	SVS(0.006)KT(0.99)PDES(0.003)T(0.001)K	5	2	2.0028	127280000	12851000	0	15570000	20114000	0	0
Q86XL3	Ankyrin repeat and LEM domain-containing protein 2	ANKLE2	496	0.998854	29.4183	3.82e-11	173.03	150.47	173.03	S	LRAEETSSPVIGELWSPDQTAEASHVSRYGG	AEETSSPVIGELWS(0.999)PDQT(0.001)AEASHVSR	14	3	0.29981	45006000	13280000	15580000	16146000	0	0	0
Q86XL3	Ankyrin repeat and LEM domain-containing protein 2	ANKLE2	894	0.551954	1.72661	0.00250318	75.797	53.576	75.797	S	KGRFKSQLPDLSGPHSYSPGRNSVAGSNPAK	SQLPDLS(0.077)GPHS(0.552)YS(0.371)PGR	11	3	1.9203	81760000	14141000	8949400	5926000	6022700	46720000	0
Q86XL3	Ankyrin repeat and LEM domain-containing protein 2	ANKLE2	45	0.5	0	7.97e-18	193.54	167.82	193.54	S	WLVRRLGPRPGGLGRSGTPVPPPSAAAAPAS	S(0.5)GT(0.5)PVPPPSAAAAPASGEMTMDALLAR	1	2	-0.95636	257510000	14839000	12338000	24518000	0	24161000	19018000
Q86XL3	Ankyrin repeat and LEM domain-containing protein 2	ANKLE2	47	0.5	0	7.97e-18	193.54	167.82	193.54	T	VRRLGPRPGGLGRSGTPVPPPSAAAAPASGE	S(0.5)GT(0.5)PVPPPSAAAAPASGEMTMDALLAR	3	2	-0.95636	257510000	14839000	12338000	24518000	0	24161000	19018000
Q86XL3	Ankyrin repeat and LEM domain-containing protein 2	ANKLE2	259	0.994055	22.2326	1.3e-11	193.49	150.18	193.49	S	EDAEKFARGICDYFPSPSKTSLPLSPVKTAP	GICDYFPS(0.994)PS(0.006)K	8	2	1.415	342520000	38808000	22699000	23150000	20635000	135950000	101270000
Q86XL3	Ankyrin repeat and LEM domain-containing protein 2	ANKLE2	512	1	69.0286	5.12e-10	170.35	144.48	170.35	S	PDQTAEASHVSRYGGSPRDPVLTLRAFAGPL	YGGS(1)PRDPVLTLR	4	3	-0.14331	539010000	51751000	73396000	40314000	15203000	120950000	69940000
Q86XL3	Ankyrin repeat and LEM domain-containing protein 2	ANKLE2	866	0.986238	19.7996	2.6e-05	114.92	96.864	114.92	S	QFPAVHRWKSAVLCYSPSDRQSWPSPAVKGR	SAVLCY(0.003)S(0.986)PS(0.01)DRQSWPS(1)PAVK	7	2	-0.9913	344520000	56415000	40699000	5192200	50433000	146350000	0
Q86XL3	Ankyrin repeat and LEM domain-containing protein 2	ANKLE2	662	1	74.2374	1.07e-09	164.01	146.6	162.94	S	SLEEIKNRQNAARNNSPPTVGAFGHTRCSAF	NNS(1)PPTVGAFGHTR	3	2	0.74041	3321100000	483140000	463560000	413140000	94488000	344700000	199320000
Q6UB99	Ankyrin repeat domain-containing protein 11	ANKRD11	73	0.952571	13.0285	7.48e-21	224.53	173.69	224.53	S	RKLPFTAGANGEQKDSDTEKQGPERKRIKKE	KLPFTAGANGEQKDS(0.953)DT(0.047)EK	15	3	-0.059121	29697000	0	19341000	0	0	0	0
Q6UB99	Ankyrin repeat domain-containing protein 11	ANKRD11	379	0.995298	23.3064	0.0303885	82.505	62.515	82.505	S	KHLLKKDYRKETKSNSFISIPKMEVKSYTKN	S(0.005)NS(0.995)FISIPK	3	2	-1.7	14234000	0	0	0	6391600	7842200	0
Q6UB99	Ankyrin repeat domain-containing protein 11	ANKRD11	609	0.999801	38.2559	0.00408541	93.649	72.419	63.185	S	KRQEHRKRASLSEKKSPFLSSAEGAVPKLDK	S(1)PFLSSAEGAVPK	1	2	-0.090868	14995000	0	0	0	5254500	4216000	5524300
Q6UB99	Ankyrin repeat domain-containing protein 11	ANKRD11	1878	0.860294	8.16047	4.21e-07	91.336	76.963	91.336	S	DALHCPPAAVVTVTPSPEGVFSSLQAKPSPS	VDALHCPPAAVVT(0.001)VT(0.131)PS(0.86)PEGVFS(0.223)S(0.205)LQAKPS(0.339)PS(0.241)PR	17	4	-2.2329	18813000	0	18813000	0	0	0	0
Q6UB99	Ankyrin repeat domain-containing protein 11	ANKRD11	1891	0.33888	1.50207	4.21e-07	91.336	76.963	91.336	S	TPSPEGVFSSLQAKPSPSPRAELLVPSLEGA	VDALHCPPAAVVT(0.001)VT(0.131)PS(0.86)PEGVFS(0.223)S(0.205)LQAKPS(0.339)PS(0.241)PR	30	4	-2.2329	0	0	0	0	0	0	0
Q6UB99	Ankyrin repeat domain-containing protein 11	ANKRD11	1798	0.999805	39.8355	0.00121353	76.691	55.563	76.691	T	LSTNLYRSVSVDIRRTPEEEFSVGDKLFRQQ	S(0.03)VS(0.97)VDIRRT(1)PEEEFSVGDK	9	3	-1.2189	74415000	11443000	18103000	12999000	20401000	11469000	0
Q6UB99	Ankyrin repeat domain-containing protein 11	ANKRD11	1692	0.763891	8.45662	3.84e-09	95.323	80.393	95.323	S	KDWLAGPHMKEVLPASPRPDQSRPTGVPTPT	EVLPAS(0.764)PRPDQS(0.109)RPT(0.109)GVPT(0.014)PT(0.002)S(0.002)VLSCPSYEEVMHTPR	6	4	0.19212	31984000	12339000	19645000	0	0	0	0
Q6UB99	Ankyrin repeat domain-containing protein 11	ANKRD11	1893	0.516292	0.929242	2.67e-09	99.525	73.251	99.525	S	SPEGVFSSLQAKPSPSPRAELLVPSLEGALP	VDALHCPPAAVVTVTPS(0.001)PEGVFS(0.036)S(0.03)LQAKPS(0.417)PS(0.516)PR	32	4	-0.061218	113970000	23896000	42224000	47854000	0	0	0
Q6UB99	Ankyrin repeat domain-containing protein 11	ANKRD11	1990	1	100.426	1.56e-06	180.49	148.33	100.43	S	VGSDLLLKSPQRFPESPKRFCPADPLHSAAP	S(1)PQRFPES(1)PK	8	2	-0.0015402	420710000	30988000	162610000	97298000	0	29389000	23763000
Q6UB99	Ankyrin repeat domain-containing protein 11	ANKRD11	1792	0.999984	48.0345	0.00121353	116.05	29.38	116.05	S	QAPARPLSTNLYRSVSVDIRRTPEEEFSVGD	SVS(1)VDIR	3	2	-0.21478	157570000	31791000	54215000	39695000	20401000	11469000	0
Q6UB99	Ankyrin repeat domain-containing protein 11	ANKRD11	1983	1	100.426	1.56e-06	180.49	148.33	100.43	S	ENPVSWPVGSDLLLKSPQRFPESPKRFCPAD	S(1)PQRFPES(1)PK	1	2	-0.0015402	280110000	37443000	74943000	114570000	0	29389000	23763000
Q6UB99	Ankyrin repeat domain-containing protein 11	ANKRD11	505	1	82.4525	0.000389364	89.698	26.133	82.452	S	EDDRDSLGSSGCLKGSPLVLKDPSLFSSLSA	GS(1)PLVLK	2	2	-0.31543	199890000	37949000	39227000	61703000	0	18157000	11242000
Q6UB99	Ankyrin repeat domain-containing protein 11	ANKRD11	1814	0.999966	46.5111	2.4e-06	86.785	73.344	84.09	S	PEEEFSVGDKLFRQQSVPAASSYDSPMPPSM	QQS(1)VPAASSYDSPMPPSMEDRAPLPPVPAEK	3	3	0.25707	80493000	45493000	35000000	0	0	0	0
Q6UB99	Ankyrin repeat domain-containing protein 11	ANKRD11	1847	1	92.1784	1.36e-09	190.24	164.83	190.24	S	RAPLPPVPAEKFACLSPGYYSPDYGLPSPKV	FACLS(1)PGYYSPDYGLPSPK	5	2	-0.099599	127270000	65213000	0	62060000	0	0	0
Q6UB99	Ankyrin repeat domain-containing protein 11	ANKRD11	1509	1	142.291	0.000197454	142.29	113.13	142.29	S	RHHRDEQKPATRDKDSPPRVLKDKSRDEGPR	DKDS(1)PPRVLK	4	2	-0.37205	313820000	84526000	156460000	72838000	0	0	0
Q6UB99	Ankyrin repeat domain-containing protein 11	ANKRD11	276	0.999909	40.386	7.41e-34	247.7	216.82	247.7	S	QQSNRKGETPLKVANSPTMVNLLLGKGTYTS	VANS(1)PTMVNLLLGK	4	2	-0.44637	292540000	117010000	82515000	93017000	0	0	0
Q6UB98-2	Ankyrin repeat domain-containing protein 12	ANKRD12	1378	0.998253	30.2997	4.2e-09	116.97	98.01	116.97	S	RNLIKNTAPVNTVMDSPVHLEPSSQVGVIQN	NTAPVNT(0.001)VMDS(0.998)PVHLEPSSQVGVIQNK	11	3	0.070921	44293000	12418000	12115000	19760000	0	0	0
Q6ZTN6-2	Ankyrin repeat domain-containing protein 13D	ANKRD13D	206	0.999948	42.8233	0.0153875	53.073	43.986	53.073	T	LQLSTEPRGPGSPPRTPPAPGPPSFEEQLRL	GPGS(1)PPRT(1)PPAPGPPSFEEQLR	8	3	-0.94199	105090000	34538000	42343000	28212000	0	0	0
Q6ZTN6-2	Ankyrin repeat domain-containing protein 13D	ANKRD13D	202	0.999988	49.0948	0.000286326	83.879	70.99	52.237	S	LQESLQLSTEPRGPGSPPRTPPAPGPPSFEE	GPGS(1)PPRT(1)PPAPGPPSFEEQLR	4	3	-0.84956	139340000	45811000	55675000	37850000	0	0	0
O75179-2	Ankyrin repeat domain-containing protein 17	ANKRD17	1939	0.998638	28.6516	0.00110391	101.3	68.78	101.3	S	GPFPVRPLSPARATNSPKPHMVPRHSNQNSS	AT(0.001)NS(0.999)PKPHMVPR	4	3	-0.2539	25242000	0	0	0	0	10885000	14357000
O75179-2	Ankyrin repeat domain-containing protein 17	ANKRD17	2040	0.489266	0	0.00236558	65.428	55.515	60.95	S	NATYPMPTAKEHYPVSSPSSPSPPAQPGGVS	EHY(0.002)PVS(0.489)S(0.489)PS(0.268)S(0.746)PS(0.006)PPAQPGGVSR	6	3	-0.10171	48303000	0	0	0	0	12196000	36107000
O75179-2	Ankyrin repeat domain-containing protein 17	ANKRD17	2041	0.493091	0.0872108	3.36e-09	99.208	91.143	99.208	S	ATYPMPTAKEHYPVSSPSSPSPPAQPGGVSR	EHYPVS(0.502)S(0.493)PS(0.466)S(0.533)PS(0.014)PPAQPGGVS(0.12)RNS(0.872)PLDCGS(0.088)AS(0.912)PNK	7	3	0.35593	0	0	0	0	0	0	0
O75179-2	Ankyrin repeat domain-containing protein 17	ANKRD17	2043	0.713209	4.46316	4.01e-07	164.59	139.8	164.59	S	YPMPTAKEHYPVSSPSSPSPPAQPGGVSRNS	EHYPVSSPS(0.713)S(0.255)PS(0.031)PPAQPGGVSR	9	2	-2.5325	26688000	0	0	26688000	0	0	0
O75179-2	Ankyrin repeat domain-containing protein 17	ANKRD17	2058	0.871889	8.58253	3.36e-09	99.208	91.143	99.208	S	SSPSPPAQPGGVSRNSPLDCGSASPNKVASS	EHYPVS(0.502)S(0.493)PS(0.466)S(0.533)PS(0.014)PPAQPGGVS(0.12)RNS(0.872)PLDCGS(0.088)AS(0.912)PNK	24	3	0.35593	166150000	0	20949000	11875000	0	12196000	36107000
O75179-2	Ankyrin repeat domain-containing protein 17	ANKRD17	2393	0.277951	0.543309	0.000907841	50.459	38.112	50.459	S	TPCSSASNDSSAQSVSSGVRAPSPAPSSVPL	QHFSPLSLLTPCS(0.003)S(0.003)AS(0.003)NDS(0.013)S(0.036)AQS(0.036)VS(0.278)S(0.245)GVRAPS(0.217)PAPS(0.074)S(0.074)VPLGS(0.017)EK	25	4	1.0006	0	0	0	0	0	0	0
O75179-2	Ankyrin repeat domain-containing protein 17	ANKRD17	12	0.453909	0	0.00226533	47.457	35.299	47.457	T	____MEKATVPVAAATAAEGEGSPPAVAAVA	AT(0.092)VPVAAAT(0.454)AAEGEGS(0.454)PPAVAAVAGPPAAAEVGGGVGGSSR	9	5	-0.22024	0	0	0	0	0	0	0
O75179-2	Ankyrin repeat domain-containing protein 17	ANKRD17	2064	0.707425	3.42343	0.000732295	55.842	45.275	47.57	S	AQPGGVSRNSPLDCGSASPNKVASSSEQEAG	EHY(0.004)PVS(0.214)S(0.227)PS(0.467)S(0.479)PS(0.608)PPAQPGGVS(0.481)RNS(0.632)PLDCGS(0.707)AS(0.18)PNK	30	4	-0.24796	104260000	11944000	0	21975000	0	0	37514000
O75179-2	Ankyrin repeat domain-containing protein 17	ANKRD17	2055	0.793887	8.37153	9.92e-05	70.975	59.199	70.975	S	SSPSSPSPPAQPGGVSRNSPLDCGSASPNKV	EHYPVS(0.281)S(0.307)PS(0.196)S(0.211)PS(0.017)PPAQPGGVS(0.794)RNS(0.195)PLDCGS(0.297)AS(0.702)PNK	21	3	0.10416	125340000	13221000	37223000	11875000	0	0	0
O75179-2	Ankyrin repeat domain-containing protein 17	ANKRD17	1638	0.999999	62.5642	1.42e-71	297.7	263.37	231.62	S	DESSNSNSSRKSDNHSPAVVTTTVSSKKQPS	SDNHS(1)PAVVTTTVSSK	5	2	1.5571	586950000	16009000	27383000	0	123380000	121360000	77314000
O75179-2	Ankyrin repeat domain-containing protein 17	ANKRD17	803	0.999638	34.4077	1.95e-73	277.99	258.56	277.99	S	LPANSQDVQGYITNQSPESIVEEAQGKLTEL	SSSHLPANSQDVQGYITNQS(1)PESIVEEAQGK	20	3	0.4806	382810000	21690000	44117000	22734000	14164000	105610000	174500000
O75179-2	Ankyrin repeat domain-containing protein 17	ANKRD17	2488	0.989014	19.5438	2.36e-09	98.139	83.297	68.453	S	WCNPGMGNPMIHRPMSDPGVFSQHQAMERDS	VDWCNPGMGNPMIHRPMS(0.989)DPGVFS(0.011)QHQAMER	18	4	-1.011	87560000	22110000	46057000	19393000	0	0	0
O75179-2	Ankyrin repeat domain-containing protein 17	ANKRD17	1699	0.992938	21.6069	4.12e-08	172.54	144.67	143.09	S	NSLSTCTKSGPSPLSSPNGKLTVASPKRGQK	S(0.292)GPS(0.708)PLS(0.007)S(0.993)PNGKLT(0.002)VAS(0.998)PK	8	2	2.0347	848810000	47805000	80550000	42456000	85554000	103020000	90023000
O75179-2	Ankyrin repeat domain-containing protein 17	ANKRD17	2400	1	70.071	7.39e-15	195.2	169.64	137.21	S	NDSSAQSVSSGVRAPSPAPSSVPLGSEKPSN	APS(1)PAPSSVPLGSEK	3	2	1.7335	913940000	71305000	122410000	126470000	59640000	88368000	132320000
O75179-2	Ankyrin repeat domain-containing protein 17	ANKRD17	1708	1	64.7182	0.000231473	143.09	116.25	95.311	S	GPSPLSSPNGKLTVASPKRGQKREEGWKEVV	LTVAS(1)PK	5	2	-1.2095	205680000	83117000	44240000	18215000	14344000	0	11441000
O75179-2	Ankyrin repeat domain-containing protein 17	ANKRD17	1695	0.999997	54.8711	1.25e-12	204.85	129.43	172.54	S	EGTSNSLSTCTKSGPSPLSSPNGKLTVASPK	SGPS(1)PLS(0.009)S(0.991)PNGK	4	2	0.42978	2108500000	170420000	171080000	190040000	84270000	142450000	106170000
O75179-2	Ankyrin repeat domain-containing protein 17	ANKRD17	2044	0.937125	11.9912	7.2e-39	256.79	227.45	117.83	S	PMPTAKEHYPVSSPSSPSPPAQPGGVSRNSP	EHYPVS(0.002)S(0.002)PS(0.06)S(0.937)PS(0.999)PPAQPGGVSR	10	3	0.093153	893180000	196870000	269510000	142170000	35885000	12196000	54599000
O75179-2	Ankyrin repeat domain-containing protein 17	ANKRD17	19	0.79327	7.01927	2.02e-20	136.44	126.39	136.44	S	ATVPVAAATAAEGEGSPPAVAAVAGPPAAAE	AT(0.049)VPVAAAT(0.158)AAEGEGS(0.793)PPAVAAVAGPPAAAEVGGGVGGSSR	16	3	-0.27161	522110000	240240000	0	0	0	0	0
O75179-2	Ankyrin repeat domain-containing protein 17	ANKRD17	2046	0.999108	30.277	9.82e-08	170.51	136.88	125	S	PTAKEHYPVSSPSSPSPPAQPGGVSRNSPLD	EHYPVS(0.007)S(0.006)PS(0.186)S(0.801)PS(0.999)PPAQPGGVSR	12	3	0.41051	920720000	262910000	309820000	164140000	18621000	0	0
O75179-2	Ankyrin repeat domain-containing protein 17	ANKRD17	5	0.820813	6.8618	4.21e-28	149.59	140.29	149.59	T	___________MEKATVPVAAATAAEGEGSP	AT(0.821)VPVAAAT(0.169)AAEGEGS(0.01)PPAVAAVAGPPAAAEVGGGVGGSSR	2	3	-0.30174	4964600000	305390000	402220000	0	267700000	813900000	956320000
O75179-2	Ankyrin repeat domain-containing protein 17	ANKRD17	2066	0.999954	43.3701	5.3e-33	247.11	208.48	247.11	S	PGGVSRNSPLDCGSASPNKVASSSEQEAGSP	NSPLDCGSAS(1)PNK	10	2	0.035541	2481600000	750170000	730390000	730400000	58504000	78701000	58329000
Q5T457	Ankyrin repeat domain-containing protein 2	ANKRD2	72	0.965414	14.4581	0.0174785	150.18	75.977	150.18	S	AALQKVKGQERVRKTSLDLRREIIDVGGIQN	KT(0.035)S(0.965)LDLR	3	2	-0.019652	379990000	15728000	38386000	12855000	9371700	43258000	17556000
Q5T457	Ankyrin repeat domain-containing protein 2	ANKRD2	71	0.669971	3.07504	0.0188924	83.883	33.41	75.509	T	SAALQKVKGQERVRKTSLDLRREIIDVGGIQ	KT(0.67)S(0.33)LDLRR	2	3	0.0074328	263060000	168260000	0	33767000	0	0	61031000
E7ESJ3	Ankyrin repeat domain-containing protein 26	ANKRD26	11	0.999998	56.8951	0.0340429	76.682	40.257	76.682	S	_____MKKIFSKKGESPLGSFARRQRSSAGG	GES(1)PLGSFAR	3	2	0.40887	38217000	0	0	0	11025000	14189000	13002000
E7ESJ3	Ankyrin repeat domain-containing protein 26	ANKRD26	310	0.899468	9.52243	0.000150307	76.002	59.47	76.002	S	HRLSGKPGVDDSWPTSDDEDLNFDTKNVPKP	LSGKPGVDDSWPT(0.1)S(0.899)DDEDLNFDTK	14	3	0.092572	19345000	0	9610800	9734000	0	0	0
E7ESJ3	Ankyrin repeat domain-containing protein 26	ANKRD26	852	0.5	0	0.0392413	46.746	10.354	46.746	S	EQYRKEVEVKQQLELSLQTLEMELRTVKSNL	QQLELS(0.5)LQT(0.5)LEMELR	6	3	2.114	37107000	0	0	0	0	21303000	15804000
E7ESJ3	Ankyrin repeat domain-containing protein 26	ANKRD26	855	0.5	0	0.0392413	46.746	10.354	46.746	T	RKEVEVKQQLELSLQTLEMELRTVKSNLNQV	QQLELS(0.5)LQT(0.5)LEMELR	9	3	2.114	37107000	0	0	0	0	21303000	15804000
E7ESJ3	Ankyrin repeat domain-containing protein 26	ANKRD26	647	1	89.174	0.0011631	129.89	83.427	129.89	S	KSTEKEKRTSKESVNSPVFGKASLLTGGLLQ	ESVNS(1)PVFGK	5	2	0.58249	163360000	42444000	55904000	56567000	0	0	8445800
Q96NW4	Ankyrin repeat domain-containing protein 27	ANKRD27	634	1	103.714	7.84e-05	142.12	105.7	142.12	S	LSFERRQKSSEAPVQSPQRSVDSISQESSTS	SSEAPVQS(1)PQR	8	2	0.79035	95734000	0	0	0	37986000	57748000	0
Q96NW4	Ankyrin repeat domain-containing protein 27	ANKRD27	1023	0.999206	30.9964	1.55e-10	120.35	106.47	120.35	T	LTQTGPGHRRMLRRHTVEDAVVSQGPEAAGP	RHT(0.999)VEDAVVS(0.001)QGPEAAGPLSTPQEVSASRS	3	3	0.34411	18141000	0	18141000	0	0	0	0
O15084-2	Serine/threonine-protein phosphatase 6 regulatory ankyrin repeat subunit A	ANKRD28	833	0.247019	0	0.000133727	70.605	61.384	70.605	S	VADCLALILATMMPVSSSSPLSSLTFNAINR	DVADCLALILAT(0.006)MMPVS(0.247)S(0.247)S(0.247)S(0.247)PLS(0.005)S(0.001)LTFNAINR	17	3	0.34809	0	0	0	0	0	0	0
O15084-2	Serine/threonine-protein phosphatase 6 regulatory ankyrin repeat subunit A	ANKRD28	834	0.247019	0	0.000133727	70.605	61.384	70.605	S	ADCLALILATMMPVSSSSPLSSLTFNAINRY	DVADCLALILAT(0.006)MMPVS(0.247)S(0.247)S(0.247)S(0.247)PLS(0.005)S(0.001)LTFNAINR	18	3	0.34809	0	0	0	0	0	0	0
O15084-2	Serine/threonine-protein phosphatase 6 regulatory ankyrin repeat subunit A	ANKRD28	835	0.576406	5.28777	4.53e-06	76.274	65.663	76.274	S	DCLALILATMMPVSSSSPLSSLTFNAINRYT	DVADCLALILAT(0.012)MMPVS(0.171)S(0.122)S(0.576)S(0.112)PLS(0.006)S(0.001)LTFNAINR	19	3	0.14578	57421000	0	0	0	18375000	2424800	36621000
O15084-2	Serine/threonine-protein phosphatase 6 regulatory ankyrin repeat subunit A	ANKRD28	836	0.769084	5.54133	5.62e-20	143.88	124.15	143.88	S	CLALILATMMPVSSSSPLSSLTFNAINRYTN	DVADCLALILATMMPVSS(0.009)S(0.215)S(0.769)PLS(0.005)S(0.001)LTFNAINR	20	3	-0.24902	18081000	4050000	0	7944700	0	0	6086400
O15084-2	Serine/threonine-protein phosphatase 6 regulatory ankyrin repeat subunit A	ANKRD28	857	0.999762	36.2245	1.25e-09	181.68	141.64	181.68	S	TFNAINRYTNTSKTVSFEALPIMRNEPSSYC	TVS(1)FEALPIMR	3	2	-0.4831	27284000	6891100	9357400	11035000	0	0	0
Q9BQI6	Ankyrin repeat domain-containing protein 32	ANKRD32	158	0.49946	0	0.00822123	83.633	53.89	71.176	S	IRVLEAGKANVILPKSSPSGITHVIASNARI	S(0.499)S(0.499)PS(0.001)GITHVIASNAR	1	2	1.1274	0	0	0	0	0	0	0
Q9BQI6	Ankyrin repeat domain-containing protein 32	ANKRD32	159	0.902258	9.76994	0.0015346	87.16	68.748	87.16	S	RVLEAGKANVILPKSSPSGITHVIASNARIK	S(0.095)S(0.902)PS(0.003)GITHVIASNAR	2	3	-0.10764	58851000	33342000	0	25509000	0	0	0
A6NCL7	Ankyrin repeat domain-containing protein 33B	ANKRD33B	331	0.55931	1.0821	0.0347156	43.888	10.438	43.888	S	YSPAVAIVCQTVCPESPPSVGKRRLAVQEIL	MT(0.011)T(0.012)S(0.012)LY(0.016)S(0.297)PAVAIVCQT(0.65)VCPES(0.559)PPS(0.443)VGKR	21	2	-4.1595	19226000	0	0	5517100	0	0	13709000
A6NCL7	Ankyrin repeat domain-containing protein 33B	ANKRD33B	326	0.650247	3.46043	0.0347156	43.888	10.438	43.888	T	MTTSLYSPAVAIVCQTVCPESPPSVGKRRLA	MT(0.011)T(0.012)S(0.012)LY(0.016)S(0.297)PAVAIVCQT(0.65)VCPES(0.559)PPS(0.443)VGKR	16	2	-4.1595	19226000	0	0	5517100	0	0	13709000
A6QL64	Ankyrin repeat domain-containing protein 36A	ANKRD36	384	0.996917	25.0971	0.0261731	100.02	40.667	100.02	S	ISKLYIPKRKIISPRSIKDVLPPVEEAVDRC	IIS(0.003)PRS(0.997)IK	6	2	-0.54111	146600000	88584000	34332000	23685000	0	0	0
Q6AI12	Ankyrin repeat domain-containing protein 40	ANKRD40	191	0.28528	0.829973	0.00415709	44.721	25.854	44.721	S	PRDHTSLALVQNGDVSAPSAILRTPESTKPG	DHTSLALVQNGDVS(0.285)APS(0.238)AILRT(0.283)PES(0.156)T(0.159)KPGPVCQPPVS(0.461)QS(0.417)R	14	4	-1.3566	0	0	0	0	0	0	0
Q6AI12	Ankyrin repeat domain-containing protein 40	ANKRD40	214	0.497318	0	7.54e-21	141.16	126.5	79.459	S	TPESTKPGPVCQPPVSQSRSLFSSVPSKPPM	DHTSLALVQNGDVS(0.028)APS(0.381)AILRT(0.492)PES(0.05)T(0.054)KPGPVCQPPVS(0.497)QS(0.497)R	37	4	2.1862	0	0	0	0	0	0	0
Q6AI12	Ankyrin repeat domain-containing protein 40	ANKRD40	216	0.497245	0	7.54e-21	141.16	126.5	79.459	S	ESTKPGPVCQPPVSQSRSLFSSVPSKPPMSL	DHTSLALVQNGDVS(0.028)APS(0.381)AILRT(0.492)PES(0.05)T(0.054)KPGPVCQPPVS(0.497)QS(0.497)R	39	4	2.1862	0	0	0	0	0	0	0
Q6AI12	Ankyrin repeat domain-containing protein 40	ANKRD40	199	0.652009	2.86575	7.54e-21	141.16	126.5	141.16	T	LVQNGDVSAPSAILRTPESTKPGPVCQPPVS	DHTSLALVQNGDVS(0.004)APS(0.34)AILRT(0.652)PES(0.091)T(0.081)KPGPVCQPPVS(0.416)QS(0.416)R	22	4	1.2519	112320000	0	87920000	0	15049000	9347000	0
Q9ULJ7-2	Ankyrin repeat domain-containing protein 50	ANKRD50	932	0.996152	26.0702	1.11e-19	158.58	132.03	158.58	S	LLEKYGASSLNGCSPSPVHTMEQKPLQSLSS	YGASSLNGCS(0.001)PS(0.996)PVHT(0.002)MEQK	12	2	3.2924	133640000	0	0	32900000	0	14580000	19879000
Q8NB46	Serine/threonine-protein phosphatase 6 regulatory ankyrin repeat subunit C	ANKRD52	1075	1	156.677	3.8e-51	260.02	246.63	260.02	S	YSQERPGAIGLDGCYSE______________	TVGGCGALPHGASCPYSQERPGAIGLDGCYS(1)E	31	3	-0.33754	192090000	0	52033000	17061000	41608000	35845000	45539000
Q8NB46	Serine/threonine-protein phosphatase 6 regulatory ankyrin repeat subunit C	ANKRD52	1028	1	75.9405	4.97e-13	208.08	157.3	208.08	S	LILSTMKPFPPKDAVSPFSFSLLKNCSIAAA	DAVS(1)PFSFSLLK	4	2	-0.98019	40825000	12136000	14578000	13248000	0	0	863310
H7BZV9	Ankyrin repeat domain-containing protein 54	ANKRD54	71	1	58.9963	0.0156221	76.357	59.686	58.996	S	GSALGGGGAGLSGRASGGAQSPLRYLHVLWQ	AS(1)GGAQS(1)PLR	2	2	0.16849	59929000	0	0	0	17837000	18299000	23793000
H7BZV9	Ankyrin repeat domain-containing protein 54	ANKRD54	76	1	58.9963	0.0156221	76.357	59.686	58.996	S	GGGAGLSGRASGGAQSPLRYLHVLWQQDAEP	AS(1)GGAQS(1)PLR	7	2	0.16849	205960000	67132000	51819000	27076000	17837000	18299000	23793000
Q92625	Ankyrin repeat and SAM domain-containing protein 1A	ANKS1A	858	0.986079	20.4405	1.19e-49	265.54	235.13	265.54	S	RFSQLRCQDLLSQTSSPLSQNDSCTGRSADL	CQDLLSQTS(0.005)S(0.986)PLS(0.009)QNDSCTGR	10	2	-2.5321	42121000	0	0	0	23126000	0	18995000
Q92625	Ankyrin repeat and SAM domain-containing protein 1A	ANKS1A	628	0.370948	1.73347	1.22e-13	116.12	104.23	93.521	S	PKAELKLSRSLSKSDSDLLTCSPTEDATMGS	S(0.171)LS(0.207)KS(0.251)DS(0.371)DLLTCSPTEDAT(0.01)MGS(0.366)RS(0.301)ES(0.204)LS(0.057)NCS(0.062)IGK	7	4	0.4516	0	0	0	0	0	0	0
Q92625	Ankyrin repeat and SAM domain-containing protein 1A	ANKS1A	643	0.36663	1.10845	1.22e-13	116.12	104.23	116.12	S	SDLLTCSPTEDATMGSRSESLSNCSIGKKRL	S(0.166)LS(0.212)KS(0.272)DS(0.35)DLLTCSPTEDAT(0.059)MGS(0.367)RS(0.285)ES(0.222)LS(0.066)NCS(0.001)IGK	22	4	-0.91508	0	0	0	0	0	0	0
Q92625	Ankyrin repeat and SAM domain-containing protein 1A	ANKS1A	652	0.991907	20.9482	0.0202944	84.892	59.755	84.892	S	EDATMGSRSESLSNCSIGKKRLEKSPSFASE	SESLS(0.008)NCS(0.992)IGK	8	2	-2.6785	18817000	0	0	0	0	8404100	10413000
Q92625	Ankyrin repeat and SAM domain-containing protein 1A	ANKS1A	632	0.480619	0	0.033872	48.372	37.369	48.372	T	LKLSRSLSKSDSDLLTCSPTEDATMGSRSES	S(0.001)DS(0.001)DLLT(0.481)CS(0.481)PT(0.035)EDAT(0.001)MGSR	7	3	-4.238	0	0	0	0	0	0	0
Q92625	Ankyrin repeat and SAM domain-containing protein 1A	ANKS1A	634	0.993226	21.6809	6.32e-38	244.97	216.2	244.97	S	LSRSLSKSDSDLLTCSPTEDATMGSRSESLS	SDSDLLTCS(0.993)PT(0.007)EDATMGSR	9	2	-0.88216	609760000	11192000	12043000	0	141760000	184180000	228080000
Q92625	Ankyrin repeat and SAM domain-containing protein 1A	ANKS1A	663	0.999486	32.8883	3.92e-05	139.28	91.806	139.28	S	LSNCSIGKKRLEKSPSFASEWDEIEKIMSSI	S(0.001)PS(0.999)FASEWDEIEK	3	2	0.10208	38939000	12809000	11086000	15044000	0	0	0
Q92625	Ankyrin repeat and SAM domain-containing protein 1A	ANKS1A	645	0.636817	3.41058	1.44e-14	154.23	91.857	154.23	S	LLTCSPTEDATMGSRSESLSNCSIGKKRLEK	SDSDLLTCSPTEDAT(0.002)MGS(0.048)RS(0.637)ES(0.29)LS(0.023)NCS(0.001)IGK	20	3	-2.5157	47474000	19974000	15246000	12255000	0	0	0
Q92625	Ankyrin repeat and SAM domain-containing protein 1A	ANKS1A	626	0.999803	40.0606	3.91e-193	404.01	347.19	404.01	S	SKPKAELKLSRSLSKSDSDLLTCSPTEDATM	SLSKS(1)DSDLLTCSPTEDATMGSR	5	2	-0.27829	187240000	80124000	62100000	45014000	0	0	0
Q92625	Ankyrin repeat and SAM domain-containing protein 1A	ANKS1A	647	0.999998	58.6066	2.33e-24	212.1	90.74	212.1	S	TCSPTEDATMGSRSESLSNCSIGKKRLEKSP	SES(1)LSNCSIGKK	3	2	-0.13132	866370000	171630000	92049000	113740000	0	0	0
Q92625	Ankyrin repeat and SAM domain-containing protein 1A	ANKS1A	318	1	101.738	6.47e-17	145.77	124.83	145.77	T	EDHMTGKRSTKEVDKTPPPQPPLISSMDSIS	EVDKT(1)PPPQPPLISSMDSISQK	5	2	2.7098	717420000	218830000	216360000	171080000	3710000	44085000	40612000
Q6ZW76	Ankyrin repeat and SAM domain-containing protein 3	ANKS3	416	0.960225	14.126	0.000201284	93.083	70.862	93.083	S	PPRAATDREGFLAESSPQTQRAPYSGPQDLA	AATDREGFLAES(0.037)S(0.96)PQT(0.003)QR	13	3	0.67543	29290000	0	0	0	0	10533000	18757000
Q6ZW76	Ankyrin repeat and SAM domain-containing protein 3	ANKS3	9	0.999923	41.1472	8.5e-11	142.45	103.45	142.45	S	_______MSELSDEASEPELLNRSLSMWHGL	SELSDEAS(1)EPELLNR	8	2	0.92239	4587400	0	0	4587400	0	0	0
Q6ZW76	Ankyrin repeat and SAM domain-containing protein 3	ANKS3	225	0.987782	19.1215	1.4e-12	184.76	154.51	184.76	S	KQYGHMKIVALMDTYSPSLPKSLYRSPEKYE	IVALMDTYS(0.988)PS(0.012)LPK	9	2	1.3784	32017000	13345000	12127000	6544400	0	0	0
H7C163	Ankyrin repeat and SAM domain-containing protein 6	ANKS6	202	0.332764	0	0.0158523	70.808	53.782	70.808	S	ETSKRPPSGTSTTSKSTSPTLTPSPSPKGHT	S(0.333)T(0.333)S(0.333)PT(0.002)LTPSPSPK	1	2	0.81806	0	0	0	0	0	0	0
H7C163	Ankyrin repeat and SAM domain-containing protein 6	ANKS6	204	0.935614	14.651	0.000207367	125.03	94.469	125.03	S	SKRPPSGTSTTSKSTSPTLTPSPSPKGHTAE	S(0.032)T(0.032)S(0.936)PTLTPSPSPK	3	2	0.97345	102810000	0	59881000	42933000	0	0	0
H7C163	Ankyrin repeat and SAM domain-containing protein 6	ANKS6	203	0.332764	0	0.0158523	70.808	53.782	70.808	T	TSKRPPSGTSTTSKSTSPTLTPSPSPKGHTA	S(0.333)T(0.333)S(0.333)PT(0.002)LTPSPSPK	2	2	0.81806	0	0	0	0	0	0	0
Q9H8Y5	Ankyrin repeat and zinc finger domain-containing protein 1	ANKZF1	398	1	100.376	0.00294842	100.38	70.21	100.38	S	KICRDEKEALGQNEESPKQGSGSEGEDGFQV	EALGQNEES(1)PK	9	2	-0.93641	0	0	0	0	0	0	0
Q9H8Y5	Ankyrin repeat and zinc finger domain-containing protein 1	ANKZF1	258	0.999339	31.7975	0.0129473	78.541	55.963	78.541	S	GTAQGLRDARGGPSHSAGANLRRYNEATLYK	GGPS(0.001)HS(0.999)AGANLRR	6	2	0.0059439	92739000	0	0	0	0	0	52235000
Q9H8Y5	Ankyrin repeat and zinc finger domain-containing protein 1	ANKZF1	13	0.339818	0	1.8e-05	72.299	64.167	72.299	S	___MSPAPDAAPAPASISLFDLSADAPVFQG	S(0.319)PAPDAAPAPAS(0.34)IS(0.34)LFDLS(0.001)ADAPVFQGLSLVSHAPGEALAR	12	4	-0.17271	0	0	0	0	0	0	0
Q9H8Y5	Ankyrin repeat and zinc finger domain-containing protein 1	ANKZF1	15	0.339818	0	1.8e-05	72.299	64.167	72.299	S	_MSPAPDAAPAPASISLFDLSADAPVFQGLS	S(0.319)PAPDAAPAPAS(0.34)IS(0.34)LFDLS(0.001)ADAPVFQGLSLVSHAPGEALAR	14	4	-0.17271	0	0	0	0	0	0	0
Q9H8Y5	Ankyrin repeat and zinc finger domain-containing protein 1	ANKZF1	47	0.543016	1.25311	0.00784353	78.499	59.256	78.499	S	VSHAPGEALARAPRTSCSGSGERESPERKLL	T(0.407)S(0.543)CS(0.045)GS(0.006)GERES(0.999)PERK	2	2	-1.3581	844790000	0	8249800	0	158940000	200150000	181080000
Q9H8Y5	Ankyrin repeat and zinc finger domain-containing protein 1	ANKZF1	51	0.669847	3.17986	0.0198949	61.87	47.594	61.87	S	PGEALARAPRTSCSGSGERESPERKLLQGPM	TSCS(0.008)GS(0.67)GERES(0.322)PERK	6	3	0.25481	33636000	0	0	0	0	33636000	0
Q9H8Y5	Ankyrin repeat and zinc finger domain-containing protein 1	ANKZF1	674	0.583581	1.46573	0.000205044	90.22	75.446	90.22	T	ALAAERRLAAQLGAPTSPIPDSAIVNTRRCW	LAAQLGAPT(0.584)S(0.416)PIPDSAIVNTR	9	3	-0.18385	59254000	0	0	59254000	0	0	0
Q9H8Y5	Ankyrin repeat and zinc finger domain-containing protein 1	ANKZF1	2	1	100.009	1.95e-49	214.45	200.28	214.45	S	______________MSPAPDAAPAPASISLF	MS(1)PAPDAAPAPASISLFDLSADAPVFQGLSLVSHAPGEALAR	2	3	-0.11481	926710000	24907000	10917000	42710000	4285000	35425000	25659000
Q9H8Y5	Ankyrin repeat and zinc finger domain-containing protein 1	ANKZF1	675	0.999161	30.7673	3.34e-38	249.26	222.16	203.26	S	LAAERRLAAQLGAPTSPIPDSAIVNTRRCWS	LAAQLGAPT(0.001)S(0.999)PIPDSAIVNTR	10	2	0.3979	665030000	43488000	46166000	58342000	0	48265000	53140000
Q9H8Y5	Ankyrin repeat and zinc finger domain-containing protein 1	ANKZF1	533	0.999248	31.2767	1.94e-13	189.66	173.16	175.39	S	PADPRVLSLLSAPLGSGGFTLLHAAAAAGRG	VLSLLSAPLGS(0.999)GGFT(0.001)LLHAAAAAGR	11	3	-0.20282	218990000	71061000	65383000	57770000	6990500	1631200	16150000
Q9H8Y5	Ankyrin repeat and zinc finger domain-containing protein 1	ANKZF1	361	0.999982	47.4271	0.000566783	168.71	121.37	168.71	S	LHVYEEDPREAVRLHSPQTHWKTVREERKKP	LHS(1)PQTHWK	3	2	-0.060297	418070000	94979000	127150000	15223000	0	0	0
Q9H8Y5	Ankyrin repeat and zinc finger domain-containing protein 1	ANKZF1	607	1	128.223	9.31e-05	133.48	100.25	128.22	T	PDAYDYNKAQVPGPLTPEMEARQATRKREQK	AQVPGPLT(1)PEMEAR	8	2	0.46464	804540000	272100000	256640000	275790000	0	0	0
Q9H8Y5	Ankyrin repeat and zinc finger domain-containing protein 1	ANKZF1	56	0.999978	46.8909	1.39e-06	154.55	143.08	114.54	S	ARAPRTSCSGSGERESPERKLLQGPMDISEK	TSCSGSGERES(1)PERK	11	2	-0.26501	7593500000	922210000	912590000	2149900000	211160000	204070000	420860000
Q9NQW6	Actin-binding protein anillin	ANLN	658	0.999998	58.1222	4.39e-21	212.9	198.09	212.9	S	PKPGKFQRTRVPRAESGDSLGSEDRDLLYSI	AES(1)GDSLGSEDRDLLYSIDAYR	3	3	0.11747	673550000	0	0	0	15703000	204540000	180030000
Q9NQW6	Actin-binding protein anillin	ANLN	664	0.999675	34.8947	1.35e-06	147.28	133.71	147.28	S	QRTRVPRAESGDSLGSEDRDLLYSIDAYRSQ	AESGDSLGS(1)EDRDLLYSIDAYR	9	3	-0.12137	59386000	0	0	6424800	0	23005000	18971000
Q9NQW6	Actin-binding protein anillin	ANLN	274	0.378532	0.857635	0.000216329	98.694	81.028	98.694	S	FCSQRDGDASLNKALSSSADDASLVNASISS	ALS(0.379)S(0.311)S(0.311)ADDASLVNASISSSVK	3	2	0.10977	0	0	0	0	0	0	0
Q9NQW6	Actin-binding protein anillin	ANLN	792	0.999982	47.4728	1.59e-20	215.93	147.46	215.93	S	LNKLKNEGPQRKNKASPQSEFMPSKGSVTLS	NKAS(1)PQSEFMPSK	4	2	0.62678	754010000	0	0	23178000	19172000	43663000	136490000
Q9NQW6	Actin-binding protein anillin	ANLN	637	0.688035	3.89659	0.00368147	85.764	72.985	85.764	S	PESLVSTPRLELKDTSRSDESPKPGKFQRTR	DT(0.031)S(0.688)RS(0.281)DES(1)PKPGK	3	3	0.55763	1111500000	0	0	0	107360000	1004200000	0
Q9NQW6	Actin-binding protein anillin	ANLN	639	0.634355	2.57073	0.00544614	81.185	65.366	81.185	S	SLVSTPRLELKDTSRSDESPKPGKFQRTRVP	DT(0.015)S(0.351)RS(0.634)DES(1)PKPGK	5	2	0.79652	2287600000	0	0	0	708900000	991780000	0
Q9NQW6	Actin-binding protein anillin	ANLN	356	0.99961	34.0826	0.000355353	173.24	118.51	173.24	S	TVPSKGELSREICLQSQSKDKSTTPGGTGIK	EICLQS(1)QSK	6	2	-0.29972	137760000	0	0	0	79805000	57955000	0
Q9NQW6	Actin-binding protein anillin	ANLN	358	0.933347	11.4623	0.0225007	87.878	57.175	87.878	S	PSKGELSREICLQSQSKDKSTTPGGTGIKPF	EICLQS(0.067)QS(0.933)K	8	2	-1.4315	23276000	0	6923300	0	16353000	0	0
Q9NQW6	Actin-binding protein anillin	ANLN	561	0.855393	7.71976	2.3e-10	185.74	112.27	185.74	S	VIREIEMSVDDDDINSSKVINDLFSDVLEEG	EIEMSVDDDDINS(0.855)S(0.145)K	13	2	0.277	141640000	0	0	0	60001000	29338000	52304000
Q9NQW6	Actin-binding protein anillin	ANLN	392	0.662271	2.38929	0.000823502	84.68	57.926	48.331	S	FGERCQEHSKESPARSTPHRTPIITPNTKAI	ES(0.07)PARS(0.662)T(0.842)PHRT(0.431)PIIT(0.96)PNT(0.034)K	6	3	0.20843	358560000	0	0	0	182270000	176290000	0
Q9NQW6	Actin-binding protein anillin	ANLN	418	0.880423	10.4729	2.55e-22	225.32	181.6	198.87	S	NTKAIQERLFKQDTSSSTTHLAQQLKQERQK	QDTS(0.018)S(0.88)S(0.079)T(0.018)T(0.004)HLAQQLK	5	2	-0.67024	849360000	0	0	0	248400000	128990000	113820000
Q9NQW6	Actin-binding protein anillin	ANLN	419	0.824437	8.54213	2.55e-22	225.32	181.6	117.2	S	TKAIQERLFKQDTSSSTTHLAQQLKQERQKE	QDT(0.423)S(0.571)S(0.044)S(0.824)T(0.116)T(0.022)HLAQQLK	6	2	-3.4995	875510000	0	0	0	167020000	209610000	316650000
Q9NQW6	Actin-binding protein anillin	ANLN	471	0.709576	3.87966	8.73e-12	198.97	147.86	198.97	S	SKSKQLETKQETHCQSTPLKKHQGVSKTQSL	QETHCQS(0.71)T(0.29)PLK	7	2	0.9649	118820000	0	29799000	39494000	0	0	0
Q9NQW6	Actin-binding protein anillin	ANLN	95	0.355676	0	2.5e-24	191.51	175.87	191.51	S	SNLENKQPVESTSAKSCSPSPVSPQVQPQAA	S(0.356)CS(0.289)PS(0.356)PVSPQVQPQAADTISDSVAVPASLLGMRR	1	4	-0.1333	0	0	0	0	0	0	0
Q9NQW6	Actin-binding protein anillin	ANLN	97	0.698806	6.75445	4.99e-118	338.19	305.8	124.98	S	LENKQPVESTSAKSCSPSPVSPQVQPQAADT	S(0.148)CS(0.699)PS(0.148)PVS(0.006)PQVQPQAADTISDSVAVPASLLGMR	3	4	-0.0049214	217670000	0	0	0	90820000	39204000	40008000
Q9NQW6	Actin-binding protein anillin	ANLN	99	0.740429	5.74868	4.99e-118	338.19	305.8	152.89	S	NKQPVESTSAKSCSPSPVSPQVQPQAADTIS	S(0.053)CS(0.197)PS(0.74)PVS(0.009)PQVQPQAADTISDSVAVPASLLGMR	5	3	-0.81603	542300000	0	226550000	275620000	19786000	0	12618000
Q9NQW6	Actin-binding protein anillin	ANLN	339	0.999976	46.2142	1.28e-06	187.31	125.54	187.31	S	PLKTGVSKPIVKSTLSQTVPSKGELSREICL	STLS(1)QTVPSK	4	2	0.55454	173140000	0	0	0	60299000	42243000	70602000
Q9NQW6	Actin-binding protein anillin	ANLN	503	0.384113	0	0.0230763	67.846	48.007	67.846	S	VTEKVTENQIPAKNSSTEPKGFTECEMTKSS	VTENQIPAKNS(0.232)S(0.384)T(0.384)EPK	12	2	1.0394	0	0	0	0	0	0	0
Q9NQW6	Actin-binding protein anillin	ANLN	536	0.999675	34.8754	9.87e-05	154.15	112.45	154.15	S	KITLFLEEDKSLKVTSDPKVEQKIEVIREIE	VTS(1)DPKVEQK	3	2	0.063486	1197100000	0	0	0	181590000	409650000	577250000
Q9NQW6	Actin-binding protein anillin	ANLN	393	0.84225	6.45294	3.16e-05	118.04	97.151	48.331	T	GERCQEHSKESPARSTPHRTPIITPNTKAIQ	ES(0.07)PARS(0.662)T(0.842)PHRT(0.431)PIIT(0.96)PNT(0.034)K	7	3	0.20843	393630000	0	0	0	27464000	196420000	104300000
Q9NQW6	Actin-binding protein anillin	ANLN	397	0.99996	41.6907	1.3e-12	186.56	165.78	118.04	T	QEHSKESPARSTPHRTPIITPNTKAIQERLF	ES(0.003)PARS(0.434)T(0.563)PHRT(1)PIIT(0.991)PNT(0.009)K	11	3	1.1068	833410000	0	0	0	375630000	137400000	275080000
Q9NQW6	Actin-binding protein anillin	ANLN	401	0.999316	33.2069	1.3e-12	186.56	165.78	84.68	T	KESPARSTPHRTPIITPNTKAIQERLFKQDT	ES(0.003)PARS(0.564)T(0.49)PHRT(0.942)PIIT(0.999)PNT(0.001)K	15	3	-0.93626	1047500000	0	0	0	375630000	313690000	275080000
Q9NQW6	Actin-binding protein anillin	ANLN	416	0.792546	2.83921	0.000140774	117.67	88.332	117.67	T	TPNTKAIQERLFKQDTSSSTTHLAQQLKQER	QDT(0.793)S(0.602)S(0.602)S(0.002)TTHLAQQLK	3	2	-0.46274	77458000	0	0	0	77458000	0	0
Q9NQW6	Actin-binding protein anillin	ANLN	472	0.968343	14.8556	3.24e-10	189.56	142.36	169.6	T	KSKQLETKQETHCQSTPLKKHQGVSKTQSLP	QETHCQS(0.032)T(0.968)PLKK	8	2	0.33628	227680000	0	0	0	28774000	104950000	24667000
Q9NQW6	Actin-binding protein anillin	ANLN	504	0.384113	0	0.0121312	67.846	48.007	67.846	T	TEKVTENQIPAKNSSTEPKGFTECEMTKSSP	VTENQIPAKNS(0.232)S(0.384)T(0.384)EPK	13	2	1.0394	0	0	0	0	0	0	0
Q9NQW6	Actin-binding protein anillin	ANLN	517	0.914549	10.2117	1.07e-12	182.02	159.49	182.02	S	SSTEPKGFTECEMTKSSPLKITLFLEEDKSL	GFTECEMT(0.103)KS(0.915)S(0.983)PLK	10	2	0.27219	61258000	7833100	4029300	0	21019000	0	0
Q9NQW6	Actin-binding protein anillin	ANLN	518	0.982658	17.138	1.07e-12	182.02	159.49	182.02	S	STEPKGFTECEMTKSSPLKITLFLEEDKSLK	GFTECEMT(0.103)KS(0.915)S(0.983)PLK	11	2	0.27219	61258000	7833100	4029300	0	21019000	0	0
Q9NQW6	Actin-binding protein anillin	ANLN	927	0.999149	30.9989	3.49e-05	148.2	129.07	112.48	S	TSITTKSNIHSSVMASPGGLSAVRTSNFALV	SNIHSS(0.001)VMAS(0.999)PGGLSAVR	10	3	-0.73735	136690000	14366000	68002000	6705000	3734900	15662000	0
Q9NQW6	Actin-binding protein anillin	ANLN	72	0.999793	36.8449	3.35e-147	382.09	317.05	269.89	S	EEKSCTKPSPSKKRCSDNTEVEVSNLENKQP	RCS(1)DNTEVEVSNLENKQPVESTSAK	3	3	0.056238	1661900000	21563000	14094000	16776000	220800000	136170000	62811000
Q9NQW6	Actin-binding protein anillin	ANLN	661	0.999555	33.5212	1.41e-39	258.05	242.97	258.05	S	GKFQRTRVPRAESGDSLGSEDRDLLYSIDAY	AESGDS(1)LGSEDRDLLYSIDAYR	6	3	0.63014	249640000	23353000	24073000	32737000	4107900	0	133050000
Q9NQW6	Actin-binding protein anillin	ANLN	320	1	73.4995	8.04e-77	302.41	266.82	73.499	T	DAKSCEGQNPELLPKTPISPLKTGVSKPIVK	T(1)PIS(1)PLK	1	2	-0.55478	2714000000	26804000	35240000	62725000	172790000	641860000	1111100000
Q9NQW6	Actin-binding protein anillin	ANLN	502	0.76234	6.94393	0.0004408	108.97	74.527	108.97	S	PVTEKVTENQIPAKNSSTEPKGFTECEMTKS	VTENQIPAKNS(0.762)S(0.084)T(0.154)EPK	11	2	0.85486	81615000	27707000	0	0	0	28962000	24946000
Q9NQW6	Actin-binding protein anillin	ANLN	276	0.961675	14.3408	2.22e-06	157.22	131.39	157.22	S	SQRDGDASLNKALSSSADDASLVNASISSSV	ALS(0.003)S(0.035)S(0.962)ADDASLVNASISSSVK	5	2	0.34833	74638000	27993000	0	24929000	0	8113000	13603000
Q9NQW6	Actin-binding protein anillin	ANLN	417	0.938554	12.9291	2.33e-10	185.67	127.88	121.36	S	PNTKAIQERLFKQDTSSSTTHLAQQLKQERQ	QDT(0.003)S(0.939)S(0.777)S(0.212)T(0.056)T(0.014)HLAQQLK	4	2	-0.27807	1230000000	28211000	8267400	10718000	256010000	240250000	48218000
Q9NQW6	Actin-binding protein anillin	ANLN	364	0.99993	45.0233	0.0025078	100.11	77.582	99.283	T	SREICLQSQSKDKSTTPGGTGIKPFLERFGE	STT(1)PGGTGIK	3	2	0.25215	1649400000	32477000	85876000	52570000	0	0	9942400
Q9NQW6	Actin-binding protein anillin	ANLN	54	1	110.339	8.92e-63	285.25	223.61	285.25	S	RARQPLSEASNQQPLSGGEEKSCTKPSPSKK	ARQPLSEASNQQPLS(1)GGEEK	15	2	0.92715	3191200000	73524000	81673000	121990000	577370000	406120000	856320000
Q9NQW6	Actin-binding protein anillin	ANLN	485	0.999995	52.756	3.29e-06	194.48	129.77	173.07	S	QSTPLKKHQGVSKTQSLPVTEKVTENQIPAK	TQS(1)LPVTEK	3	2	-0.70449	6947300000	88861000	114600000	140280000	2175000000	2360600000	2067900000
Q9NQW6	Actin-binding protein anillin	ANLN	141	0.816395	6.48015	8.14e-05	153.74	69.87	153.74	S	MRRGLNSRLEATAASSVKTRMQKLAEQRRRW	LEATAAS(0.184)S(0.816)VK	8	2	0.43824	337290000	188380000	0	140370000	8541300	0	0
Q9NQW6	Actin-binding protein anillin	ANLN	102	0.999978	46.8184	5.21e-50	246.34	233.75	202.68	S	PVESTSAKSCSPSPVSPQVQPQAADTISDSV	SCSPSPVS(1)PQVQPQAADTISDSVAVPASLLGMRR	8	4	-0.41279	1555500000	236310000	0	0	161470000	280930000	235940000
Q9NQW6	Actin-binding protein anillin	ANLN	642	0.999999	58.9462	6.01e-17	205.2	158.5	148.41	S	STPRLELKDTSRSDESPKPGKFQRTRVPRAE	DTSRSDES(1)PKPGK	8	2	0.94367	13064000000	265530000	1186800000	690940000	933510000	2285300000	2512600000
Q9NQW6	Actin-binding protein anillin	ANLN	323	1	73.4995	8.04e-77	302.41	266.82	73.499	S	SCEGQNPELLPKTPISPLKTGVSKPIVKSTL	T(1)PIS(1)PLK	4	2	-0.55478	9182800000	1166700000	1172300000	1472000000	288470000	1649700000	2178500000
Q4KMQ2-3	Anoctamin-6	ANO6	891	1	149.966	2.19e-06	150.01	121.03	149.97	S	AERMIEAVDNNLRPKSE______________	MIEAVDNNLRPKS(1)E	13	2	1.5852	282710000	14577000	23421000	18483000	23813000	48095000	35268000
P39687	Acidic leucine-rich nuclear phosphoprotein 32 family member A;Acidic leucine-rich nuclear phosphoprotein 32 family member D	ANP32A;ANP32D	15	0.999999	61.0071	0.00110362	191.4	116.96	187.55	T	_MEMGRRIHLELRNRTPSDVKELVLDNSRSN	NRT(1)PSDVK	3	2	-1.0018	1770400000	163140000	213220000	236960000	260150000	0	779970000
Q92688-2	Acidic leucine-rich nuclear phosphoprotein 32 family member B	ANP32B	15	1	97.5967	0.00516156	108.31	53.59	97.597	T	_MDMKRRIHLELRNRTPAAVRELVLDNCKSN	NRT(1)PAAVR	3	2	-0.51621	673100000	10285000	17143000	20038000	13715000	51728000	34936000
Q9H6X2	Anthrax toxin receptor 1	ANTXR1	563	0.993248	21.676	0.0100632	80.287	43.306	65.467	S	PPNRAPPPSRPPPRPSV______________	APPPS(0.007)RPPPRPS(0.993)V	12	3	-0.3208	467180000	23229000	23520000	15146000	131320000	62801000	171720000
Q9H6X2	Anthrax toxin receptor 1	ANTXR1	362	1	117.293	9.09e-07	165.74	126.83	117.29	S	CTVIIKEVPPPPAEESEEEDDDGLPKKKWPT	EVPPPPAEES(1)EEEDDDGLPKK	10	2	-0.60449	1509300000	36244000	43905000	52408000	22811000	42760000	40049000
P04083	Annexin A1;Annexin	ANXA1	34	0.907985	10.7947	0.00825515	53.679	37.343	53.679	S	QEYVQTVKSSKGGPGSAVSPYPTFNPSSDVA	GGPGS(0.908)AVS(0.076)PY(0.016)PT(0.001)FNPSSDVAALHK	5	3	0.50497	24362000	0	8978400	0	2285400	6968200	6130200
P04083	Annexin A1;Annexin	ANXA1	37	0.991482	20.8018	3.31e-08	123.19	110.75	123.19	S	VQTVKSSKGGPGSAVSPYPTFNPSSDVAALH	GGPGS(0.008)AVS(0.991)PYPTFNPSSDVAALHK	8	3	-0.10283	556590000	178750000	175110000	174920000	0	27814000	0
P07355	Annexin A2;Annexin;Putative annexin A2-like protein	ANXA2;ANXA2P2	12	1	74.212	2.08e-11	159.62	145.03	159.62	S	____MSTVHEILCKLSLEGDHSTPPSAYGSV	STVHEILCKLS(1)LEGDHS(0.236)T(0.764)PPSAYGSVK	11	4	-0.097967	455420000	0	0	0	20785000	102280000	186720000
P07355	Annexin A2;Annexin;Putative annexin A2-like protein	ANXA2;ANXA2P2	18	0.864862	8.06819	5.42e-63	284.96	242.72	156.96	S	TVHEILCKLSLEGDHSTPPSAYGSVKAYTNF	LSLEGDHS(0.865)T(0.135)PPSAYGSVK	8	2	1.024	533080000	0	88421000	0	0	55853000	94548000
P07355	Annexin A2;Annexin;Putative annexin A2-like protein	ANXA2;ANXA2P2	19	0.998738	29.845	6.97e-50	273.77	234.14	273.77	T	VHEILCKLSLEGDHSTPPSAYGSVKAYTNFD	LSLEGDHS(0.001)T(0.999)PPSAYGSVK	9	2	-1.2197	1236300000	0	237500000	257200000	86074000	213150000	186720000
P07355	Annexin A2;Annexin;Putative annexin A2-like protein	ANXA2;ANXA2P2	2	0.5	0	0.000215494	167.12	124.73	108.57	S	______________MSTVHEILCKLSLEGDH	S(0.5)T(0.5)VHEILCK	1	2	-0.48154	250740000	13946000	7969200	9040300	95363000	53477000	70945000
P07355	Annexin A2;Annexin;Putative annexin A2-like protein	ANXA2;ANXA2P2	3	0.5	0	0.000215494	167.12	124.73	108.57	T	_____________MSTVHEILCKLSLEGDHS	S(0.5)T(0.5)VHEILCK	2	2	-0.48154	250740000	13946000	7969200	9040300	95363000	53477000	70945000
Q63HQ0	AP-1 complex-associated regulatory protein	AP1AR	170	0.261965	0	0.000598733	71.988	58.095	71.988	S	ESCLRNMKSQYEVFRSSRLSSDATVLTPNTE	S(0.262)S(0.262)RLS(0.201)S(0.262)DAT(0.013)VLTPNTESSCDLMTK	1	3	-0.29019	0	0	0	0	0	0	0
Q63HQ0	AP-1 complex-associated regulatory protein	AP1AR	171	0.261965	0	0.000598733	71.988	58.095	71.988	S	SCLRNMKSQYEVFRSSRLSSDATVLTPNTES	S(0.262)S(0.262)RLS(0.201)S(0.262)DAT(0.013)VLTPNTESSCDLMTK	2	3	-0.29019	0	0	0	0	0	0	0
Q63HQ0	AP-1 complex-associated regulatory protein	AP1AR	175	0.261965	0	0.000598733	71.988	58.095	71.988	S	NMKSQYEVFRSSRLSSDATVLTPNTESSCDL	S(0.262)S(0.262)RLS(0.201)S(0.262)DAT(0.013)VLTPNTESSCDLMTK	6	3	-0.29019	0	0	0	0	0	0	0
Q63HQ0	AP-1 complex-associated regulatory protein	AP1AR	228	0.999446	32.5631	0.0184838	103.65	69.773	103.65	T	EEGMNRMLPMRERSKTEEDILRAALKYSNKK	S(0.001)KT(0.999)EEDILR	3	2	0.45161	240470000	63675000	0	58864000	40153000	39631000	38148000
O43747	AP-1 complex subunit gamma-1	AP1G1	764	0.830851	9.15206	5.79e-09	113.39	104.54	113.39	S	VFQAAVPKTFQLQLLSPSSSIVPAFNTGTIT	TFQLQLLS(0.831)PS(0.101)S(0.05)S(0.018)IVPAFNTGTITQVIK	8	3	0.72538	33804000	17065000	16739000	0	0	0	0
O95782-2	AP-2 complex subunit alpha-1	AP2A1	652	0.802227	6.60142	1.97e-05	66.555	49.098	66.555	S	SNDINGGMEPTPSTVSTPSPSADLLGLRAAP	GPGAGS(0.002)ALDDGRRDPSSNDINGGMEPT(0.001)PS(0.004)T(0.014)VS(0.802)T(0.181)PS(0.786)PS(0.209)ADLLGLR	32	4	-0.52509	30437000	0	0	3524200	2084500	10447000	14381000
O95782-2	AP-2 complex subunit alpha-1	AP2A1	653	0.627058	3.71685	0.00364975	41.398	33.399	41.398	T	NDINGGMEPTPSTVSTPSPSADLLGLRAAPP	GPGAGSALDDGRRDPS(0.001)S(0.001)NDINGGMEPT(0.006)PS(0.026)T(0.026)VS(0.266)T(0.627)PS(0.039)PS(0.008)ADLLGLR	33	4	1.0122	13298000	0	13298000	0	0	0	0
O95782-2	AP-2 complex subunit alpha-1	AP2A1	655	0.959727	16.284	2.18e-57	239.06	211.74	159.31	S	INGGMEPTPSTVSTPSPSADLLGLRAAPPPA	GPGAGSALDDGRRDPSSNDINGGMEPTPSTVS(0.023)T(0.016)PS(0.96)PS(0.001)ADLLGLR	35	4	1.4652	893230000	198560000	158910000	183540000	2084500	10447000	26039000
O00203	AP-3 complex subunit beta-1	AP3B1	26	0.328937	0.395507	0.00100174	54.559	46.014	54.559	S	QSGGGEATELGQEATSTISPSGAFGLFSSDL	S(0.014)S(0.014)NS(0.014)FPY(0.014)NEQS(0.013)GGGEAT(0.013)ELGQEAT(0.063)S(0.329)T(0.3)IS(0.211)PS(0.015)GAFGLFSSDLK	25	4	-0.23604	0	0	0	0	0	0	0
O00203	AP-3 complex subunit beta-1	AP3B1	29	0.980829	17.1326	1.44e-102	299.74	281.35	256.75	S	GGEATELGQEATSTISPSGAFGLFSSDLKKN	SSNSFPYNEQSGGGEATELGQEATSTIS(0.981)PS(0.019)GAFGLFSSDLKK	28	4	0.59409	454310000	0	0	0	74364000	58620000	70049000
O00203	AP-3 complex subunit beta-1	AP3B1	810	1	83.2566	0.00692003	141.89	63.622	141.89	T	RRVTKEKEKKTKQDRTPLTKDVSLLDLDDFN	QDRT(1)PLTK	4	2	-0.37239	1036400000	84934000	0	127400000	26646000	564520000	215830000
O00203	AP-3 complex subunit beta-1	AP3B1	609	1	150.056	1.12e-08	202.31	168.56	150.06	S	AKKIFLAQKPAPLLESPFKDRDHFQLGTLSH	PAPLLES(1)PFK	7	2	0.78534	487200000	111940000	128340000	118550000	1575100	21627000	19111000
O00203	AP-3 complex subunit beta-1	AP3B1	276	1	101.014	0.000142473	147.62	128.23	147.02	S	KEGDELEDNGKNFYESDDDQKEKTDKKKKPY	NFYES(1)DDDQK	5	1	-2.6869	2491200000	519860000	803020000	557350000	169770000	147620000	144760000
O14617	AP-3 complex subunit delta-1	AP3D1	829	0.974954	16.2236	8.59e-06	153.14	121.79	153.14	S	EKLPIQKHRNTETSKSPEKDVPMVEKKSKKP	NTET(0.002)S(0.023)KS(0.975)PEKDVPMVEK	7	3	-1.3597	48134000	0	48134000	0	0	0	0
O14617	AP-3 complex subunit delta-1	AP3D1	721	1	81.586	0.000212712	132.06	110	132.06	S	QIDLSVPLKVPGLPMSDQYVKLEEERRHRQK	VPGLPMS(1)DQYVK	7	2	0.18872	144000000	40306000	36388000	25837000	4214000	16841000	20417000
Q9UPM8	AP-4 complex subunit epsilon-1	AP4E1	751	1	86.9663	1.44e-27	245.56	162.65	245.56	S	SIMENVDQAITKKDQSQVLTQSKEEKEKQLL	KDQS(1)QVLTQSK	4	2	-1.4392	27426000	0	0	0	27426000	0	0
D6RB55		APBB2	14	0.992504	24.3137	9.82e-10	158.13	137.37	144.89	S	__MASSGTTDVTNRNSPATPPNTLNLRSSHN	ASSGTT(0.004)DVT(0.004)NRNS(0.993)PAT(0.999)PPNT(0.001)LNLR	13	3	0.40077	210170000	0	0	0	55587000	60478000	69195000
Q92870	Amyloid beta A4 precursor protein-binding family B member 2	APBB2	216	0.533938	0.545921	0.00331391	63.796	44.829	63.796	S	IGNGDLLLQKPNRPQSSPEDGQVATVSSSPE	PNRPQS(0.534)S(0.466)PEDGQVAT(0.043)VS(0.127)S(0.276)S(0.497)PET(0.057)KK	6	3	-0.82779	0	0	0	0	0	0	0
Q92870	Amyloid beta A4 precursor protein-binding family B member 2	APBB2	227	0.470499	1.80085	4.47e-09	134.66	111.66	134.66	S	NRPQSSPEDGQVATVSSSPETKKDHPKTGAK	PNRPQSSPEDGQVATVS(0.47)S(0.311)S(0.207)PET(0.012)KK	17	3	-0.55438	0	0	0	0	0	0	0
D6RB55		APBB2	17	0.999861	41.1032	9.82e-10	158.13	137.37	158.13	T	ASSGTTDVTNRNSPATPPNTLNLRSSHNELL	ASSGTT(0.085)DVT(0.003)NRNS(0.912)PAT(1)PPNTLNLR	16	3	0.29104	210170000	0	0	0	55587000	60478000	69195000
Q92870	Amyloid beta A4 precursor protein-binding family B member 2	APBB2	334	0.995779	23.7469	1.26e-28	238.65	196.49	238.65	S	RPVSIPADLQGSRKGSLSSVTPSPTPENEKQ	KGS(0.996)LS(0.004)SVTPSPTPENEK	3	2	2.6711	77281000	46154000	0	31127000	0	0	0
Q92870	Amyloid beta A4 precursor protein-binding family B member 2	APBB2	123	0.999974	45.774	7.51e-22	222.45	162.29	140.84	S	RKAAEQGQQDPNKNLSPTAVINITSEKLEGK	NLS(1)PTAVINITSEK	3	2	-0.19758	287190000	47417000	62658000	46061000	5778900	66762000	58509000
Q92870	Amyloid beta A4 precursor protein-binding family B member 2	APBB2	229	0.831415	10.2322	3.66e-09	142.56	120.15	134.05	S	PQSSPEDGQVATVSSSPETKKDHPKTGAKTD	PNRPQSSPEDGQVATVS(0.037)S(0.079)S(0.831)PET(0.053)KK	19	4	0.3293	332980000	54566000	0	86824000	0	0	0
Q92870	Amyloid beta A4 precursor protein-binding family B member 2	APBB2	409	0.855131	7.74519	0.000339073	81.803	67.739	81.803	S	LKLRNAPHPDDDDSCSINSDPEAKCFAVRSL	LRNAPHPDDDDS(0.144)CS(0.855)INS(0.001)DPEAK	14	3	0.6446	113570000	85463000	22079000	6030600	0	0	0
P25054-2	Adenomatous polyposis coli protein	APC	646	0.558685	1.29173	0.00649684	67.928	56.314	67.928	S	NRPAKYKDANIMSPGSSLPSLHVRKQKALEA	DANIMSPGS(0.559)S(0.415)LPS(0.026)LHVR	9	3	0.87516	5895000	0	0	5895000	0	0	0
P25054-2	Adenomatous polyposis coli protein	APC	2520	1	65.937	4.17e-93	312.63	287.12	312.63	S	VSAKGTWRKIKENEFSPTNSTSQTVSSGATN	ENEFS(1)PTNSTSQTVSSGATNGAESK	5	2	-0.4992	184060000	0	0	0	16437000	26641000	19757000
P25054-2	Adenomatous polyposis coli protein	APC	2367	0.656544	5.04085	0.0322848	48.773	34.316	48.773	S	RRKLEESASFESLSPSSRPASPTRSQAQTPV	LEES(0.001)AS(0.001)FES(0.007)LS(0.097)PS(0.657)S(0.669)RPAS(0.386)PT(0.183)R	13	3	-0.088728	0	0	0	0	0	0	0
P25054-2	Adenomatous polyposis coli protein	APC	2368	0.669244	5.46712	0.0322848	48.773	34.316	48.773	S	RKLEESASFESLSPSSRPASPTRSQAQTPVL	LEES(0.001)AS(0.001)FES(0.007)LS(0.097)PS(0.657)S(0.669)RPAS(0.386)PT(0.183)R	14	3	-0.088728	0	0	0	0	0	0	0
P25054-2	Adenomatous polyposis coli protein	APC	2289	0.71743	4.04716	0.00201253	105.6	62.81	105.6	S	QQNLTKQTGLSKNASSIPRSESASKGLNQMN	NAS(0.283)S(0.717)IPRSESASK	4	2	2.1601	29334000	0	0	0	0	0	29334000
P25054-2	Adenomatous polyposis coli protein	APC	1270	0.911698	10.1392	1.98e-21	212.76	193.38	212.76	S	SGAKSPSKSGAQTPKSPPEHYVQETPLMFSR	SGAQT(0.088)PKS(0.912)PPEHYVQETPLMFSR	8	3	-0.32082	80319000	0	38823000	0	12393000	15478000	0
P25054-2	Adenomatous polyposis coli protein	APC	2570	0.56979	1.93714	5.57e-05	105.32	93.801	78.098	S	DVWVRIEDCPINNPRSGRSPTGNTPPVIDSV	S(0.57)GRS(0.365)PT(0.062)GNT(0.003)PPVIDSVSEK	1	3	0.010793	62561000	0	0	0	62561000	0	0
P25054-2	Adenomatous polyposis coli protein	APC	2584	0.880473	8.72274	8.34e-21	223.57	170.02	223.57	S	RSGRSPTGNTPPVIDSVSEKANPNIKDSKDN	S(0.008)GRS(0.967)PT(0.025)GNT(0.119)PPVIDS(0.88)VSEK	15	2	1.2205	134910000	0	0	0	83926000	50985000	0
P25054-2	Adenomatous polyposis coli protein	APC	825	0.735225	4.45883	9.41e-05	112.43	91.336	112.43	S	ELHCVTDERNALRRSSAAHTHSNTYNFTKSE	S(0.263)S(0.735)AAHT(0.001)HSNTYNFTK	2	3	0.2448	25881000	0	0	0	25881000	0	0
P25054-2	Adenomatous polyposis coli protein	APC	2725	0.369627	0.272473	0.0230939	75.589	44.374	75.589	S	NNTKKRDSKTDSTESSGTQSPKRHSGSYLVT	TDSTES(0.146)S(0.37)GT(0.137)QS(0.347)PK	7	2	-2.0864	0	0	0	0	0	0	0
P25054-2	Adenomatous polyposis coli protein	APC	1113	0.452393	1.1873	5.11e-12	162.64	139.73	162.64	S	KSSSGQSSKTEHMSSSSENTSTPSSNAKRQN	TEHMSS(0.023)S(0.452)S(0.045)ENT(0.019)S(0.117)T(0.344)PSSNAK	7	2	2.2597	0	0	0	0	0	0	0
P25054-2	Adenomatous polyposis coli protein	APC	1118	0.439226	0	0.000910959	77.127	60.442	77.127	S	QSSKTEHMSSSSENTSTPSSNAKRQNQLHPS	TEHMSSSSENT(0.092)S(0.439)T(0.439)PS(0.022)S(0.007)NAK	12	3	-0.097329	0	0	0	0	0	0	0
P25054-2	Adenomatous polyposis coli protein	APC	2468	0.524557	3.69342	0.0302418	59.606	39.369	59.606	S	HSSSLPRVSTWRRTGSSSSILSASSESSEKA	T(0.224)GS(0.525)S(0.221)S(0.022)S(0.008)ILSASSESSEK	3	2	1.8031	20145000	0	0	0	20145000	0	0
P25054-2	Adenomatous polyposis coli protein	APC	1805	1	74.5725	2.27e-40	259.4	219.67	259.4	S	EAKVTSHTELTSNQQSANKTQAIAKQPINRG	VTSHTELTSNQQS(1)ANK	13	2	-0.68045	136780000	0	0	0	18455000	0	45658000
P25054-2	Adenomatous polyposis coli protein	APC	937	0.548387	3.22421	0.000212672	96.016	76.978	96.016	S	TPINYSLKYSDEQLNSGRQSPSQNERWARPK	YSDEQLNS(0.548)GRQS(0.323)PS(0.129)QNER	8	3	0.69765	17389000	0	17389000	0	0	0	0
P25054-2	Adenomatous polyposis coli protein	APC	2528	0.31372	3.14975	0.0149114	50.945	34.717	50.945	T	KIKENEFSPTNSTSQTVSSGATNGAESKTLI	ENEFS(0.152)PT(0.152)NS(0.152)T(0.152)S(0.068)QT(0.314)VS(0.007)S(0.003)GATNGAESK	13	3	-1.9475	0	0	0	0	0	0	0
P25054-2	Adenomatous polyposis coli protein	APC	1672	0.87064	8.28039	5.12e-06	162.77	132.59	162.77	T	SAPNKNQLDGKKKKPTSPVKPIPQNTEYRTR	KPT(0.871)S(0.129)PVKPIPQNTEYR	3	2	-0.10443	57524000	0	0	57524000	0	0	0
P25054-2	Adenomatous polyposis coli protein	APC	1267	0.674143	3.40642	1.24e-06	115.47	103.82	115.47	T	EFSSGAKSPSKSGAQTPKSPPEHYVQETPLM	S(0.018)GAQT(0.674)PKS(0.308)PPEHYVQETPLMFSR	5	3	-1.6048	65104000	0	0	37234000	12393000	15478000	0
P25054-2	Adenomatous polyposis coli protein	APC	2050	1	69.8266	3.7e-09	148.05	119.02	148.05	T	LSLKSGISLGSPFHLTPDQEEKPFTSNKGPR	S(0.006)GIS(0.011)LGS(0.983)PFHLT(1)PDQEEKPFTSNK	12	3	-0.64682	76900000	0	0	0	0	5739400	16033000
P25054-2	Adenomatous polyposis coli protein	APC	2578	0.999922	44.7769	3.04e-09	184.34	124.61	101.76	T	CPINNPRSGRSPTGNTPPVIDSVSEKANPNI	S(0.132)GRS(0.737)PT(0.131)GNT(1)PPVIDSVSEK	9	3	0.25218	427460000	0	7657900	0	172000000	101230000	99904000
P25054-2	Adenomatous polyposis coli protein	APC	1119	0.955575	13.8456	1.1e-19	214.9	178.22	214.9	T	SSKTEHMSSSSENTSTPSSNAKRQNQLHPSS	TEHMSSSSENT(0.004)S(0.039)T(0.956)PSSNAK	13	2	-1.0397	32057000	0	0	0	0	32057000	0
P25054-2	Adenomatous polyposis coli protein	APC	807	0.755094	6.26647	0.0397335	49.865	35.901	49.865	S	EVSAIHTSQEDRSSGSTTELHCVTDERNALR	S(0.011)S(0.011)GS(0.755)T(0.178)T(0.044)ELHCVT(0.001)DER	4	3	0.93701	21593000	4761100	10662000	6169700	0	0	0
P25054-2	Adenomatous polyposis coli protein	APC	2028	0.847209	7.50834	0.0120133	85.42	61.991	85.42	S	SLHQAAAAACLSRQASSDSDSILSLKSGISL	QAS(0.847)S(0.15)DS(0.002)DSILSLK	3	2	-1.1827	16380000	5196600	4597200	6586000	0	0	0
P25054-2	Adenomatous polyposis coli protein	APC	2042	0.702853	6.17863	0.0011316	78.324	56.103	78.324	S	ASSDSDSILSLKSGISLGSPFHLTPDQEEKP	S(0.169)GIS(0.703)LGS(0.128)PFHLTPDQEEK	4	3	-0.34031	12027000	5406500	0	6620800	0	0	0
P25054-2	Adenomatous polyposis coli protein	APC	647	0.749925	5.1889	0.0112786	59.857	49.716	59.857	S	RPAKYKDANIMSPGSSLPSLHVRKQKALEAE	DANIMSPGS(0.227)S(0.75)LPS(0.023)LHVR	10	3	0.833	8922400	8922400	0	0	0	0	0
P25054-2	Adenomatous polyposis coli protein	APC	2045	0.998166	28.0173	3.7e-09	148.05	119.02	83.245	S	DSDSILSLKSGISLGSPFHLTPDQEEKPFTS	SGIS(0.002)LGS(0.998)PFHLTPDQEEK	7	3	0.50981	109470000	9321100	11657000	7336600	4253900	5739400	16033000
P25054-2	Adenomatous polyposis coli protein	APC	2727	0.567352	2.95329	0.0326675	75.387	47.179	75.387	T	TKKRDSKTDSTESSGTQSPKRHSGSYLVTSV	TDSTES(0.025)S(0.12)GT(0.567)QS(0.287)PK	9	2	-3.4079	10653000	10653000	0	0	0	0	0
P25054-2	Adenomatous polyposis coli protein	APC	2236	0.748391	4.74513	0.0237711	58.848	44.162	58.848	S	QSPGRNSISPGRNGISPPNKLSQLPRTSSPS	NSIS(0.252)PGRNGIS(0.748)PPNK	11	3	-0.64716	12600000	12600000	0	0	0	0	0
P25054-2	Adenomatous polyposis coli protein	APC	1436	0.973152	15.642	0.00121272	102.39	79.761	102.39	T	LRIMPPVQENDNGNETESEQPKESNENQEKE	IMPPVQENDNGNET(0.973)ES(0.027)EQPK	14	2	-2.4289	38785000	14438000	11312000	13036000	0	0	0
P25054-2	Adenomatous polyposis coli protein	APC	306	0.999797	39.2306	0.0249093	93.325	28.84	93.325	S	VLSSSSTHSAPRRLTSHLGTKIRAYCETCWE	LTS(1)HLGTK	3	2	-0.35002	31477000	14658000	0	16819000	0	0	0
P25054-2	Adenomatous polyposis coli protein	APC	2734	0.857699	7.82093	1.84e-08	197.27	163.53	87.806	S	TDSTESSGTQSPKRHSGSYLVTSV_______	HS(0.858)GS(0.142)Y(0.001)LVTSV	2	2	0.019297	91071000	18012000	29591000	14297000	0	15882000	13290000
P25054-2	Adenomatous polyposis coli protein	APC	2688	1	92.5384	0.000289736	124.3	80.92	113.4	S	SGTVAARVTPFNYNPSPRKSSADSTSARPSQ	VTPFNYNPS(1)PRK	9	3	0.071524	101860000	20161000	24001000	14116000	0	0	0
P25054-2	Adenomatous polyposis coli protein	APC	2229	0.999825	37.5789	1.03e-06	173.19	136.78	173.19	S	QPLSRPIQSPGRNSISPGRNGISPPNKLSQL	NSIS(1)PGRNGISPPNK	4	2	0.14292	204770000	23180000	31149000	17088000	0	0	0
P25054-2	Adenomatous polyposis coli protein	APC	1987	0.999975	43.2451	2.55e-06	137.64	110.74	85.184	S	GEDLTLDLKDIQRPDSEHGLSPDSENFDWKA	DIQRPDS(1)EHGLS(0.536)PDS(0.464)ENFDWK	7	3	-0.64176	120790000	27992000	33118000	37363000	0	10590000	11724000
P25054-2	Adenomatous polyposis coli protein	APC	2432	0.956309	13.3069	6.61e-07	148.57	127.48	118.26	S	NDGRPAKRHDIARSHSESPSRLPINRSGTWK	S(0.044)HS(0.956)ES(0.937)PS(0.063)RLPINR	3	2	0.42726	260030000	29416000	35532000	0	37285000	19223000	32354000
P25054-2	Adenomatous polyposis coli protein	APC	2434	0.999899	41.9819	1.12e-10	175.26	150.21	175.26	S	GRPAKRHDIARSHSESPSRLPINRSGTWKRE	S(0.872)HS(0.128)ES(1)PSRLPINR	5	3	0.23355	629750000	29416000	35532000	13747000	37285000	19223000	32354000
P25054-2	Adenomatous polyposis coli protein	APC	1133	0.668768	3.42201	0.00019973	132.79	105.63	132.79	S	STPSSNAKRQNQLHPSSAQSRSGQPQKAATC	QNQLHPS(0.669)S(0.304)AQS(0.027)R	7	2	-3.5311	92499000	40559000	0	0	0	23594000	28347000
P25054-2	Adenomatous polyposis coli protein	APC	679	1	108.695	6.36e-94	321.97	269.15	313.68	S	DAQHLSETFDNIDNLSPKASHRSKQRHKQSL	ALEAELDAQHLSETFDNIDNLS(1)PK	22	3	-2.1979	226470000	42488000	35160000	118020000	0	8088800	7381600
P25054-2	Adenomatous polyposis coli protein	APC	2295	0.98916	21.0267	9.99e-13	182.52	123.25	182.52	S	QTGLSKNASSIPRSESASKGLNQMNNGNGAN	NASSIPRS(0.008)ES(0.989)AS(0.003)K	10	2	1.8936	254180000	42796000	87735000	0	25115000	30362000	68169000
P25054-2	Adenomatous polyposis coli protein	APC	2159	0.99946	32.9548	9.5e-21	219.3	204.1	219.3	S	PVSKKGPPLKTPASKSPSEGQTATTSPRGAK	TPASKS(0.999)PS(0.001)EGQTATTSPR	6	3	0.1511	1085500000	53577000	89092000	96402000	106930000	228830000	70192000
P25054-2	Adenomatous polyposis coli protein	APC	886	0.999986	48.4882	3.98e-52	284.91	239.14	284.91	S	GYGKRGQMKPSIESYSEDDESKFCSYGQYPA	PSIESYS(1)EDDESK	7	2	2.4697	166720000	57254000	29308000	39841000	12856000	15692000	11767000
P25054-2	Adenomatous polyposis coli protein	APC	2169	0.963629	15.4533	4e-42	271.39	227.09	249.73	S	TPASKSPSEGQTATTSPRGAKPSVKSELSPV	SPSEGQTAT(0.009)T(0.027)S(0.964)PR	11	2	-0.44168	974250000	61840000	80830000	113110000	106930000	249400000	70192000
P25054-2	Adenomatous polyposis coli protein	APC	1992	0.999813	38.1689	2.16e-10	185.35	148.45	185.35	S	LDLKDIQRPDSEHGLSPDSENFDWKAIQEGA	DIQRPDSEHGLS(1)PDSENFDWK	12	3	0.0052111	200580000	63959000	63515000	50787000	0	10590000	11724000
P25054-2	Adenomatous polyposis coli protein	APC	2430	0.956687	13.435	1.12e-10	175.26	150.21	130.21	S	EYNDGRPAKRHDIARSHSESPSRLPINRSGT	S(0.957)HS(0.051)ES(0.929)PS(0.064)RLPINR	1	3	-0.28581	405250000	67490000	86546000	34206000	115680000	52050000	0
P25054-2	Adenomatous polyposis coli protein	APC	2573	0.984904	18.8656	3.15e-166	380.39	236.24	184.34	S	VRIEDCPINNPRSGRSPTGNTPPVIDSVSEK	S(0.012)GRS(0.985)PT(0.287)GNT(0.687)PPVIDS(0.029)VSEK	4	2	0.86159	1442400000	74014000	161730000	18361000	172000000	101230000	143510000
P25054-2	Adenomatous polyposis coli protein	APC	111	0.999913	40.6289	7.7e-05	126.09	104.33	126.09	S	YGSREGSVSSRSGECSPVPMGSFPRRGFVNG	SGECS(1)PVPMGSFPR	5	2	-2.4863	466570000	89938000	71855000	86086000	42730000	112890000	63077000
P25054-2	Adenomatous polyposis coli protein	APC	2411	0.996989	25.1995	4.94e-20	217.91	165.65	182.31	S	SSVQAGGWRKLPPNLSPTIEYNDGRPAKRHD	LPPNLS(0.997)PT(0.003)IEYNDGRPAK	6	2	1.2168	321580000	106420000	93159000	86419000	0	0	0
P25054-2	Adenomatous polyposis coli protein	APC	643	0.999998	57.6612	6.33e-10	190.96	154.78	190.96	S	LMANRPAKYKDANIMSPGSSLPSLHVRKQKA	DANIMS(1)PGSSLPSLHVR	6	2	-1.0658	475170000	130250000	157210000	60548000	0	0	0
P25054-2	Adenomatous polyposis coli protein	APC	2372	0.996788	28.7212	1.21e-62	282.34	251.8	282.34	S	ESASFESLSPSSRPASPTRSQAQTPVLSPSL	LEESASFESLSPS(0.001)S(0.001)RPAS(0.997)PT(0.001)R	18	2	0.37152	533290000	136990000	125750000	171770000	0	0	0
P25054-2	Adenomatous polyposis coli protein	APC	2456	0.983388	17.7504	0.0109968	147.29	31.039	122.19	S	NRSGTWKREHSKHSSSLPRVSTWRRTGSSSS	HSS(0.017)S(0.983)LPR	4	2	1.4008	338840000	144860000	66100000	113910000	13965000	0	0
P25054-2	Adenomatous polyposis coli protein	APC	2182	1	69.8006	0.00376888	143.03	69.801	143.03	S	TTSPRGAKPSVKSELSPVARQTSQIGGSSKA	SELS(1)PVAR	4	2	0.40692	1103500000	155330000	192240000	202780000	83431000	226670000	243050000
P25054-2	Adenomatous polyposis coli protein	APC	1673	0.958029	13.5843	2.52e-10	191.43	161.62	191.43	S	APNKNQLDGKKKKPTSPVKPIPQNTEYRTRV	KPT(0.042)S(0.958)PVKPIPQNTEYR	4	2	0.40498	1083500000	158860000	396370000	414050000	0	0	15210000
P25054-2	Adenomatous polyposis coli protein	APC	941	0.999946	42.6787	3.78e-92	324.49	280.36	324.49	S	YSLKYSDEQLNSGRQSPSQNERWARPKHIIE	YSDEQLNSGRQS(1)PSQNER	12	2	0.45172	1456400000	212910000	228560000	249990000	58969000	77182000	114860000
P25054-2	Adenomatous polyposis coli protein	APC	2670	0.49999	0	0.00585329	101.5	83.312	101.5	S	IVERTPFSSSSSSKHSSPSGTVAARVTPFNY	HS(0.5)S(0.5)PSGTVAAR	2	2	-0.34986	272150000	272150000	0	0	0	0	0
P25054-2	Adenomatous polyposis coli protein	APC	2348	0.998908	29.6124	0.0187498	102.62	40.039	78.61	S	RPVLVRQSTFIKEAPSPTLRRKLEESASFES	EAPS(0.999)PT(0.001)LRR	4	2	0.12364	1023600000	304910000	260670000	379030000	0	0	0
P25054-2	Adenomatous polyposis coli protein	APC	1259	0.987581	19.0228	6.9e-17	201.3	152.56	178.85	S	ESARHKAVEFSSGAKSPSKSGAQTPKSPPEH	AVEFSSGAKS(0.988)PS(0.012)K	10	2	0.59206	1642500000	325430000	313630000	555700000	0	19085000	0
P25054-2	Adenomatous polyposis coli protein	APC	1337	0.99857	28.4403	4.57e-12	177.56	150.15	177.56	T	LPDSPGQTMPPSRSKTPPPPPQTAQTKREVP	S(0.001)KT(0.999)PPPPPQTAQTK	3	2	-0.32199	3422200000	458870000	469660000	312770000	94008000	207220000	201150000
P25054-2	Adenomatous polyposis coli protein	APC	1335	0.820221	6.59194	0.000136206	123.76	96.348	73.76	S	SDLPDSPGQTMPPSRSKTPPPPPQTAQTKRE	S(0.82)KT(0.18)PPPPPQTAQTK	1	3	-0.14426	2547900000	574180000	532190000	458770000	126700000	312280000	248610000
P25054-2	Adenomatous polyposis coli protein	APC	2671	0.990884	20.5034	2.24e-05	152.67	109.25	132.03	S	VERTPFSSSSSSKHSSPSGTVAARVTPFNYN	HS(0.009)S(0.991)PSGTVAAR	3	2	-1.1188	5341300000	1197400000	628070000	752450000	546560000	323830000	760610000
O95996-2	Adenomatous polyposis coli protein 2	APC2	1606	0.935033	11.6229	3.37e-38	251.56	187.31	251.56	S	PARLAKTPSSSSSQTSPASQPLPRKRPPVTQ	TPSSSSSQT(0.064)S(0.935)PAS(0.001)QPLPR	10	2	1.4029	40915000	0	0	0	25829000	0	15085000
C9JIF9	Acylamino-acid-releasing enzyme	APEH	185	0.983908	17.8634	0.00041919	119.25	55.845	119.25	S	RPKAESFFQTKALDVSASDDEIARLKKPDQA	ALDVS(0.984)AS(0.016)DDEIAR	5	2	0.0055964	7340200	0	0	0	7340200	0	0
C9JIF9	Acylamino-acid-releasing enzyme	APEH	187	0.967474	14.7341	3.12e-06	144.27	69.506	64.842	S	KAESFFQTKALDVSASDDEIARLKKPDQAIK	ALDVS(0.033)AS(0.967)DDEIAR	7	2	0.10279	145150000	32267000	50161000	36506000	14067000	12148000	0
P27695	DNA-(apurinic or apyrimidinic site) lyase;DNA-(apurinic or apyrimidinic site) lyase, mitochondrial	APEX1	54	0.739771	5.12653	1.04e-13	146.34	131.63	146.34	S	GEGPALYEDPPDQKTSPSGKPATLKICSWNV	EAAGEGPALYEDPPDQKT(0.022)S(0.74)PS(0.227)GKPAT(0.011)LK	19	3	-0.5683	472230000	0	0	0	0	249370000	198760000
P27695	DNA-(apurinic or apyrimidinic site) lyase;DNA-(apurinic or apyrimidinic site) lyase, mitochondrial	APEX1	53	0.609669	3.77924	5.07e-15	173.96	155.64	173.96	T	AGEGPALYEDPPDQKTSPSGKPATLKICSWN	EAAGEGPALYEDPPDQKT(0.61)S(0.255)PS(0.119)GKPAT(0.016)LK	18	3	0.024103	53471000	0	53471000	0	0	0	0
Q9UBZ4	DNA-(apurinic or apyrimidinic site) lyase 2	APEX2	407	0.989214	20.7321	3.7e-06	78.159	67.643	78.159	S	NLKSYFQPSPSCPQASPDIELPSLPLMSALM	SYFQPS(0.002)PS(0.008)CPQAS(0.989)PDIELPS(0.001)LPLMSALMTPK	13	3	-1.6958	28574000	4657100	8186200	3290200	0	0	0
G3V1C3	Apoptosis inhibitor 5	API5	469	0.631767	2.40584	0.0184159	59.154	36.275	59.154	S	KRASEDTTSGSPPKKSSAGPKRDARQIYNPP	AS(0.001)EDT(0.047)T(0.174)S(0.208)GS(0.57)PPKKS(0.632)S(0.368)AGPK	14	2	-0.75553	13694000	0	0	0	13694000	0	0
G3V1C3	Apoptosis inhibitor 5	API5	464	0.999857	38.4788	9.67e-42	268.21	229.05	138.91	S	VEIGQKRASEDTTSGSPPKKSSAGPKRDARQ	ASEDTTSGS(1)PPKK	9	3	-0.40225	26467000000	1960600000	1254300000	1904000000	427820000	1828300000	998810000
G3V1C3	Apoptosis inhibitor 5	API5	461	0.794563	6.50779	2.3e-41	263.89	230.58	246.25	T	VQKVEIGQKRASEDTTSGSPPKKSSAGPKRD	ASEDTT(0.795)S(0.028)GS(0.178)PPKK	6	2	0.3748	4606600000	2559300000	7737200	0	0	0	2039600000
Q96GX9	Methylthioribulose-1-phosphate dehydratase	APIP	87	0.990993	21.6323	0.00548443	114.76	44.212	97.452	S	DMFVCDINEKDISGPSPSKKLKKSQCTPLFM	DIS(0.002)GPS(0.991)PS(0.007)K	6	2	1.3553	3936900000	0	628770000	674600000	0	431340000	257030000
Q96GX9	Methylthioribulose-1-phosphate dehydratase	APIP	84	0.605073	1.96757	0.0327204	80.916	42.783	77.533	S	QPEDMFVCDINEKDISGPSPSKKLKKSQCTP	DIS(0.605)GPS(0.385)PS(0.01)K	3	2	0.61492	948290000	538650000	409640000	0	0	0	0
Q9HDC9	Adipocyte plasma membrane-associated protein	APMAP	2	1	72.0956	0.019354	72.096	47.941	72.096	S	______________MSEADGLRQRRPLRPQV	S(1)EADGLRQR	1	2	-3.8599	44384000	0	0	0	0	24123000	20261000
P04114	Apolipoprotein B-100;Apolipoprotein B-48	APOB	2646	0.689576	0.849846	0.0137858	46.32	24.239	46.32	S	INFKDLKNIKIPSRFSTPEFTILNTFHIPSF	IPS(0.624)RFS(0.69)T(0.69)PEFT(0.969)ILNT(0.989)FHIPS(0.55)FT(0.489)IDFVEMK	6	3	1.8656	29327000	0	0	29327000	0	0	0
P04114	Apolipoprotein B-100;Apolipoprotein B-48	APOB	2660	0.550486	0.568887	0.0137858	46.32	24.239	46.32	S	FSTPEFTILNTFHIPSFTIDFVEMKVKIIRT	IPS(0.624)RFS(0.69)T(0.69)PEFT(0.969)ILNT(0.989)FHIPS(0.55)FT(0.489)IDFVEMK	20	3	1.8656	29327000	0	0	29327000	0	0	0
P04114	Apolipoprotein B-100;Apolipoprotein B-48	APOB	2647	0.689589	0.849846	0.0137858	46.32	24.239	46.32	T	NFKDLKNIKIPSRFSTPEFTILNTFHIPSFT	IPS(0.624)RFS(0.69)T(0.69)PEFT(0.969)ILNT(0.989)FHIPS(0.55)FT(0.489)IDFVEMK	7	3	1.8656	29327000	0	0	29327000	0	0	0
P04114	Apolipoprotein B-100;Apolipoprotein B-48	APOB	2651	0.9687	12.507	0.0137858	46.32	24.239	46.32	T	LKNIKIPSRFSTPEFTILNTFHIPSFTIDFV	IPS(0.624)RFS(0.69)T(0.69)PEFT(0.969)ILNT(0.989)FHIPS(0.55)FT(0.489)IDFVEMK	11	3	1.8656	29327000	0	0	29327000	0	0	0
P04114	Apolipoprotein B-100;Apolipoprotein B-48	APOB	2655	0.989223	17.7884	0.0137858	46.32	24.239	46.32	T	KIPSRFSTPEFTILNTFHIPSFTIDFVEMKV	IPS(0.624)RFS(0.69)T(0.69)PEFT(0.969)ILNT(0.989)FHIPS(0.55)FT(0.489)IDFVEMK	15	3	1.8656	29327000	0	0	29327000	0	0	0
A0A087WUX8	MICOS complex subunit MIC27	APOOL	198	0.98238	17.7988	0.0143295	86.262	58.088	86.262	S	KKSHSLNLKKKLRLGSSSEIEVPAKTTHVLK	LGS(0.982)S(0.016)S(0.001)EIEVPAK	3	2	3.3369	7445200	0	0	0	0	7445200	0
Q9UKG1	DCC-interacting protein 13-alpha	APPL1	399	0.992528	20.9283	5.4e-05	138.97	110.33	138.97	T	EETAARVNQSALEAVTPSPSFQQRHESLRPA	VNQSALEAVT(0.993)PS(0.933)PS(0.075)FQQR	10	2	-1.3105	92928000	0	0	0	29292000	63636000	0
Q9UKG1	DCC-interacting protein 13-alpha	APPL1	401	0.988071	20.8388	8.08e-122	348.45	298.86	124.76	S	TAARVNQSALEAVTPSPSFQQRHESLRPAAG	VNQSALEAVT(0.004)PS(0.988)PS(0.008)FQQR	12	3	-0.52587	2253400000	164570000	159950000	121720000	123660000	240430000	361180000
P07741	Adenine phosphoribosyltransferase	APRT	30	1	100.017	0.0319213	100.02	15.519	100.02	S	SFPDFPTPGVVFRDISPVLKDPASFRAAIGL	DIS(1)PVLK	3	2	4.2138	36034000	5972600	0	0	10461000	19601000	0
A0A0A0MRW7	Aprataxin	APTX	132	0.981991	17.3744	1.89e-21	151.37	127.98	55.885	S	EAKNPGLETHRKRKRSGNSDSIERDAAQEAE	KRS(0.982)GNS(0.018)DSIER	3	3	0.17497	20838000	0	20838000	0	0	0	0
A0A0A0MRW7	Aprataxin	APTX	135	0.473028	1.23634	1.89e-21	151.37	127.98	136.27	S	NPGLETHRKRKRSGNSDSIERDAAQEAEAGT	S(0.356)GNS(0.473)DS(0.171)IERDAAQEAEAGTGLEPGSNSGQCSVPLKK	4	4	-0.04146	0	0	0	0	0	0	0
A0A0A0MRW7	Aprataxin	APTX	137	0.418899	1.08558	9.28e-14	111.3	94.452	111.3	S	GLETHRKRKRSGNSDSIERDAAQEAEAGTGL	S(0.255)GNS(0.326)DS(0.419)IERDAAQEAEAGTGLEPGSNSGQCSVPLKK	6	4	-0.18326	0	0	0	0	0	0	0
O60306	Intron-binding protein aquarius	AQR	14	0.499961	0	0.0417791	44.74	36.09	44.74	T	__MAAPAQPKKIVAPTVSQINAEFVTQLACK	IVAPT(0.5)VS(0.5)QINAEFVTQLACK	5	3	-0.72737	4418400	4418400	0	0	0	0	0
A0A087WUX9	Androgen receptor	AR	16	0.999985	48.1292	0.0415317	74.301	60.305	74.301	S	MEVQLGLGRVYPRPPSKTYRGAFQNLFQSVR	VYPRPPS(1)K	7	2	0.1293	2253400000	90742000	151410000	195380000	14952000	157660000	125070000
Q96II5	Serine/threonine-protein kinase A-Raf	ARAF	253	0.682339	3.21867	0.000558388	80.729	64.5	80.729	S	TGQSFSTDAAGSRGGSDGTPRGSPSPASVSS	GGS(0.682)DGT(0.334)PRGS(0.772)PS(0.212)PASVSSGRK	3	3	0.54949	30947000	0	0	0	0	30947000	0
Q96II5	Serine/threonine-protein kinase A-Raf	ARAF	268	0.473894	1.40241	0.00912855	59.918	48.479	59.918	S	SDGTPRGSPSPASVSSGRKSPHSKSPAEQRE	GSPSPAS(0.005)VS(0.058)S(0.474)GRKS(0.343)PHS(0.12)K	10	4	0.45898	0	0	0	0	0	0	0
Q96II5	Serine/threonine-protein kinase A-Raf	ARAF	272	0.71009	6.02585	0.000991012	83.602	71.219	83.602	S	PRGSPSPASVSSGRKSPHSKSPAEQRERKSL	GSPSPAS(0.006)VS(0.062)S(0.045)GRKS(0.71)PHS(0.177)K	14	3	-0.29489	926340000	0	180710000	157720000	0	0	0
Q96II5	Serine/threonine-protein kinase A-Raf	ARAF	215	0.341184	0	5.71e-31	180.75	166.56	164.33	S	FPFPAPANAPLQRIRSTSTPNVHMVSTTAPM	IRS(0.341)T(0.341)S(0.251)T(0.066)PNVHMVSTTAPMDSNLIQLTGQSFSTDAAGSR	3	3	0.58234	0	0	0	0	0	0	0
Q96II5	Serine/threonine-protein kinase A-Raf	ARAF	225	0.142819	0	3.56e-05	68.584	58.577	68.584	S	LQRIRSTSTPNVHMVSTTAPMDSNLIQLTGQ	S(0.143)T(0.143)S(0.143)T(0.143)PNVHMVS(0.143)T(0.143)T(0.143)APMDSNLIQLTGQSFSTDAAGSRGGSDGTPR	11	4	0.97926	0	0	0	0	0	0	0
Q96II5	Serine/threonine-protein kinase A-Raf	ARAF	588	0.263914	0	0.000103779	80.359	63.201	80.359	S	LQRSLPKIERSASEPSLHRTQADELPACLLS	S(0.236)AS(0.236)EPS(0.264)LHRT(0.264)QADELPACLLSAAR	6	4	0.049948	0	0	0	0	0	0	0
Q96II5	Serine/threonine-protein kinase A-Raf	ARAF	256	0.9988	30.2094	7.08e-05	99.171	84.165	99.171	T	SFSTDAAGSRGGSDGTPRGSPSPASVSSGRK	GGS(0.001)DGT(0.999)PRGS(0.955)PS(0.045)PASVSSGRK	6	3	-0.6254	113110000	0	6535000	0	39633000	0	44443000
Q96II5	Serine/threonine-protein kinase A-Raf	ARAF	216	0.341184	0	5.71e-31	180.75	166.56	164.33	T	PFPAPANAPLQRIRSTSTPNVHMVSTTAPMD	IRS(0.341)T(0.341)S(0.251)T(0.066)PNVHMVSTTAPMDSNLIQLTGQSFSTDAAGSR	4	3	0.58234	0	0	0	0	0	0	0
Q96II5	Serine/threonine-protein kinase A-Raf	ARAF	218	0.52909	5.33416	5.71e-31	180.75	166.56	164.28	T	PAPANAPLQRIRSTSTPNVHMVSTTAPMDSN	S(0.155)T(0.155)S(0.155)T(0.529)PNVHMVS(0.002)T(0.002)T(0.002)APMDSNLIQLTGQSFSTDAAGSR	4	3	-0.48707	134770000	0	0	134770000	0	0	0
Q96II5	Serine/threonine-protein kinase A-Raf	ARAF	226	0.142819	0	3.56e-05	68.584	58.577	68.584	T	QRIRSTSTPNVHMVSTTAPMDSNLIQLTGQS	S(0.143)T(0.143)S(0.143)T(0.143)PNVHMVS(0.143)T(0.143)T(0.143)APMDSNLIQLTGQSFSTDAAGSRGGSDGTPR	12	4	0.97926	0	0	0	0	0	0	0
Q96II5	Serine/threonine-protein kinase A-Raf	ARAF	227	0.142819	0	3.56e-05	68.584	58.577	68.584	T	RIRSTSTPNVHMVSTTAPMDSNLIQLTGQSF	S(0.143)T(0.143)S(0.143)T(0.143)PNVHMVS(0.143)T(0.143)T(0.143)APMDSNLIQLTGQSFSTDAAGSRGGSDGTPR	13	4	0.97926	0	0	0	0	0	0	0
Q96II5	Serine/threonine-protein kinase A-Raf	ARAF	592	0.306412	0.541076	6.42e-06	100.95	84.151	100.95	T	LPKIERSASEPSLHRTQADELPACLLSAARL	S(0.212)AS(0.212)EPS(0.271)LHRT(0.306)QADELPACLLSAAR	10	4	-0.11768	0	0	0	0	0	0	0
Q96II5	Serine/threonine-protein kinase A-Raf	ARAF	217	0.590364	5.53189	3.37e-35	204.09	187.24	204.09	S	FPAPANAPLQRIRSTSTPNVHMVSTTAPMDS	IRS(0.165)T(0.122)S(0.59)T(0.122)PNVHMVSTTAPMDSNLIQLTGQSFSTDAAGSR	5	3	-1.3463	16554000	16554000	0	0	0	0	0
Q96II5	Serine/threonine-protein kinase A-Raf	ARAF	260	0.955162	13.2901	4.16e-07	159.1	126.53	99.171	S	DAAGSRGGSDGTPRGSPSPASVSSGRKSPHS	GGS(0.001)DGT(0.999)PRGS(0.955)PS(0.045)PASVSSGRK	10	3	-0.6254	438150000	65727000	92652000	51983000	48248000	75956000	81087000
Q96II5	Serine/threonine-protein kinase A-Raf	ARAF	585	0.999985	48.2857	4.3e-09	150.1	117.85	150.1	S	IELLQRSLPKIERSASEPSLHRTQADELPAC	SAS(1)EPSLHR	3	2	-0.054639	8118000000	2299700000	1613300000	1790000000	319820000	870990000	1095100000
Q96P48-3	Arf-GAP with Rho-GAP domain, ANK repeat and PH domain-containing protein 1	ARAP1	630	0.290658	0	0.00115066	85.808	50.505	79.805	S	RFWAANVPPSEALQPSSSPSTRRCHLEAKYR	FWAANVPPS(0.021)EALQPS(0.291)S(0.291)S(0.291)PS(0.053)T(0.053)R	15	2	-0.73938	0	0	0	0	0	0	0
Q96P48-3	Arf-GAP with Rho-GAP domain, ANK repeat and PH domain-containing protein 1	ARAP1	631	0.403298	1.14938	0.00115066	85.808	50.505	48.374	S	FWAANVPPSEALQPSSSPSTRRCHLEAKYRE	FWAANVPPS(0.001)EALQPS(0.047)S(0.403)S(0.31)PS(0.119)T(0.119)R	16	3	-0.13626	0	0	0	0	0	0	0
Q96P48-3	Arf-GAP with Rho-GAP domain, ANK repeat and PH domain-containing protein 1	ARAP1	632	0.290658	0	0.00115066	85.808	50.505	79.805	S	WAANVPPSEALQPSSSPSTRRCHLEAKYREG	FWAANVPPS(0.021)EALQPS(0.291)S(0.291)S(0.291)PS(0.053)T(0.053)R	17	2	-0.73938	0	0	0	0	0	0	0
Q96P48-3	Arf-GAP with Rho-GAP domain, ANK repeat and PH domain-containing protein 1	ARAP1	634	0.227655	0	0.00042527	77.19	64.887	77.19	S	ANVPPSEALQPSSSPSTRRCHLEAKYREGKY	FWAANVPPS(0.001)EALQPS(0.181)S(0.181)S(0.181)PS(0.228)T(0.228)RR	19	3	2.1449	0	0	0	0	0	0	0
Q96P48-3	Arf-GAP with Rho-GAP domain, ANK repeat and PH domain-containing protein 1	ARAP1	69	0.656968	2.82156	0.000626287	88.244	75.355	88.244	T	PGHRRRILAGLLRAHTSPAPAPRPTPRPVPM	AHT(0.657)S(0.343)PAPAPRPT(1)PRPVPMK	3	3	-0.78769	144400000	0	0	0	124760000	19647000	0
Q96P48-3	Arf-GAP with Rho-GAP domain, ANK repeat and PH domain-containing protein 1	ARAP1	78	0.99992	39.1196	0.000626287	88.244	75.355	88.244	T	GLLRAHTSPAPAPRPTPRPVPMKRHIFRSPP	AHT(0.657)S(0.343)PAPAPRPT(1)PRPVPMK	12	3	-0.78769	216450000	0	0	0	124760000	19647000	0
Q96P48-3	Arf-GAP with Rho-GAP domain, ANK repeat and PH domain-containing protein 1	ARAP1	635	0.227655	0	0.00042527	77.19	64.887	77.19	T	NVPPSEALQPSSSPSTRRCHLEAKYREGKYR	FWAANVPPS(0.001)EALQPS(0.181)S(0.181)S(0.181)PS(0.228)T(0.228)RR	20	3	2.1449	0	0	0	0	0	0	0
Q96P48-3	Arf-GAP with Rho-GAP domain, ANK repeat and PH domain-containing protein 1	ARAP1	70	0.948487	12.6516	0.000780686	80.412	68.79	80.412	S	GHRRRILAGLLRAHTSPAPAPRPTPRPVPMK	AHT(0.052)S(0.948)PAPAPRPTPRPVPMK	4	4	-0.11813	135730000	19178000	32645000	0	71931000	11980000	0
G5E9Y3		ARAP3	4	0.962822	14.1326	0.0344028	47.915	28.31	47.915	S	____________MEPSPSPAPQAQPPKPVPK	MEPS(0.963)PS(0.037)PAPQAQPPKPVPK	4	2	-0.761	5369900	0	0	0	0	5369900	0
G5E9Y3		ARAP3	6	0.970673	15.1981	0.000551017	87.287	70.076	87.287	S	__________MEPSPSPAPQAQPPKPVPKPR	MEPS(0.029)PS(0.971)PAPQAQPPKPVPK	6	2	0.79035	116570000	0	0	0	0	20022000	41870000
B0YIW6	Coatomer subunit delta	ARCN1	111	0.500267	0	0.0443893	50.354	10.444	50.354	T	RYVYQPMEKLYMVLITTKNSNILEDLETLRL	Y(0.011)VY(0.011)QPMEKLY(0.978)MVLIT(0.5)T(0.5)K	15	2	0.44706	156290000	0	0	0	75395000	80894000	0
B0YIW6	Coatomer subunit delta	ARCN1	112	0.500267	0	0.0443893	50.354	10.444	50.354	T	YVYQPMEKLYMVLITTKNSNILEDLETLRLF	Y(0.011)VY(0.011)QPMEKLY(0.978)MVLIT(0.5)T(0.5)K	16	2	0.44706	156290000	0	0	0	75395000	80894000	0
B0YIW6	Coatomer subunit delta	ARCN1	106	0.978122	19.625	0.0443893	50.354	10.444	50.354	Y	ETESVRYVYQPMEKLYMVLITTKNSNILEDL	Y(0.011)VY(0.011)QPMEKLY(0.978)MVLIT(0.5)T(0.5)K	10	2	0.44706	156290000	0	0	0	75395000	80894000	0
F8VWH9	ADP-ribosylation factor GTPase-activating protein 1	ARFGAP1	51	0.746942	7.4338	0.0298768	51.39	42.343	51.39	S	LFRDKVVALAEGREWSLESSPAQNWTPPQPR	EWS(0.747)LES(0.118)S(0.135)PAQNWT(1)PPQPR	3	3	0.2769	62596000	0	0	0	0	2627400	37302000
F8VWH9	ADP-ribosylation factor GTPase-activating protein 1	ARFGAP1	54	0.691789	3.51336	3.64e-09	171.52	137.42	96.666	S	DKVVALAEGREWSLESSPAQNWTPPQPRTLP	EWSLES(0.692)S(0.308)PAQNWTPPQPR	6	2	-0.089574	55492000	0	0	0	0	18041000	11048000
F8VWH9	ADP-ribosylation factor GTPase-activating protein 1	ARFGAP1	55	0.845554	7.39089	9.75e-11	171.52	137.42	169.39	S	KVVALAEGREWSLESSPAQNWTPPQPRTLPS	VVALAEGREWSLES(0.154)S(0.846)PAQNWT(1)PPQPR	15	3	0.13744	67879000	0	0	0	6273000	0	22119000
F8VWH9	ADP-ribosylation factor GTPase-activating protein 1	ARFGAP1	279	0.927794	13.9397	6.79e-14	202.32	135.49	93.776	S	ETFGSAEPTKTRKSPSSDSWTCADTSTERRS	S(0.037)PS(0.928)S(0.034)DSWTCADTSTERR	3	3	0.29796	55656000	0	21071000	0	0	0	0
F8VWH9	ADP-ribosylation factor GTPase-activating protein 1	ARFGAP1	282	0.944113	13.3802	0.000146635	94.721	63.839	94.721	S	GSAEPTKTRKSPSSDSWTCADTSTERRSSDS	T(0.125)RKS(0.829)PS(0.046)S(0.052)DS(0.944)WT(0.004)CADTSTER	9	3	-0.64096	36945000	0	6486200	0	30459000	0	0
F8VWH9	ADP-ribosylation factor GTPase-activating protein 1	ARFGAP1	76	0.999284	31.7638	1.93e-06	118.75	87.272	118.75	S	TPPQPRTLPSMVHRVSGQPQSVTASSDKAFE	TLPSMVHRVS(0.999)GQPQS(0.001)VTASSDK	10	3	0.48597	49827000	0	0	0	0	20317000	29510000
F8VWH9	ADP-ribosylation factor GTPase-activating protein 1	ARFGAP1	81	0.802273	6.44044	0.0011973	102.29	78.264	102.29	S	RTLPSMVHRVSGQPQSVTASSDKAFEDWLND	VSGQPQS(0.802)VT(0.182)AS(0.012)S(0.003)DK	7	2	1.0435	0	0	0	0	0	0	0
F8VWH9	ADP-ribosylation factor GTPase-activating protein 1	ARFGAP1	86	0.681888	3.31778	0.000804116	115.3	87.829	115.3	S	MVHRVSGQPQSVTASSDKAFEDWLNDDLGSY	VSGQPQSVTAS(0.318)S(0.682)DK	12	2	-0.78953	0	0	0	0	0	0	0
F8VWH9	ADP-ribosylation factor GTPase-activating protein 1	ARFGAP1	277	0.828562	8.24128	6.79e-14	202.32	135.49	94.721	S	FWETFGSAEPTKTRKSPSSDSWTCADTSTER	T(0.125)RKS(0.829)PS(0.046)S(0.052)DS(0.944)WT(0.004)CADTSTER	4	3	-0.64096	103970000	21246000	6486200	24708000	30459000	0	0
F8VWH9	ADP-ribosylation factor GTPase-activating protein 1	ARFGAP1	61	1	96.5988	1.27e-62	284.23	240.27	169.39	T	EGREWSLESSPAQNWTPPQPRTLPSMVHRVS	VVALAEGREWSLES(0.154)S(0.846)PAQNWT(1)PPQPR	21	3	0.13744	469940000	26289000	17583000	0	8048900	38117000	64974000
F8VWH9	ADP-ribosylation factor GTPase-activating protein 1	ARFGAP1	115	1	104.201	2.48e-05	149.57	113.63	149.57	T	SYQGAQGNRYVGFGNTPPPQKKEDDFLNNAM	YVGFGNT(1)PPPQK	7	2	1.1318	669050000	45874000	0	61279000	0	307910000	253990000
Q8N6H7	ADP-ribosylation factor GTPase-activating protein 2	ARFGAP2	419	0.981536	17.2558	1.67e-05	148.04	116.97	148.04	S	TNRREVESRSSGLESSEARQKFAGAKAISSD	SSGLES(0.018)S(0.982)EARQK	7	2	-0.74959	25517000	0	0	0	25517000	0	0
Q8N6H7	ADP-ribosylation factor GTPase-activating protein 2	ARFGAP2	432	0.994275	22.397	0.00542001	107.06	81.67	107.06	S	ESSEARQKFAGAKAISSDMFFGREVDAEYEA	AIS(0.994)S(0.006)DMFFGR	3	2	0.040079	19129000	2218800	4099800	4204800	0	4177000	4428500
Q8N6H7	ADP-ribosylation factor GTPase-activating protein 2	ARFGAP2	146	1	77.7748	9.95e-07	150.25	136.79	150.25	S	TDLWIDNMSSAVPNHSPEKKDSDFFTEHTQP	HGTDLWIDNMSSAVPNHS(1)PEKK	18	3	-0.92158	65226000	13778000	30212000	0	0	0	0
Q9NP61	ADP-ribosylation factor GTPase-activating protein 3	ARFGAP3	331	0.999997	54.8661	6.93e-08	111.55	97.006	111.55	S	ISHSVTSDMQTIEQESPIMAKPRKKYNDDSD	SVISHSVTSDMQTIEQES(1)PIMAK	18	3	1.3171	120210000	0	0	18406000	6237300	10897000	0
Q9NP61	ADP-ribosylation factor GTPase-activating protein 3	ARFGAP3	367	0.597488	5.5315	0.0193248	53.585	39.569	53.585	S	SSSSYFDEPVELRSSSFSSWDDSSDSYWKKE	S(0.167)S(0.167)S(0.597)FS(0.034)S(0.034)WDDSSDSYWKK	3	3	0.81311	13824000	0	0	0	8865700	0	4958000
H0Y6A0		ARFGAP3	192	0.999144	30.7359	5.2e-05	128.64	103.27	128.64	S	ESPIMAKPRKKYNDDSDDSYFTSSSRPTARR	YNDDS(0.999)DDS(0.001)YFTSSSR	5	2	1.0354	45801000	7350700	13588000	9335400	15526000	0	0
Q9Y6D6	Brefeldin A-inhibited guanine nucleotide-exchange protein 1	ARFGEF1	52	1	72.177	1.81e-10	174.68	153.85	174.68	S	CEVALEEIKAETEKQSPPHGEAKAGSSTLPP	AETEKQS(1)PPHGEAK	7	3	0.26789	148980000	0	45155000	90647000	0	0	0
Q9Y6D6	Brefeldin A-inhibited guanine nucleotide-exchange protein 1	ARFGEF1	1079	0.996817	25.2191	0.00476366	113.24	41.891	113.24	S	VKPRYISGTVRGREGSLTGTKDQAPDEFVGL	GREGS(0.997)LT(0.003)GTK	5	2	-0.20828	188510000	0	37280000	82713000	0	30378000	38142000
Q9Y6D6	Brefeldin A-inhibited guanine nucleotide-exchange protein 1	ARFGEF1	1249	0.999918	40.8532	0.0366982	58.592	33.698	58.592	S	KDFLRPFEHIMKRNRSPTIRDMVVRCIAQMV	RNRS(1)PTIR	4	3	0.12726	439100000	228840000	82118000	19245000	0	51368000	57520000
Q9Y6D5	Brefeldin A-inhibited guanine nucleotide-exchange protein 2	ARFGEF2	276	0.580731	1.65356	0.000206355	92.565	72.668	92.565	S	GKVSTENGDAPRERGSSLSGTDDGAQEVVKD	ERGS(0.581)S(0.397)LS(0.022)GTDDGAQEVVK	4	3	0.51081	21028000	0	0	21028000	0	0	0
Q9Y6D5	Brefeldin A-inhibited guanine nucleotide-exchange protein 2	ARFGEF2	620	0.206884	0	0.00386552	61.89	48.951	61.89	S	KGLDMARRCSVTSMESTVSSGTQTTVQDDPE	RCS(0.528)VT(0.186)S(0.192)MES(0.207)T(0.207)VS(0.207)S(0.207)GT(0.207)QT(0.048)T(0.012)VQDDPEQFEVIK	9	3	4.1628	0	0	0	0	0	0	0
Q9Y6D5	Brefeldin A-inhibited guanine nucleotide-exchange protein 2	ARFGEF2	623	0.206884	0	0.00386552	61.89	48.951	61.89	S	DMARRCSVTSMESTVSSGTQTTVQDDPEQFE	RCS(0.528)VT(0.186)S(0.192)MES(0.207)T(0.207)VS(0.207)S(0.207)GT(0.207)QT(0.048)T(0.012)VQDDPEQFEVIK	12	3	4.1628	0	0	0	0	0	0	0
Q9Y6D5	Brefeldin A-inhibited guanine nucleotide-exchange protein 2	ARFGEF2	624	0.206884	0	0.00386552	61.89	48.951	61.89	S	MARRCSVTSMESTVSSGTQTTVQDDPEQFEV	RCS(0.528)VT(0.186)S(0.192)MES(0.207)T(0.207)VS(0.207)S(0.207)GT(0.207)QT(0.048)T(0.012)VQDDPEQFEVIK	13	3	4.1628	0	0	0	0	0	0	0
Q9Y6D5	Brefeldin A-inhibited guanine nucleotide-exchange protein 2	ARFGEF2	616	0.186028	0	0.00386552	61.89	48.951	61.89	T	IGDGKGLDMARRCSVTSMESTVSSGTQTTVQ	RCS(0.528)VT(0.186)S(0.192)MES(0.207)T(0.207)VS(0.207)S(0.207)GT(0.207)QT(0.048)T(0.012)VQDDPEQFEVIK	5	3	4.1628	0	0	0	0	0	0	0
Q9Y6D5	Brefeldin A-inhibited guanine nucleotide-exchange protein 2	ARFGEF2	621	0.206884	0	0.00386552	61.89	48.951	61.89	T	GLDMARRCSVTSMESTVSSGTQTTVQDDPEQ	RCS(0.528)VT(0.186)S(0.192)MES(0.207)T(0.207)VS(0.207)S(0.207)GT(0.207)QT(0.048)T(0.012)VQDDPEQFEVIK	10	3	4.1628	0	0	0	0	0	0	0
Q9Y6D5	Brefeldin A-inhibited guanine nucleotide-exchange protein 2	ARFGEF2	626	0.206884	0	0.00386552	61.89	48.951	61.89	T	RRCSVTSMESTVSSGTQTTVQDDPEQFEVIK	RCS(0.528)VT(0.186)S(0.192)MES(0.207)T(0.207)VS(0.207)S(0.207)GT(0.207)QT(0.048)T(0.012)VQDDPEQFEVIK	15	3	4.1628	0	0	0	0	0	0	0
Q9Y6D5	Brefeldin A-inhibited guanine nucleotide-exchange protein 2	ARFGEF2	1782	0.999942	42.395	0.033293	59.884	38.945	59.884	S	KIWIPEEPSQVPAALSPVW____________	IWIPEEPSQVPAALS(1)PVW	15	2	-0.85436	29372000	5806200	0	7516300	0	5643600	5478000
Q9Y6D5	Brefeldin A-inhibited guanine nucleotide-exchange protein 2	ARFGEF2	240	0.995798	24.2691	9.95e-07	150.24	123.41	150.24	S	AVSPKFVRLKHSQAQSKPTTPEKTDLTNGEH	HS(0.004)QAQS(0.996)KPT(0.334)T(0.667)PEKTDLTNGEHAR	6	4	0.14373	184800000	19763000	18079000	27860000	61517000	0	0
Q9Y6D5	Brefeldin A-inhibited guanine nucleotide-exchange protein 2	ARFGEF2	1528	0.999269	31.4626	2.38e-17	201.72	174.72	201.72	S	SSIDKNPSERGQSQLSNPTDDSWKGRPYANQ	GQSQLS(0.999)NPT(0.001)DDSWK	6	2	-0.2146	142920000	37199000	66021000	39703000	0	0	0
Q9Y6D5	Brefeldin A-inhibited guanine nucleotide-exchange protein 2	ARFGEF2	614	0.959935	13.8269	7.07e-29	226	214.35	226	S	QEIGDGKGLDMARRCSVTSMESTVSSGTQTT	RCS(0.96)VT(0.04)SMESTVSSGTQTTVQDDPEQFEVIK	3	3	0.18716	250780000	50153000	48156000	59832000	0	35849000	56786000
Q9Y6D5	Brefeldin A-inhibited guanine nucleotide-exchange protein 2	ARFGEF2	214	0.546011	0.801552	2.48e-28	229.87	191.1	216.82	S	NQVLQEARELEKPIQSKPQSPVIQAAAVSPK	PIQS(0.546)KPQS(0.454)PVIQAAAVS(1)PK	4	2	0.31699	551180000	53357000	0	0	141320000	166800000	0
Q9Y6D5	Brefeldin A-inhibited guanine nucleotide-exchange protein 2	ARFGEF2	244	0.994682	22.7192	1.97e-33	257.83	222.31	240.2	T	KFVRLKHSQAQSKPTTPEKTDLTNGEHARSD	HSQAQSKPT(0.005)T(0.995)PEK	10	2	-0.17071	780150000	67915000	89081000	109300000	61517000	12115000	0
Q9Y6D5	Brefeldin A-inhibited guanine nucleotide-exchange protein 2	ARFGEF2	218	1	69.0695	1.59e-93	327.33	264.66	69.07	S	QEARELEKPIQSKPQSPVIQAAAVSPKFVRL	PQS(1)PVIQAAAVS(1)PK	3	2	4.3373	4072900000	110200000	159000000	104530000	293740000	142690000	183810000
Q9Y6D5	Brefeldin A-inhibited guanine nucleotide-exchange protein 2	ARFGEF2	277	0.990957	20.8048	2.02e-50	275.65	223.39	127.88	S	KVSTENGDAPRERGSSLSGTDDGAQEVVKDI	GS(0.008)S(0.991)LS(0.001)GTDDGAQEVVK	3	2	0.13741	1503600000	327280000	266740000	340090000	131450000	0	266230000
Q9Y6D5	Brefeldin A-inhibited guanine nucleotide-exchange protein 2	ARFGEF2	227	1	69.0695	1.59e-93	327.33	264.66	69.07	S	IQSKPQSPVIQAAAVSPKFVRLKHSQAQSKP	PQS(1)PVIQAAAVS(1)PK	12	2	4.3373	8630000000	603130000	587670000	463960000	293740000	170550000	183810000
P53367	Arfaptin-1	ARFIP1	5	0.626733	2.24211	1.59e-06	89.681	75.028	89.681	S	___________MAQESPKNSAAEIPVTSNGE	AQES(0.627)PKNS(0.373)AAEIPVTSNGEVDDSREHSFNR	4	4	0.84321	180360000	0	0	0	48435000	55886000	46947000
P53367	Arfaptin-1	ARFIP1	79	0.636269	6.0736	2.15e-35	228.73	174.42	228.73	S	GAFQGSPAPPLPSVMSPSRVAASRLAQQGSD	EGVIEAGAFQGSPAPPLPS(0.103)VMS(0.636)PS(0.157)RVAAS(0.103)R	22	3	0.59211	12166000	0	12166000	0	0	0	0
P53367	Arfaptin-1	ARFIP1	132	1	81.9525	0.00652975	165.39	112.3	165.39	S	IKNPAMEKLELVRKWSLNTYKCTRQIISEKL	KWS(1)LNTYK	3	2	0.97654	718420000	0	132310000	52996000	0	0	0
P53367	Arfaptin-1	ARFIP1	361	0.999998	56.8207	8.63e-07	161.99	113.33	161.99	T	KQLEQTLKQFHIKLKTPGVDAPSWLEEQ___	LKT(1)PGVDAPSWLEEQ	3	2	1.1609	49785000	17720000	16564000	10729000	0	4771900	0
A0A087X1E4	Arfaptin-2	ARFIP2	105	0.984272	19.6282	0.00356111	72.883	52.991	72.883	S	AGVRELDPLGSGRHPSHSTTPSGPGDEVARG	HPS(0.984)HS(0.011)T(0.003)T(0.002)PSGPGDEVAR	3	3	-0.76161	61131000	0	0	0	29490000	0	31641000
A0A087X1E4	Arfaptin-2	ARFIP2	109	0.752799	6.06988	0.00859826	67.251	55.951	67.251	T	ELDPLGSGRHPSHSTTPSGPGDEVARGIAGE	HPS(0.686)HS(0.278)T(0.283)T(0.753)PS(0.001)GPGDEVAR	7	3	-0.76142	29490000	0	0	0	29490000	0	0
Q9NWB6	Arginine and glutamate-rich protein 1	ARGLU1	58	0.491454	0	0.0148953	92.75	41.305	92.75	S	SRESKRNRRRESRSRSRSTNTAVSRRERDRE	S(0.491)RS(0.491)T(0.017)NTAVSR	1	2	-1.3504	0	0	0	0	0	0	0
Q9NWB6	Arginine and glutamate-rich protein 1	ARGLU1	60	0.491454	0	0.0148953	92.75	41.305	92.75	S	ESKRNRRRESRSRSRSTNTAVSRRERDRERA	S(0.491)RS(0.491)T(0.017)NTAVSR	3	2	-1.3504	0	0	0	0	0	0	0
Q9NWB6	Arginine and glutamate-rich protein 1	ARGLU1	77	0.996139	24.1158	7.56e-11	185.85	150.94	119.54	S	NTAVSRRERDRERASSPPDRIDIFGRTVSKR	AS(0.004)S(0.996)PPDRIDIFGR	3	3	-0.18878	12446000000	2138100000	2107500000	1838600000	16623000	145870000	113200000
Q07960	Rho GTPase-activating protein 1	ARHGAP1	49	0.74353	1.25171	0.0121762	64.136	45.998	42.947	S	PSDEMPDFPKSDDSKSSSPELVTHLKWDDPY	S(0.088)DDS(0.68)KS(0.744)S(0.744)S(0.743)PELVT(0.002)HLK	6	3	-0.32507	151890000	0	0	0	0	76163000	75726000
Q07960	Rho GTPase-activating protein 1	ARHGAP1	50	0.838439	8.03903	0.0121762	64.136	45.998	49.425	S	SDEMPDFPKSDDSKSSSPELVTHLKWDDPYY	S(0.429)DDS(0.635)KS(0.302)S(0.838)S(0.789)PELVT(0.006)HLK	7	2	-0.94141	161550000	0	0	0	0	76163000	75726000
Q07960	Rho GTPase-activating protein 1	ARHGAP1	223	0.999995	53.1626	2.17e-08	114.64	56.213	96.027	S	RQVLKYDDFLKSTQKSPATAPKPMPPRPPLP	S(1)PATAPK	1	2	-1.2827	271490000	0	0	0	47409000	95079000	33428000
Q07960	Rho GTPase-activating protein 1	ARHGAP1	226	0.865783	8.096	2.51e-08	98.342	88.195	98.342	T	LKYDDFLKSTQKSPATAPKPMPPRPPLPNQQ	S(0.134)PAT(0.866)APKPMPPRPPLPNQQFGVSLQHLQEK	4	4	0.035955	24373000	0	11330000	0	7227200	5815700	0
Q07960	Rho GTPase-activating protein 1	ARHGAP1	47	0.715856	0	0.0121762	64.136	45.998	43.408	S	NWPSDEMPDFPKSDDSKSSSPELVTHLKWDD	S(0.136)DDS(0.716)KS(0.716)S(0.716)S(0.716)PELVTHLK	4	3	-0.47015	174670000	33635000	42676000	31772000	14007000	25161000	17752000
Q07960	Rho GTPase-activating protein 1	ARHGAP1	51	0.999465	32.9187	9.83e-05	141.44	120.54	141.44	S	DEMPDFPKSDDSKSSSPELVTHLKWDDPYYD	SS(0.001)S(0.999)PELVTHLK	3	2	0.28841	2350100000	627150000	567560000	512590000	18858000	246530000	164060000
H0Y8W5	Rho GTPase-activating protein 10	ARHGAP10	323	0.954871	16.7988	5.29e-06	82.6	68.226	82.6	S	KEDTPTSSLDSLSSPSPVTTAVPGPPGPDKN	EDTPTSSLDS(0.001)LS(0.004)S(0.014)PS(0.955)PVT(0.02)T(0.007)AVPGPPGPDK	15	3	-1.3079	6893400	0	6893400	0	0	0	0
H0Y8W5	Rho GTPase-activating protein 10	ARHGAP10	267	0.428325	0	0.0074625	57.078	37.198	57.078	S	FRTPPDTTFPEPTCLSASPPNAPPRQSKRQG	IFRTPPDT(0.001)T(0.001)FPEPT(0.142)CLS(0.428)AS(0.428)PPNAPPR	17	3	3.8304	0	0	0	0	0	0	0
H0Y8W5	Rho GTPase-activating protein 10	ARHGAP10	321	0.683485	7.09957	8.25e-06	76.967	67.255	69.782	S	PSKEDTPTSSLDSLSSPSPVTTAVPGPPGPD	EDT(0.012)PT(0.012)S(0.012)S(0.013)LDS(0.012)LS(0.122)S(0.683)PS(0.133)PVT(0.001)TAVPGPPGPDK	13	3	1.6987	54435000	14166000	0	22329000	0	0	17940000
H0Y8W5	Rho GTPase-activating protein 10	ARHGAP10	269	0.997934	29.5601	7.86e-40	257.11	231.85	149.88	S	TPPDTTFPEPTCLSASPPNAPPRQSKRQGQR	TPPDTTFPEPTCLS(0.001)AS(0.998)PPNAPPRQS(0.001)K	16	3	0.7915	604460000	81411000	100480000	116690000	6088700	80240000	85408000
Q6P4F7	Rho GTPase-activating protein 11A	ARHGAP11A	581	0.499963	0	7e-14	202.94	172.61	202.94	S	LTPSNLNNKHNSNITSSPLSGDENNMTKETL	HNSNITS(0.5)S(0.5)PLSGDENNMTK	7	2	-1.0148	10587000	0	0	10587000	0	0	0
Q6P4F7	Rho GTPase-activating protein 11A	ARHGAP11A	582	0.998505	28.34	2.31e-108	329.85	282.21	329.85	S	TPSNLNNKHNSNITSSPLSGDENNMTKETLV	HNSNITS(0.001)S(0.999)PLSGDENNMTK	8	2	0.4181	142520000	0	17810000	10587000	23210000	21548000	33704000
Q6P4F7	Rho GTPase-activating protein 11A	ARHGAP11A	585	0.999505	36.923	0.000493773	89.913	76.712	89.913	S	NLNNKHNSNITSSPLSGDENNMTKETLVKVQ	HNSNIT(0.009)S(0.044)S(0.946)PLS(1)GDENNMTK	11	2	0.11209	23210000	0	0	0	23210000	0	0
Q6P4F7	Rho GTPase-activating protein 11A	ARHGAP11A	316	0.932648	11.4137	1.65e-21	218.05	190.4	218.05	S	RTPSITPQEERIAQLSESPVILTPNAKRTLP	IAQLS(0.933)ES(0.067)PVILT(1)PNAK	5	2	0.67329	198500000	0	0	0	20639000	0	177860000
Q6P4F7	Rho GTPase-activating protein 11A	ARHGAP11A	847	1	74.8406	0.00698394	111.52	71.028	111.52	S	KFQRTPVRQSVRRINSLLEYSRQPTGHKLAS	INS(1)LLEYSR	3	2	0.70419	50537000	0	0	0	6984900	22714000	20837000
Q6P4F7	Rho GTPase-activating protein 11A	ARHGAP11A	620	0.986756	18.9125	0.0116558	100.92	65.013	100.92	S	ESGSNLHALMNQRQSSVTNVGKVKLTEPSYL	QS(0.013)S(0.987)VT(0.001)NVGK	3	2	-0.60671	177130000	0	32237000	35081000	0	48992000	60823000
Q6P4F7	Rho GTPase-activating protein 11A	ARHGAP11A	285	1	69.8636	2.8e-12	182.49	129.91	182.49	S	GEYETPGEYKRKRRQSVGDFVSGALNKFKPN	RQS(1)VGDFVSGALNK	3	2	0.86077	40818000	0	0	0	5863800	21706000	13248000
Q6P4F7	Rho GTPase-activating protein 11A	ARHGAP11A	886	0.948727	12.6725	2.29e-20	216.6	189.63	216.6	S	VKSVSCDGALSSCIESASKDSSVSCIKSGPK	SVSCDGALSSCIES(0.949)AS(0.051)K	14	2	2.0528	127920000	0	0	0	54283000	38330000	35303000
Q6P4F7	Rho GTPase-activating protein 11A	ARHGAP11A	484	1	82.5799	0.000674182	120.14	94.172	120.14	S	SLKNRIESVKTGLLFSPDVDEKLPKKGSEKI	TGLLFS(1)PDVDEK	6	2	0.29571	20473000	0	8297100	12176000	0	0	0
Q6P4F7	Rho GTPase-activating protein 11A	ARHGAP11A	567	0.999999	58.6889	7.01e-115	361.39	315.32	319.53	T	PDIMVEKSPATSCELTPSNLNNKHNSNITSS	SPATSCELT(1)PSNLNNK	9	2	-0.11102	61149000	0	0	0	0	28793000	32356000
Q6P4F7	Rho GTPase-activating protein 11A	ARHGAP11A	306	0.938666	11.8484	0.000405457	143.22	95.213	143.22	T	SGALNKFKPNRTPSITPQEERIAQLSESPVI	TPS(0.061)IT(0.939)PQEER	5	2	0.27183	88177000	0	0	0	0	60538000	27639000
Q6P4F7	Rho GTPase-activating protein 11A	ARHGAP11A	508	0.999946	42.7144	4.03e-05	161.99	84.326	161.99	T	KKGSEKISKSEETLLTPERLVGTNYRMSWTG	SEETLLT(1)PER	7	2	0.57339	26068000	5062300	8506700	12499000	0	0	0
Q6P4F7	Rho GTPase-activating protein 11A	ARHGAP11A	868	0.998617	28.585	3.31e-09	164.88	117.6	164.88	S	RQPTGHKLASLGDTASPLVKSVSCDGALSSC	LASLGDT(0.001)AS(0.999)PLVK	9	2	0.063446	33454000	15557000	9994100	7903200	0	0	0
Q6P4F7	Rho GTPase-activating protein 11A	ARHGAP11A	323	1	123.137	5.29e-22	224.15	196.04	224.15	T	QEERIAQLSESPVILTPNAKRTLPVDSSHGF	IAQLS(0.005)ES(0.995)PVILT(1)PNAK	12	2	0.62201	419050000	17740000	9757200	26930000	29940000	121880000	177860000
Q6P4F7	Rho GTPase-activating protein 11A	ARHGAP11A	318	0.999997	56.7486	5.29e-22	224.15	196.04	176.29	S	PSITPQEERIAQLSESPVILTPNAKRTLPVD	IAQLSES(1)PVILTPNAK	7	2	-0.19727	320280000	39989000	37132000	47588000	16531000	132920000	8070600
Q1RLN5	Rho GTPase-activating protein 12	ARHGAP12	400	0.536907	1.05796	0.000182958	90.097	76.081	90.097	S	KESPTASKPCFPENESSPSSPKHQDTASSPK	ESPTASKPCFPENES(0.537)S(0.421)PS(0.037)S(0.006)PK	15	3	0.93192	47505000	0	47505000	0	0	0	0
Q1RLN5	Rho GTPase-activating protein 12	ARHGAP12	403	0.388691	0	4.94e-08	112.13	84.39	112.13	S	PTASKPCFPENESSPSSPKHQDTASSPKDQE	ESPTASKPCFPENES(0.147)S(0.076)PS(0.389)S(0.389)PK	18	3	2.2208	0	0	0	0	0	0	0
Q1RLN5	Rho GTPase-activating protein 12	ARHGAP12	201	0.981393	18.0294	7.46e-05	147.08	124.2	147.08	S	LDVEKTSFSQEQSCDSAGEGSERIHQDSESG	TSFSQEQS(0.015)CDS(0.981)AGEGS(0.003)ER	11	2	-1.0838	30124000	0	0	0	0	12888000	17236000
Q1RLN5	Rho GTPase-activating protein 12	ARHGAP12	165	0.613474	2.00618	0.0114524	101.35	83.159	101.35	S	LDLTHNNGKFNNDSHSPKVSSQNRTRSFGHF	FNNDS(0.387)HS(0.613)PK	7	2	0.28597	76843000	13326000	27085000	36432000	0	0	0
Q1RLN5	Rho GTPase-activating protein 12	ARHGAP12	545	1	125.578	3.71e-15	170.94	151.18	170.94	S	QAVETDEGIEEEIPDSPGIEKHDKEKEQKDP	VLSSTINNQAVETDEGIEEEIPDS(1)PGIEK	24	3	1.1168	203990000	14469000	52995000	65050000	0	22102000	45855000
Q1RLN5	Rho GTPase-activating protein 12	ARHGAP12	231	0.976974	16.2778	8.11e-07	158.35	130.94	145.25	T	GDELSSSSTEQIRATTPPNQGRPDSPVYANL	AT(0.023)T(0.977)PPNQGRPDS(1)PVYANLQELK	3	2	-0.87409	989250000	19998000	68405000	22281000	11481000	14884000	26519000
Q1RLN5	Rho GTPase-activating protein 12	ARHGAP12	404	0.735901	4.73727	4.94e-08	126.68	105.39	126.68	S	TASKPCFPENESSPSSPKHQDTASSPKDQEK	ESPTASKPCFPENES(0.004)S(0.013)PS(0.247)S(0.736)PK	19	3	1.6378	24263000	24263000	0	0	0	0	0
Q1RLN5	Rho GTPase-activating protein 12	ARHGAP12	230	0.539778	0.692479	0.000257456	86.625	76.004	86.625	T	SGDELSSSSTEQIRATTPPNQGRPDSPVYAN	AT(0.54)T(0.46)PPNQGRPDSPVYANLQELK	2	3	0.16816	61124000	32977000	0	28147000	0	0	0
Q1RLN5	Rho GTPase-activating protein 12	ARHGAP12	240	1	81.6095	2.02e-41	198.6	160.99	198.6	S	EQIRATTPPNQGRPDSPVYANLQELKISQSA	ATTPPNQGRPDS(1)PVYANLQELK	12	2	1.9414	1399800000	160680000	216850000	102670000	11481000	14884000	26519000
Q68EM7-6	Rho GTPase-activating protein 17	ARHGAP17	625	0.684439	4.28085	2.34e-14	122.46	108.17	122.46	S	SHQLSMGQPHNAAGPSPHTLRRAVKKPAPAP	NNSQIASGQNQPQAAAGS(0.001)HQLS(0.059)MGQPHNAAGPS(0.684)PHT(0.255)LR	33	4	-2.3695	28140000	0	0	28140000	0	0	0
Q68EM7-6	Rho GTPase-activating protein 17	ARHGAP17	702	0.478624	0.156447	6.12e-05	73.773	57.705	73.773	S	GQPSAPSQLSAPRRYSSSLSPIQAPNHPPPQ	RY(0.19)S(0.479)S(0.375)S(0.473)LS(0.484)PIQAPNHPPPQPPTQATPLMHTK	3	4	1.2377	0	0	0	0	0	0	0
Q68EM7-6	Rho GTPase-activating protein 17	ARHGAP17	704	0.472891	0	6.12e-05	73.773	57.705	73.773	S	PSAPSQLSAPRRYSSSLSPIQAPNHPPPQPP	RY(0.19)S(0.479)S(0.375)S(0.473)LS(0.484)PIQAPNHPPPQPPTQATPLMHTK	5	4	1.2377	0	0	0	0	0	0	0
Q68EM7-6	Rho GTPase-activating protein 17	ARHGAP17	706	0.484246	0	6.12e-05	73.773	57.705	73.773	S	APSQLSAPRRYSSSLSPIQAPNHPPPQPPTQ	RY(0.19)S(0.479)S(0.375)S(0.473)LS(0.484)PIQAPNHPPPQPPTQATPLMHTK	7	4	1.2377	0	0	0	0	0	0	0
Q68EM7-6	Rho GTPase-activating protein 17	ARHGAP17	757	0.506581	0	2.36e-06	80.774	67.607	80.774	T	PSEHGLEQPSHTPPQTPTPPSTPPLGKQNPS	PNSQGPPNPMALPS(0.139)EHGLEQPS(0.201)HT(0.66)PPQT(0.507)PT(0.507)PPS(0.519)T(0.468)PPLGK	28	4	0.2392	35809000	0	0	35809000	0	0	0
Q68EM7-6	Rho GTPase-activating protein 17	ARHGAP17	679	0.318771	0	0.0100778	50.583	41.202	50.583	T	PSLSPKPPTRSPSPPTQHTGQPPGQPSAPSQ	S(0.066)PS(0.296)PPT(0.319)QHT(0.319)GQPPGQPS(0.001)APSQLSAPR	6	4	2.0328	0	0	0	0	0	0	0
Q68EM7-6	Rho GTPase-activating protein 17	ARHGAP17	682	0.359716	0.673901	0.000742964	65.69	48.474	64.035	T	SPKPPTRSPSPPTQHTGQPPGQPSAPSQLSA	S(0.047)PS(0.285)PPT(0.308)QHT(0.36)GQPPGQPSAPSQLSAPR	9	4	2.0143	0	0	0	0	0	0	0
Q68EM7-6	Rho GTPase-activating protein 17	ARHGAP17	161	0.499973	0	0.000136079	136.38	85.031	136.38	S	LDWDSVRARWNQAHKSSGTNFQGLPSKIDTL	S(0.5)S(0.5)GTNFQGLPSK	1	2	0.18868	170130000	4099000	5014200	0	99834000	0	61185000
Q68EM7-6	Rho GTPase-activating protein 17	ARHGAP17	162	0.829864	6.90891	0.000136079	136.38	85.031	129.37	S	DWDSVRARWNQAHKSSGTNFQGLPSKIDTLK	S(0.169)S(0.83)GT(0.001)NFQGLPSK	2	2	0.3559	262880000	4099000	5014200	0	99834000	92751000	61185000
Q68EM7-6	Rho GTPase-activating protein 17	ARHGAP17	751	0.584157	4.42637	0.00396683	45.459	33.112	45.459	S	PNPMALPSEHGLEQPSHTPPQTPTPPSTPPL	PNS(0.003)QGPPNPMALPS(0.167)EHGLEQPS(0.584)HT(0.219)PPQT(0.164)PT(0.728)PPS(0.097)T(0.038)PPLGK	22	4	2.3412	35199000	14964000	20236000	0	0	0	0
Q68EM7-6	Rho GTPase-activating protein 17	ARHGAP17	570	0.999943	43.6325	2.72e-32	214.61	176.38	119.74	S	GGTVPSSAGILEQGPSPGDGSPPKPKDPVSA	AESSSGGGTVPSSAGILEQGPS(1)PGDGS(1)PPKPK	22	3	-0.31467	571250000	20952000	24399000	48265000	123170000	100650000	127290000
Q68EM7-6	Rho GTPase-activating protein 17	ARHGAP17	762	0.59776	1.73593	7.55e-28	154.2	129.5	154.2	S	LEQPSHTPPQTPTPPSTPPLGKQNPSLPAPQ	PNSQGPPNPMALPSEHGLEQPSHTPPQT(0.043)PT(0.957)PPS(0.598)T(0.402)PPLGK	33	4	-0.16417	134260000	22749000	75703000	35809000	0	0	0
Q68EM7-6	Rho GTPase-activating protein 17	ARHGAP17	753	0.659941	5.18622	3.38e-09	95.242	80.931	80.774	T	PMALPSEHGLEQPSHTPPQTPTPPSTPPLGK	PNSQGPPNPMALPS(0.139)EHGLEQPS(0.201)HT(0.66)PPQT(0.507)PT(0.507)PPS(0.519)T(0.468)PPLGK	24	4	0.2392	90584000	22749000	32025000	35809000	0	0	0
Q68EM7-6	Rho GTPase-activating protein 17	ARHGAP17	763	0.744853	4.78101	4.49e-29	164.34	138.52	164.34	T	EQPSHTPPQTPTPPSTPPLGKQNPSLPAPQT	PNSQGPPNPMALPSEHGLEQPSHTPPQT(0.044)PT(0.955)PPS(0.255)T(0.745)PPLGK	34	4	0.42861	48370000	48370000	0	0	0	0	0
Q68EM7-6	Rho GTPase-activating protein 17	ARHGAP17	759	0.956871	13.6226	4.49e-29	164.34	138.52	154.2	T	EHGLEQPSHTPPQTPTPPSTPPLGKQNPSLP	PNSQGPPNPMALPSEHGLEQPSHTPPQT(0.043)PT(0.957)PPS(0.598)T(0.402)PPLGK	30	4	-0.16417	217830000	71119000	75703000	35809000	0	0	0
Q68EM7-2	Rho GTPase-activating protein 17	ARHGAP17	497	1	74.3064	0.0186362	74.306	47.85	74.306	S	PASMAVMEGDLVKKESPPKPKDPVSAAVPAP	KES(1)PPKPK	3	3	-1.6568	182210000	147180000	0	0	0	35033000	0
Q68EM7-6	Rho GTPase-activating protein 17	ARHGAP17	676	0.971721	15.5549	9.05e-10	139.73	123.11	96.219	S	QHPPSLSPKPPTRSPSPPTQHTGQPPGQPSA	S(0.027)PS(0.972)PPT(0.001)QHTGQPPGQPSAPSQLSAPRR	3	3	-0.37137	992130000	242730000	259740000	239950000	0	0	0
Q68EM7-6	Rho GTPase-activating protein 17	ARHGAP17	575	0.999998	58.0905	1.67e-101	322.1	276.71	120.95	S	SSAGILEQGPSPGDGSPPKPKDPVSAAVPAP	AESSSGGGTVPSSAGILEQGPS(1)PGDGS(1)PPKPK	27	3	-0.32588	5469300000	559230000	555270000	623380000	458370000	929370000	928790000
Q14CB8-4	Rho GTPase-activating protein 19	ARHGAP19	88	0.995841	23.8627	2.36e-05	147.87	131.16	146.25	S	LKGTSKENRNLLFSGSPAVTMTPTRLKWSEG	NLLFS(0.004)GS(0.996)PAVT(0.013)MT(0.871)PT(0.117)RLK	7	3	-0.70192	95445000	0	0	0	5328300	11382000	18085000
Q14CB8-4	Rho GTPase-activating protein 19	ARHGAP19	94	0.982812	18.5848	2.36e-05	147.87	131.16	147.87	T	ENRNLLFSGSPAVTMTPTRLKWSEGKKEGKK	NLLFS(0.035)GS(0.965)PAVT(0.003)MT(0.983)PT(0.014)RLK	13	3	0.060678	95445000	0	0	0	5328300	11382000	18085000
Q5T5U3	Rho GTPase-activating protein 21	ARHGAP21	1742	0.997749	26.6812	0.000478558	91.643	75.547	91.643	S	APSLTKVFDVMKKGKSTGSLLTPTRGESEKQ	GKS(0.998)T(0.002)GSLLT(0.757)PT(0.238)RGES(0.004)EK	3	3	0.55751	2979900000	0	0	0	31898000	0	2948000000
Q5T5U3	Rho GTPase-activating protein 21	ARHGAP21	1514	0.795373	6.10869	0.0048795	112.73	72.459	112.73	S	PSEEPSPPHNSKHNKSPTLSCRFAILKESPR	HNKS(0.795)PT(0.01)LS(0.195)CR	4	2	0.27185	41249000	0	0	0	0	41249000	0
Q5T5U3	Rho GTPase-activating protein 21	ARHGAP21	441	0.41572	0	0.00374366	81.311	65.172	81.311	S	NQVVPNRTTLQGRRRSTSHDRVPQSVQIRQR	S(0.416)T(0.416)S(0.169)HDRVPQSVQIR	1	3	-0.87947	0	0	0	0	0	0	0
Q5T5U3	Rho GTPase-activating protein 21	ARHGAP21	457	0.486235	0	0.0313559	65.472	36.926	65.472	S	TSHDRVPQSVQIRQRSVSQERLEDSVLMKYC	S(0.486)VS(0.486)QERLEDS(0.028)VLMK	1	2	-0.31026	0	0	0	0	0	0	0
Q5T5U3	Rho GTPase-activating protein 21	ARHGAP21	682	0.992166	23.3478	1.88e-109	342.82	311.06	342.82	S	VRTDSAPDQQVETGKSPSLSGASAKPAPQSS	TDSAPDQQVET(0.003)GKS(0.992)PS(0.005)LSGASAK	14	2	2.1059	595150000	0	10647000	0	0	77090000	52002000
Q5T5U3	Rho GTPase-activating protein 21	ARHGAP21	684	0.604047	2.75686	6.31e-07	130.25	106.18	103.42	S	TDSAPDQQVETGKSPSLSGASAKPAPQSSEN	TDSAPDQQVET(0.022)GKS(0.32)PS(0.604)LS(0.04)GAS(0.014)AK	16	3	0.77438	309000000	0	0	0	0	309000000	0
Q5T5U3	Rho GTPase-activating protein 21	ARHGAP21	686	0.497737	5.52817	6.32e-05	58.676	46.039	58.676	S	SAPDQQVETGKSPSLSGASAKPAPQSSENAG	T(0.015)DS(0.015)APDQQVET(0.127)GKS(0.127)PS(0.041)LS(0.498)GAS(0.139)AKPAPQS(0.019)S(0.019)ENAGTSDLELPVSQR	18	4	2.9555	0	0	0	0	0	0	0
Q5T5U3	Rho GTPase-activating protein 21	ARHGAP21	1378	0.999996	54.4361	6.85e-92	320	281.72	320	S	PNIDHLLTNIGRTGVSPGDVSDSATSDSTKS	TGVS(1)PGDVSDSATSDSTK	4	2	-0.61798	544980000	0	0	0	238640000	183850000	122490000
Q5T5U3	Rho GTPase-activating protein 21	ARHGAP21	1074	1	56.9556	0.0390122	56.956	41.366	56.956	T	KEYNNLMSKAEQLPKTPRQSLSIRQTLLGAK	AEQLPKT(1)PR	7	3	-1.0523	33925000	0	0	0	0	16796000	17129000
Q5T5U3	Rho GTPase-activating protein 21	ARHGAP21	1498	0.783555	5.80087	0.0287576	60.093	43.349	60.093	T	PSTTKDEKISLGKESTPSEEPSPPHNSKHNK	ES(0.211)T(0.784)PS(0.017)EEPS(0.98)PPHNS(0.007)K	3	2	-0.88495	0	0	0	0	0	0	0
Q5T5U3	Rho GTPase-activating protein 21	ARHGAP21	1748	0.757489	5.02556	0.000478558	91.643	75.547	91.643	T	VFDVMKKGKSTGSLLTPTRGESEKQEPTWKT	GKS(0.998)T(0.002)GSLLT(0.757)PT(0.238)RGES(0.004)EK	9	3	0.55751	2979900000	0	0	0	31898000	0	2948000000
Q5T5U3	Rho GTPase-activating protein 21	ARHGAP21	234	0.988858	19.4869	3.94e-09	170.18	152.71	170.18	T	EISPPDSSLSKQQTSTPVLTQPGRAYRMEIQ	QQTS(0.011)T(0.989)PVLTQPGR	5	2	0.20191	239170000	0	0	0	27360000	89455000	122350000
Q5T5U3	Rho GTPase-activating protein 21	ARHGAP21	442	0.41572	0	0.00374366	81.311	65.172	81.311	T	QVVPNRTTLQGRRRSTSHDRVPQSVQIRQRS	S(0.416)T(0.416)S(0.169)HDRVPQSVQIR	2	3	-0.87947	0	0	0	0	0	0	0
Q5T5U3	Rho GTPase-activating protein 21	ARHGAP21	1094	0.762896	5.07595	3.76e-05	133.9	110.42	133.9	T	LSIRQTLLGAKSEPKTQSPHSPKEESERKLL	T(0.763)QS(0.237)PHS(0.998)PKEES(0.002)ERK	1	2	0.084858	254730000	0	20608000	0	88309000	0	137170000
Q5T5U3	Rho GTPase-activating protein 21	ARHGAP21	317	0.374552	0	5.77e-06	109.06	99.895	93.552	T	RYGVSEQTSLKTVSRTTSPPLSIPTTHLIHQ	T(0.375)T(0.375)S(0.251)PPLSIPTTHLIHQPAGSR	1	3	-0.00318	0	0	0	0	0	0	0
Q5T5U3	Rho GTPase-activating protein 21	ARHGAP21	318	0.374552	0	5.77e-06	109.06	99.895	93.552	T	YGVSEQTSLKTVSRTTSPPLSIPTTHLIHQP	T(0.375)T(0.375)S(0.251)PPLSIPTTHLIHQPAGSR	2	3	-0.00318	0	0	0	0	0	0	0
Q5T5U3	Rho GTPase-activating protein 21	ARHGAP21	1527	1	111.525	0.00892735	111.52	89.394	111.52	S	NKSPTLSCRFAILKESPRSLLAQKSSHLEET	FAILKES(1)PR	7	2	0.027657	267370000	8314300	9421300	0	175070000	74568000	0
Q5T5U3	Rho GTPase-activating protein 21	ARHGAP21	1713	0.999996	54.0525	1.13e-28	255.71	183.42	255.71	S	IECDTLSRKKSARFKSDSGSLGDAKNEKEAP	FKS(1)DSGSLGDAK	3	2	-0.37301	587140000	12205000	23671000	17596000	127880000	165210000	240580000
Q5T5U3	Rho GTPase-activating protein 21	ARHGAP21	1433	0.97482	18.8837	1.58e-05	157.91	120.73	131.63	S	SRKRKKPKEKAQPSSSEDELDNVFFKKENVE	AQPS(0.013)S(0.013)S(0.975)EDELDNVFFKK	6	3	-0.55102	256140000	15844000	20764000	28752000	0	4970300	0
Q5T5U3	Rho GTPase-activating protein 21	ARHGAP21	1096	0.999452	32.6098	4.26e-06	140.3	118.95	140.3	S	IRQTLLGAKSEPKTQSPHSPKEESERKLLSK	T(0.001)QS(0.999)PHS(1)PKEESERK	3	3	-0.22971	2136400000	18950000	26896000	35502000	488220000	628320000	653640000
Q5T5U3	Rho GTPase-activating protein 21	ARHGAP21	612	1	85.0065	0.0116787	89.663	57.14	85.006	S	RNFQTTCGMSLPRGISQDRSPLVKVRSNSLK	GIS(1)QDRS(1)PLVK	3	2	1.9881	163540000	28701000	0	16497000	71617000	46725000	0
Q5T5U3	Rho GTPase-activating protein 21	ARHGAP21	1669	0.998482	28.2004	1.91e-06	109.2	84.549	109.2	S	FRGKLQEVTKSSRRNSEGSELSCTEGSLTSS	RNS(0.998)EGS(0.002)ELSCTEGSLTSSLDSRR	3	3	-1.8301	51659000	29126000	0	0	0	0	0
Q5T5U3	Rho GTPase-activating protein 21	ARHGAP21	857	0.999975	46.0845	1.23e-06	126.52	113.25	126.52	S	PPCLTTSAPLIRRQLSHDHESVGPPSLDAQP	RQLS(1)HDHESVGPPSLDAQPNSK	4	3	1.1731	63368000	29728000	0	0	0	0	0
Q5T5U3	Rho GTPase-activating protein 21	ARHGAP21	616	1	85.0065	0.0116787	87.727	46.51	85.006	S	TTCGMSLPRGISQDRSPLVKVRSNSLKAPST	GIS(1)QDRS(1)PLVK	7	2	1.9881	156470000	30758000	0	7370300	71617000	46725000	0
Q5T5U3	Rho GTPase-activating protein 21	ARHGAP21	1383	0.984986	18.9314	7.61e-09	177.07	143.2	121.26	S	LLTNIGRTGVSPGDVSDSATSDSTKSKGSWG	TGVSPGDVS(0.985)DS(0.013)AT(0.002)S(0.001)DSTK	9	2	-0.19952	205570000	31753000	32299000	27336000	18620000	45284000	50279000
Q5T5U3	Rho GTPase-activating protein 21	ARHGAP21	253	0.964527	14.3442	0.000404805	114.69	84.917	65.374	S	TQPGRAYRMEIQVPPSPTDVAKSNTAVCVCN	MEIQVPPS(0.965)PT(0.035)DVAK	8	2	-2.0778	154540000	34043000	30554000	31541000	0	16303000	17105000
Q5T5U3	Rho GTPase-activating protein 21	ARHGAP21	1115	0.997379	25.8037	3.07e-17	207.66	146.18	102.42	S	PKEESERKLLSKDDTSPPKDKGTWRKGIPSI	DDT(0.003)S(0.997)PPKDK	4	2	0.69073	1105000000	53885000	68043000	0	0	78301000	0
Q5T5U3	Rho GTPase-activating protein 21	ARHGAP21	459	0.999894	39.927	2.87e-17	202.18	165.79	202.18	S	HDRVPQSVQIRQRSVSQERLEDSVLMKYCPR	SVS(1)QERLEDSVLMK	3	2	0.17695	943850000	61327000	62247000	57357000	11386000	53627000	45300000
Q5T5U3	Rho GTPase-activating protein 21	ARHGAP21	924	0.98562	18.3696	1.02e-15	209.18	172.91	179.03	S	ADSQKSSEDSGSRKDSSSEVFSDAAKEGWLH	KDS(0.986)S(0.014)SEVFSDAAK	3	2	0.2858	380120000	62089000	122280000	34947000	108370000	0	0
Q5T5U3	Rho GTPase-activating protein 21	ARHGAP21	477	0.999389	32.1351	6.37e-63	283.31	247.63	252.47	S	RLEDSVLMKYCPRSASQGALTSPSVSFSNHR	S(0.001)AS(0.999)QGALTSPSVSFSNHR	3	2	0.53711	279510000	88104000	57746000	29325000	0	0	0
Q5T5U3	Rho GTPase-activating protein 21	ARHGAP21	319	0.942738	15.1772	2.48e-06	120.85	110.4	120.85	S	GVSEQTSLKTVSRTTSPPLSIPTTHLIHQPA	T(0.029)T(0.029)S(0.943)PPLSIPTTHLIHQPAGSR	3	3	0.078107	235930000	106720000	0	87398000	0	41806000	0
Q5T5U3	Rho GTPase-activating protein 21	ARHGAP21	1504	0.999297	31.5795	4.62e-07	162.64	117.29	162.64	S	EKISLGKESTPSEEPSPPHNSKHNKSPTLSC	ESTPSEEPS(0.999)PPHNS(0.001)K	9	2	-1.2551	570070000	190100000	75912000	166690000	0	40760000	60878000
Q5T5U3	Rho GTPase-activating protein 21	ARHGAP21	443	0.650475	5.70782	0.000150063	110.77	97.631	110.77	S	VVPNRTTLQGRRRSTSHDRVPQSVQIRQRSV	S(0.175)T(0.175)S(0.65)HDRVPQSVQIR	3	3	-0.39048	313220000	264900000	0	0	48320000	0	0
Q5T5U3	Rho GTPase-activating protein 21	ARHGAP21	1099	0.999996	53.7271	4.73e-09	169.21	128.93	140.3	S	TLLGAKSEPKTQSPHSPKEESERKLLSKDDT	T(0.001)QS(0.999)PHS(1)PKEESERK	6	3	-0.22971	4667100000	484180000	259680000	342750000	488220000	628320000	653640000
Q9P227	Rho GTPase-activating protein 23	ARHGAP23	598	0.99999	53.7486	0.005005	108.01	71.69	108.01	S	SPSSPTFTFTLGRHYSQDCSSIKAGRRSSYL	HYS(1)QDCSSIK	3	2	-1.2703	8599600	0	0	0	0	0	8599600
Q9P227	Rho GTPase-activating protein 23	ARHGAP23	314	0.495121	0	4.75e-06	79.128	58.199	79.128	S	RAGERRCPAMAPRARSASQDRLEEVAAPRPW	S(0.495)AS(0.495)QDRLEEVAAPRPWPCS(0.007)T(0.001)S(0.001)QDALSQLGQEGWHR	1	4	-0.15024	0	0	0	0	0	0	0
Q9P227	Rho GTPase-activating protein 23	ARHGAP23	316	0.495121	0	4.75e-06	79.128	58.199	79.128	S	GERRCPAMAPRARSASQDRLEEVAAPRPWPC	S(0.495)AS(0.495)QDRLEEVAAPRPWPCS(0.007)T(0.001)S(0.001)QDALSQLGQEGWHR	3	4	-0.15024	0	0	0	0	0	0	0
Q9P227	Rho GTPase-activating protein 23	ARHGAP23	423	0.999387	34.847	0.0203234	101.65	83.798	101.65	S	LQGLDDLGYIGYRSYSPSFQRRTGLLHALSF	SYS(0.999)PSFQR	3	2	-1.7711	22456000	0	0	0	9705800	12750000	0
A0A087WTU4		ARHGAP23	95	1	67.5191	0.0194453	85.522	61.056	67.519	S	EEDKGERILPPVVQPSPRVRGPPRRSRTPGR	ILPPVVQPS(1)PR	9	2	0.75718	11510000	5052500	3191000	3266700	0	0	0
Q9P227	Rho GTPase-activating protein 23	ARHGAP23	647	1	74.5333	0.00639129	88.187	41.481	74.533	S	RDEGRVLRRLPNRIPSLRMLRSFFTDGSLDS	LPNRIPS(1)LR	7	2	0.91193	49741000	11498000	6665000	4524900	0	0	0
Q9P227	Rho GTPase-activating protein 23	ARHGAP23	372	1	126.176	5.1e-09	165.89	113.96	158.65	S	RATRSAEALGPGALVSPRFERCGWASQRSSA	SAEALGPGALVS(1)PR	12	2	0.24749	42951000	12618000	0	4105300	0	15406000	10822000
Q9P227	Rho GTPase-activating protein 23	ARHGAP23	875	1	120.124	0.0396879	143.5	49.093	143.5	S	QSAARGLRTQDLPAGSKDDSAAAPKTPWGIN	TQDLPAGS(1)K	8	2	-0.30693	366970000	36678000	62017000	83466000	0	0	0
Q9P227	Rho GTPase-activating protein 23	ARHGAP23	1393	0.99999	50.0729	0.0339353	98.634	63.941	98.634	S	GTADDMLAVRLRRPLSPETRRRRSSWRRHTV	RPLS(1)PETR	4	2	-0.30217	117550000	42552000	33950000	41046000	0	0	0
D6RCP5	Rho GTPase-activating protein 24	ARHGAP24	306	0.932671	11.7408	0.0101844	80.719	63.552	80.719	S	WDKSESPQRSSMNNGSPTALSGSKTNSPKNS	S(0.002)S(0.002)MNNGS(0.933)PT(0.062)ALS(0.001)GSK	7	2	0.84487	8136800	0	0	8136800	0	0	0
D6RCP5	Rho GTPase-activating protein 24	ARHGAP24	330	0.867776	8.17096	0.000473422	125.28	61.871	108.71	S	TNSPKNSVHKLDVSRSPPLMVKKNPAFNKGS	LDVS(0.132)RS(0.868)PPLMVK	6	2	-0.46983	50475000	19423000	22751000	8300200	0	0	0
D6RCP5	Rho GTPase-activating protein 24	ARHGAP24	328	0.622842	2.17854	0.00365588	87.647	53.888	87.647	S	SKTNSPKNSVHKLDVSRSPPLMVKKNPAFNK	LDVS(0.623)RS(0.377)PPLMVK	4	3	0.041817	39142000	20895000	10239000	8007900	0	0	0
E9PNX6	Rho GTPase-activating protein 27	ARHGAP27	209	0.999988	49.3383	1.35e-07	176.01	162.58	108.7	S	SIHKSSQDGDTPAQASPPEEK__________	SSQDGDTPAQAS(1)PPEEK	12	2	0.12983	74277000	0	0	17664000	0	29871000	26742000
Q9P2N2-2	Rho GTPase-activating protein 28	ARHGAP28	584	1	88.3377	0.0176704	88.338	61.631	88.338	S	KTSKVLQKSPSARRMSDVPEGVIRVHAPLLS	MS(1)DVPEGVIR	2	2	-0.52592	78793000	0	0	0	33332000	25982000	19479000
Q9P2N2-2	Rho GTPase-activating protein 28	ARHGAP28	128	0.997618	28.0729	8.9e-10	156.37	128.51	156.37	S	KQSIRDVRDIFGVSESPPRDTCGNHTNQLDG	DIFGVS(0.001)ES(0.998)PPRDT(0.002)CGNHTNQLDGTK	8	3	-1.5081	336430000	26494000	43335000	31005000	0	0	0
Q9P2N2-2	Rho GTPase-activating protein 28	ARHGAP28	3	1	89.4919	9.21e-34	244.56	196.04	244.56	S	_____________MLSNESLHPPAFSRSNSE;QGKSIPRCRRINRMLSNESLHPPAFSRSNSE	MLS(1)NESLHPPAFSR	3	2	1.2402	204930000	30044000	44979000	33901000	0	0	0
Q52LW3	Rho GTPase-activating protein 29	ARHGAP29	913	1	92.7811	0.00104543	117.7	83.704	92.781	S	SIGVVDQGCFPKPLLSPEERDIERSMKSLFF	PLLS(1)PEERDIER	4	2	-0.19603	84191000	0	58927000	25264000	0	0	0
Q52LW3	Rho GTPase-activating protein 29	ARHGAP29	1143	0.499924	0	0.000283767	106.52	93.121	106.52	S	YAEPVRSVREASERRSSDSYPLAPVRAPRTL	S(0.5)S(0.5)DSYPLAPVRAPR	1	3	0.070539	27783000	0	0	0	0	0	27783000
Q52LW3	Rho GTPase-activating protein 29	ARHGAP29	1144	0.693284	3.56088	0.000283767	106.52	93.121	80.411	S	AEPVRSVREASERRSSDSYPLAPVRAPRTLQ	S(0.305)S(0.693)DS(0.001)YPLAPVRAPR	2	3	0.18707	83294000	0	0	0	20829000	34682000	27783000
Q52LW3	Rho GTPase-activating protein 29	ARHGAP29	573	0.373059	1.2362	4.93e-24	189.64	173.58	189.64	S	ISPGDFHRKLPRTPSSGTMSSADDLDEREPP	T(0.281)PS(0.281)S(0.373)GT(0.065)MSSADDLDEREPPSPSETGPNSLGTFKK	4	4	0.050509	0	0	0	0	0	0	0
Q52LW3	Rho GTPase-activating protein 29	ARHGAP29	570	0.393207	0	2.44e-23	176.79	164.38	176.79	T	SESISPGDFHRKLPRTPSSGTMSSADDLDER	T(0.393)PS(0.393)S(0.172)GT(0.041)MSSADDLDEREPPSPSETGPNSLGTFKK	1	4	0.070548	0	0	0	0	0	0	0
Q52LW3	Rho GTPase-activating protein 29	ARHGAP29	575	0.320221	1.13775	1.73e-06	87.96	82.014	87.96	T	PGDFHRKLPRTPSSGTMSSADDLDEREPPSP	T(0.207)PS(0.207)S(0.246)GT(0.32)MS(0.015)S(0.004)ADDLDEREPPSPSETGPNSLGTFKK	6	4	-0.11723	0	0	0	0	0	0	0
Q52LW3	Rho GTPase-activating protein 29	ARHGAP29	521	0.583238	1.45999	0.0046047	67.239	49.737	67.239	S	LPDSSNKIEEDRCSNSADITGPSFIRSWTFG	IEEDRCS(0.417)NS(0.583)ADITGPSFIR	9	3	0.33322	29717000	15380000	0	14337000	0	0	0
Q52LW3	Rho GTPase-activating protein 29	ARHGAP29	572	0.951997	13.6457	1.79e-23	182.11	168.26	169.82	S	SISPGDFHRKLPRTPSSGTMSSADDLDEREP	T(0.007)PS(0.952)S(0.041)GTMSSADDLDEREPPSPSETGPNSLGTFKK	3	3	0.46975	69192000	26238000	22562000	20392000	0	0	0
Q52LW3	Rho GTPase-activating protein 29	ARHGAP29	589	0.997278	25.69	8.27e-18	137.37	119.92	137.37	S	GTMSSADDLDEREPPSPSETGPNSLGTFKKT	TPSSGTMSSADDLDEREPPS(0.997)PS(0.003)ETGPNSLGTFKK	20	4	-0.43086	152640000	46172000	69158000	37311000	0	0	0
Q52LW3	Rho GTPase-activating protein 29	ARHGAP29	949	0.999897	40.2513	0.00602573	112.83	85.704	112.83	S	IHTSESESKIFERATSFEESERKQNALGKCD	ATS(1)FEESERK	3	2	0.66151	532670000	92066000	55811000	60792000	0	162330000	161660000
A7KAX9	Rho GTPase-activating protein 32	ARHGAP32	1249	0.217911	0	0.000361549	60.641	51.498	60.641	S	SPTPPNLPSDKIYPPSGSPEENTSTATMTYM	IY(0.053)PPS(0.218)GS(0.218)PEENT(0.157)S(0.157)T(0.157)AT(0.016)MT(0.016)Y(0.009)MTTTPATAQMSTK	5	3	2.3037	0	0	0	0	0	0	0
A7KAX9	Rho GTPase-activating protein 32	ARHGAP32	1251	0.217911	0	0.000361549	60.641	51.498	60.641	S	TPPNLPSDKIYPPSGSPEENTSTATMTYMTT	IY(0.053)PPS(0.218)GS(0.218)PEENT(0.157)S(0.157)T(0.157)AT(0.016)MT(0.016)Y(0.009)MTTTPATAQMSTK	7	3	2.3037	0	0	0	0	0	0	0
A7KAX9	Rho GTPase-activating protein 32	ARHGAP32	904	0.499861	0	0.00462281	73.466	55.33	73.466	S	YAFSPKIGRKLSKSPSMSISEPISVTLPPRV	S(0.5)PS(0.5)MSISEPISVTLPPR	3	2	-1.9117	0	0	0	0	0	0	0
A7KAX9	Rho GTPase-activating protein 32	ARHGAP32	613	1	100.073	5.25e-65	309.29	256.83	309.29	S	LTLEEAQARTQAQVNSPIVTENKYIEVGEGP	TQAQVNS(1)PIVTENK	7	2	0.12263	383680000	0	0	0	116490000	145740000	121450000
A7KAX9	Rho GTPase-activating protein 32	ARHGAP32	902	0.874211	8.41981	2.31e-05	153.94	138.97	153.94	S	VVYAFSPKIGRKLSKSPSMSISEPISVTLPP	S(0.874)PS(0.126)MSISEPISVTLPPR	1	2	-0.59892	14627000	1732000	0	2890600	0	5359200	4645700
A7KAX9	Rho GTPase-activating protein 32	ARHGAP32	856	0.99995	43.41	7.14e-11	153.12	138.19	153.12	S	SQCQTPGSTASSEPVSPLQEKLSPFFTLDLS	DAETGSSQCQTPGSTASSEPVS(1)PLQEK	22	3	-0.68216	140840000	28976000	36230000	75633000	0	0	0
A7KAX9	Rho GTPase-activating protein 32	ARHGAP32	952	0.850176	9.80017	2.7e-05	142.85	97.484	61.444	S	STWDKCVEERDATNRSPTQIVKMKTNETVAQ	DAT(0.089)NRS(0.85)PT(0.061)QIVK	6	3	1.2055	210970000	46815000	27369000	44219000	0	0	35442000
A7KAX9	Rho GTPase-activating protein 32	ARHGAP32	706	0.999764	36.4071	1.37e-28	228.41	202.53	228.41	S	ALKGGRAEGTLRSAKSEESLTSLHAVDGDSK	SAKS(1)EESLTSLHAVDGDSK	4	3	0.71162	166120000	62823000	46557000	56743000	0	0	0
Q9NRY4	Rho GTPase-activating protein 35	ARHGAP35	975	1	67.341	1.17e-137	353.04	324.09	353.04	S	ACSTTEEVFNSPRAGSPLCNSNLQDSEEDIE	AGS(1)PLCNSNLQDSEEDIEPSYSLFREDTSLPSLSK	3	3	-0.00283	644290000	0	26062000	49811000	32093000	87141000	53505000
Q9NRY4	Rho GTPase-activating protein 35	ARHGAP35	1176	0.756924	4.93325	4.81e-16	209.25	185.89	209.25	S	RCTRLGRFASYRTSFSVGSDDELGPIRKKEE	TSFS(0.757)VGS(0.243)DDELGPIR	4	2	-0.69368	87642000	0	0	87642000	0	0	0
Q9NRY4	Rho GTPase-activating protein 35	ARHGAP35	1150	0.999947	42.7866	0.00137911	100.22	91.659	75.316	S	DSEMDTSSLERGRKVSIVSKPVLYRTRCTRL	KVS(1)IVSKPVLYR	3	3	0.19651	17468000	8125500	9342100	0	0	0	0
Q9NRY4	Rho GTPase-activating protein 35	ARHGAP35	1134	0.99112	20.4786	4.4e-28	237.39	185.22	228.15	S	IRNINKAQSNGSGNGSDSEMDTSSLERGRKV	AQSNGSGNGS(0.991)DS(0.009)EMDTSSLER	10	2	0.11392	150210000	13632000	16911000	15813000	0	21378000	17374000
Q9NRY4	Rho GTPase-activating protein 35	ARHGAP35	970	1	71.525	1.68e-14	187.76	174.01	141.25	S	DNAAEACSTTEEVFNSPRAGSPLCNSNLQDS	NIIEATHMYDNAAEACSTTEEVFNS(1)PR	25	3	-0.14825	128710000	35326000	45082000	32035000	0	0	16271000
Q9NRY4	Rho GTPase-activating protein 35	ARHGAP35	1179	0.999834	37.8303	1.25e-29	228.25	201.54	98.165	S	RLGRFASYRTSFSVGSDDELGPIRKKEEDQA	TSFSVGS(1)DDELGPIRK	7	3	2.5197	498590000	53494000	74842000	0	0	19319000	45733000
Q9C0H5	Rho GTPase-activating protein 39	ARHGAP39	122	0.478099	0	0.0311013	54.253	36.828	54.253	S	QTLKQNTESPRASAESSPGRGSSVSREGSTS	ASAES(0.478)S(0.478)PGRGS(0.016)S(0.016)VS(0.013)R	5	3	-1.1726	0	0	0	0	0	0	0
Q9C0H5	Rho GTPase-activating protein 39	ARHGAP39	123	0.478099	0	0.0311013	54.253	36.828	54.253	S	TLKQNTESPRASAESSPGRGSSVSREGSTSS	ASAES(0.478)S(0.478)PGRGS(0.016)S(0.016)VS(0.013)R	6	3	-1.1726	0	0	0	0	0	0	0
Q9C0H5	Rho GTPase-activating protein 39	ARHGAP39	202	0.983489	18.1808	0.0375503	78.157	37.541	78.157	S	RDYSADGQLLHYRTSSLRWNSGAKERMLIKV	T(0.001)S(0.015)S(0.983)LRWNSGAK	3	2	-0.75499	10423000	0	0	0	0	10423000	0
Q9C0H5	Rho GTPase-activating protein 39	ARHGAP39	432	1	70.5438	2.29e-20	219.06	168.98	219.06	S	KYAPNPGGGSYSLQPSPCLLRDQRLGVKSGD	YAPNPGGGSYSLQPS(1)PCLLR	15	2	-1.5606	48157000	14862000	12444000	9354100	0	0	11497000
Q9C0H5	Rho GTPase-activating protein 39	ARHGAP39	285	0.560962	1.27993	0.00144964	84.493	72.347	84.493	S	RRPSPFLKRAELPGSSSPLLAQPRKPSGDSQ	RAELPGS(0.021)S(0.561)S(0.418)PLLAQPR	8	3	0.1513	76611000	21579000	31131000	23900000	0	0	0
Q9C0H5	Rho GTPase-activating protein 39	ARHGAP39	173	0.990133	20.1171	5.83e-06	152.17	90.087	152.17	S	RPAAFGTVKEDSGSSSPPGVFLEKDYEIYRD	EDSGSS(0.01)S(0.99)PPGVFLEK	7	2	-0.31495	110520000	25263000	0	31693000	8435000	23871000	21257000
Q9C0H5	Rho GTPase-activating protein 39	ARHGAP39	286	0.984763	18.1142	1.07e-11	193.06	146.18	193.06	S	RPSPFLKRAELPGSSSPLLAQPRKPSGDSQP	AELPGSS(0.015)S(0.985)PLLAQPR	8	2	0.12975	163510000	41575000	36268000	45491000	0	21384000	18791000
Q9C0H5	Rho GTPase-activating protein 39	ARHGAP39	366	1	159.373	4.01e-22	224.59	189.7	224.59	S	RKPRPFLQPNKQGPPSPCQQLVLTKQKCPER	QGPPS(1)PCQQLVLTK	5	2	1.0104	346730000	99643000	85225000	114940000	0	0	46919000
E9PCM6	Rho GTPase-activating protein 4	ARHGAP4	723	0.544638	3.5528	0.00012454	96.052	74.699	96.052	S	TSVRQGLGPASTTSPSPGPRSPKAPPSSRLG	QGLGPAS(0.002)T(0.007)T(0.019)S(0.187)PS(0.545)PGPRS(0.24)PK	12	3	1.0042	208630000	0	73520000	0	74252000	0	60854000
E9PCM6	Rho GTPase-activating protein 4	ARHGAP4	643	0.573514	3.60436	6.5e-29	155.46	136.99	155.46	S	TEKQVVGAGLQTAGESGSSPEGLLASELVHR	QVVGAGLQT(0.001)AGES(0.574)GS(0.175)S(0.25)PEGLLASELVHRPEPCT(0.53)S(0.47)PEAMGPSGHR	13	4	-0.030953	47823000	0	0	0	0	20805000	27018000
E9PCM6	Rho GTPase-activating protein 4	ARHGAP4	646	0.808993	7.06871	1.44e-28	150.17	128.6	113.81	S	QVVGAGLQTAGESGSSPEGLLASELVHRPEP	QVVGAGLQTAGES(0.032)GS(0.159)S(0.809)PEGLLAS(0.006)ELVHRPEPCT(0.518)S(0.475)PEAMGPS(0.001)GHR	16	5	-0.4141	32488000	0	0	0	7493100	0	24995000
E9PCM6	Rho GTPase-activating protein 4	ARHGAP4	653	0.479758	2.68688	0.00114505	49.608	37.262	49.608	S	QTAGESGSSPEGLLASELVHRPEPCTSPEAM	QVVGAGLQT(0.003)AGES(0.169)GS(0.186)S(0.637)PEGLLAS(0.48)ELVHRPEPCT(0.267)S(0.255)PEAMGPS(0.003)GHR	23	5	0.2827	0	0	0	0	0	0	0
E9PCM6	Rho GTPase-activating protein 4	ARHGAP4	763	0.580425	1.63291	0.000330943	77.065	63.169	68.461	T	GAPASPSASHPQGLDTTPKPH__________	GPGAPAS(0.722)PS(0.125)AS(0.154)HPQGLDT(0.58)T(0.418)PKPH	18	3	0.24519	683560000	0	0	0	214570000	0	306460000
E9PCM6	Rho GTPase-activating protein 4	ARHGAP4	764	0.941188	12.0396	5.41e-09	121.69	103.63	117.07	T	APASPSASHPQGLDTTPKPH___________	GFS(0.015)RGPGAPAS(0.899)PS(0.067)AS(0.019)HPQGLDT(0.059)T(0.941)PKPH	23	3	0.79991	643580000	0	0	0	40730000	30936000	0
E9PCM6	Rho GTPase-activating protein 4	ARHGAP4	720	0.747436	6.69754	3.4e-05	108.96	91.34	108.96	T	LGKTSVRQGLGPASTTSPSPGPRSPKAPPSS	QGLGPAS(0.003)T(0.021)T(0.747)S(0.16)PS(0.008)PGPRS(0.061)PK	9	3	0.9967	36914000	0	0	36914000	0	0	0
E9PCM6	Rho GTPase-activating protein 4	ARHGAP4	663	0.529555	0.517235	6.5e-29	155.46	136.99	155.46	T	EGLLASELVHRPEPCTSPEAMGPSGHRRRCL	QVVGAGLQT(0.001)AGES(0.574)GS(0.175)S(0.25)PEGLLASELVHRPEPCT(0.53)S(0.47)PEAMGPSGHR	33	4	-0.030953	90371000	0	0	0	17552000	20805000	27018000
E9PCM6	Rho GTPase-activating protein 4	ARHGAP4	728	0.987203	19.2976	7.91e-07	174.81	147.12	98.76	S	GLGPASTTSPSPGPRSPKAPPSSRLGRNKGF	QGLGPAS(0.004)T(0.013)T(0.186)S(0.663)PS(0.147)PGPRS(0.987)PK	17	2	1.6291	108450000	29641000	23079000	19999000	0	35735000	0
E9PCM6	Rho GTPase-activating protein 4	ARHGAP4	682	1	126.885	1.49e-05	126.88	105.95	126.88	S	AMGPSGHRRRCLVPASPEQHVEVDKAVAQNM	CLVPAS(1)PEQHVEVDK	6	3	0.074561	138290000	30682000	22496000	14400000	0	26789000	14690000
E9PCM6	Rho GTPase-activating protein 4	ARHGAP4	721	0.879831	10.0948	2.22e-05	119.28	98.186	82.177	S	GKTSVRQGLGPASTTSPSPGPRSPKAPPSSR	QGLGPAS(0.013)T(0.02)T(0.081)S(0.88)PS(0.516)PGPRS(0.49)PK	10	3	0.22232	245150000	74314000	0	0	74252000	0	60854000
E9PCM6	Rho GTPase-activating protein 4	ARHGAP4	752	0.995813	26.4717	5.41e-09	121.69	103.63	77.065	S	LGRNKGFSRGPGAPASPSASHPQGLDTTPKP	GPGAPAS(0.996)PS(0.002)AS(0.003)HPQGLDT(0.576)T(0.423)PKPH	7	3	1.0757	1704400000	88185000	85787000	82852000	214570000	304600000	306460000
Q13017	Rho GTPase-activating protein 5	ARHGAP5	1218	0.999981	47.13	1.18e-62	281.49	250.4	281.49	S	PVETWKGGIDNPAITSDQELDDKKMKKKTHK	GGIDNPAITS(1)DQELDDKK	10	2	0.5786	1151800000	0	333520000	183350000	47483000	143130000	134290000
Q13017	Rho GTPase-activating protein 5	ARHGAP5	1105	0.999661	34.7331	0.000387948	108.36	83.932	108.36	S	NYAEPIDTIFKQKGYSDEIYVVPDDSQNRIK	GYS(1)DEIYVVPDDSQNR	3	2	3.4057	30280000	0	0	0	0	11196000	19084000
Q13017	Rho GTPase-activating protein 5	ARHGAP5	1115	1	120.143	7.33e-20	213.49	192.4	213.49	S	KQKGYSDEIYVVPDDSQNRIKIRNSFVNNTQ	GYSDEIYVVPDDS(1)QNRIK	13	2	-0.52853	116730000	0	6332700	0	28989000	32737000	0
Q13017	Rho GTPase-activating protein 5	ARHGAP5	765	1	124.965	0.000209854	124.96	107.64	124.96	S	LRGVLESVKHNLDVVSPIPANKDLSEADLRI	HNLDVVS(1)PIPANK	7	2	0.067498	37550000	13066000	15111000	9372600	0	0	0
Q13017	Rho GTPase-activating protein 5	ARHGAP5	1173	0.999216	31.8314	7.88e-22	216	193	94.78	S	KTLFSKAKSYYRRTHSDASDDEAFTTSKTKR	THS(0.999)DAS(0.001)DDEAFTTSK	3	2	3.5707	281720000	26075000	52343000	32125000	22440000	41272000	29421000
Q13017	Rho GTPase-activating protein 5	ARHGAP5	1217	0.571173	1.24485	5.54e-05	109.08	98.727	109.08	T	SPVETWKGGIDNPAITSDQELDDKKMKKKTH	GGIDNPAIT(0.571)S(0.429)DQELDDKK	9	3	0.55764	98850000	98850000	0	0	0	0	0
Q13017	Rho GTPase-activating protein 5	ARHGAP5	1176	1	97.0667	8.54e-84	312.39	288.96	186.56	S	FSKAKSYYRRTHSDASDDEAFTTSKTKRKGR	T(0.002)HS(0.998)DAS(1)DDEAFTTSK	6	2	-0.043072	665600000	101560000	94258000	59096000	47187000	91753000	58653000
J3KTF8	Rho GDP-dissociation inhibitor 1	ARHGDIA	101	1	150.351	0.0174805	150.35	41.608	150.35	S	LELDLTGDLESFKKQSFVLKEGVEYRIKISF	KQS(1)FVLK	3	2	0.39636	15610000	8395400	0	7214900	0	0	0
J3KTF8	Rho GDP-dissociation inhibitor 1	ARHGDIA	24	1	181.505	2.78e-102	323.33	304.31	285.59	S	EQLAQIAAENEEDEHSVNYKPPAQKSIQEIQ	AEQEPTAEQLAQIAAENEEDEHS(1)VNYKPPAQK	23	4	0.3763	5211400000	367450000	250630000	286580000	158220000	484640000	1253900000
Q92888-3	Rho guanine nucleotide exchange factor 1	ARHGEF1	813	0.984056	17.9103	0.0109939	95.507	55.927	95.507	S	PLLSSSENGNGGRETSPADARTERILSDLLP	ET(0.016)S(0.984)PADARTER	3	2	0.47529	94639000	0	0	0	0	36996000	57643000
Q92888-3	Rho guanine nucleotide exchange factor 1	ARHGEF1	5	0.831342	7.47765	2.66e-07	155.88	132.77	155.88	S	___________MASLSTWSSPAEPREMEDFA	ASLS(0.831)T(0.003)WS(0.017)S(0.149)PAEPR	4	2	-0.86773	119730000	0	0	0	0	119730000	0
Q92888-3	Rho guanine nucleotide exchange factor 1	ARHGEF1	710	0.999571	35.1149	0.015042	111.73	85.139	111.73	T	RQDERLLLKSHSRTLTPTPDGKTMLRPVLRL	TLT(1)PTPDGK	3	2	0.71978	78366000	0	0	0	0	48625000	29741000
Q92888-3	Rho guanine nucleotide exchange factor 1	ARHGEF1	9	0.974031	15.8412	3.36e-14	194.94	157.78	194.94	S	_______MASLSTWSSPAEPREMEDFARGAA	ASLST(0.001)WS(0.025)S(0.974)PAEPREMEDFAR	8	2	-1.1443	304210000	2412700	0	3710400	74977000	0	139770000
M0QZR4		ARHGEF1	430	1	56.8717	6.56e-10	114.61	81.316	56.872	T	DPSSATAVLGPARRATPEPGDEGEPGRSGLE	RAT(1)PEPGDEGEPGR	3	2	-0.69568	59372000	11731000	22198000	12037000	0	0	0
O15013-7	Rho guanine nucleotide exchange factor 10	ARHGEF10	1221	0.364392	0	1.75e-06	118.63	94.745	118.63	S	GDSLGSMTQKSDLSSSSGSLSLSHGSSSLEH	SDLSS(0.004)S(0.364)S(0.364)GS(0.252)LS(0.014)LS(0.001)HGSSSLEHR	6	3	-2.8738	0	0	0	0	0	0	0
O15013-7	Rho guanine nucleotide exchange factor 10	ARHGEF10	1222	0.364392	0	1.75e-06	118.63	94.745	118.63	S	DSLGSMTQKSDLSSSSGSLSLSHGSSSLEHR	SDLSS(0.004)S(0.364)S(0.364)GS(0.252)LS(0.014)LS(0.001)HGSSSLEHR	7	3	-2.8738	0	0	0	0	0	0	0
O15013-7	Rho guanine nucleotide exchange factor 10	ARHGEF10	74	0.4997	0	9.46e-14	114.06	101.87	94.574	T	EAPAPTGGEDGAGAETTPVAEPTKLVLPMKV	QAPSAPETGGAGASEAPAPTGGEDGAGAET(0.5)T(0.5)PVAEPTK	30	3	0.27145	0	0	0	0	0	0	0
O15013-7	Rho guanine nucleotide exchange factor 10	ARHGEF10	75	0.694238	3.80724	4.6e-09	94.574	78.56	73.176	T	APAPTGGEDGAGAETTPVAEPTKLVLPMKVN	QAPSAPETGGAGASEAPAPT(0.013)GGEDGAGAET(0.289)T(0.694)PVAEPT(0.004)K	31	3	1.246	22548000	0	0	0	0	22548000	0
O15013-7	Rho guanine nucleotide exchange factor 10	ARHGEF10	1169	0.999686	35.032	3.18e-50	271.67	199.23	225.02	S	LATALHEKDKDKSRDSLAPGPEPQDEDQKDA	SRDS(1)LAPGPEPQDEDQK	4	2	0.41164	593500000	41281000	0	0	88179000	79907000	62809000
O15085	Rho guanine nucleotide exchange factor 11	ARHGEF11	1155	1	104.347	9.57e-18	136.18	115.28	136.18	S	QGKHQVLLEDPEQEGSAEEEELGVLPCPSTS	HQVLLEDPEQEGS(1)AEEEELGVLPCPSTSLDGENR	13	3	-0.4314	61483000	0	16448000	45035000	0	0	0
O15085	Rho guanine nucleotide exchange factor 11	ARHGEF11	2	0.999998	56.1705	0.00397641	94.191	65.793	94.191	S	______________MSVRLPQSIDRLSSLSS	S(1)VRLPQSIDR	1	2	-0.71579	30260000	0	0	0	15941000	9423200	4895300
O15085	Rho guanine nucleotide exchange factor 11	ARHGEF11	1461	0.392687	0	0.045787	44.863	25.465	44.863	T	HRELLKSLGGESSGGTTPVGSFHTEAARWTD	S(0.002)LGGES(0.106)S(0.106)GGT(0.393)T(0.393)PVGS(0.001)FHTEAAR	10	3	0.80712	0	0	0	0	0	0	0
O15085	Rho guanine nucleotide exchange factor 11	ARHGEF11	1462	0.392687	0	0.045787	44.863	25.465	44.863	T	RELLKSLGGESSGGTTPVGSFHTEAARWTDG	S(0.002)LGGES(0.106)S(0.106)GGT(0.393)T(0.393)PVGS(0.001)FHTEAAR	11	3	0.80712	0	0	0	0	0	0	0
O15085	Rho guanine nucleotide exchange factor 11	ARHGEF11	1292	0.49991	0	1.19e-13	128.99	105.59	128.99	T	QEDMGLCSLEHLPPRTRNSGIWESPELDRNL	T(0.5)RNS(0.5)GIWESPELDRNLAEDASSTEAAGGYK	1	4	-0.30371	100950000	0	100950000	0	0	0	0
O15085	Rho guanine nucleotide exchange factor 11	ARHGEF11	255	0.664631	2.97377	2.21e-06	146.13	117.66	146.13	S	RNSVLSDPGLDSPRTSPVIMARVAQHHRRQG	NSVLS(0.001)DPGLDS(0.999)PRT(0.335)S(0.665)PVIMAR	15	2	0.24403	233070000	11394000	17047000	145140000	0	0	0
O15085	Rho guanine nucleotide exchange factor 11	ARHGEF11	672	1	78.9861	0.00156717	105.99	78.688	105.99	T	SSLSTRSLENPTPPFTPKMGRRSIESPSLGF	SLENPT(1)PPFT(1)PK	10	2	-0.38549	150360000	32537000	19702000	33083000	30596000	15447000	18992000
O15085	Rho guanine nucleotide exchange factor 11	ARHGEF11	150	0.999408	34.4225	1.88e-05	123.53	114.53	117.79	S	DPSPAGAPRITSVIPSPPPPPPLPPPQRITG	ITSVIPS(0.999)PPPPPPLPPPQR	7	2	-0.19803	160680000	34855000	30913000	35998000	0	0	0
O15085	Rho guanine nucleotide exchange factor 11	ARHGEF11	1480	0.997702	26.3786	7.03e-07	175.01	132.44	97.463	S	GSFHTEAARWTDGSLSPPAKEPLASDSRNSH	WTDGS(0.002)LS(0.998)PPAK	7	2	-0.29901	358620000	35393000	40065000	34817000	0	0	0
O15085	Rho guanine nucleotide exchange factor 11	ARHGEF11	271	1	90.5129	2.64e-05	119.5	87.158	119.5	S	PVIMARVAQHHRRQGSDAAVPSTGDQGVDQS	QGS(1)DAAVPSTGDQGVDQSPK	3	2	-1.1615	160580000	38341000	48836000	54911000	0	0	0
O15085	Rho guanine nucleotide exchange factor 11	ARHGEF11	1295	0.974828	18.8783	4.13e-14	142.33	123.83	127.39	S	MGLCSLEHLPPRTRNSGIWESPELDRNLAED	T(0.013)RNS(0.975)GIWES(0.013)PELDRNLAEDASSTEAAGGYK	4	3	-0.67726	206410000	44135000	0	36166000	0	0	25159000
O15085	Rho guanine nucleotide exchange factor 11	ARHGEF11	251	0.998683	30.4726	4.22e-06	146.13	117.66	146.13	S	SLMNRNSVLSDPGLDSPRTSPVIMARVAQHH	NSVLS(0.001)DPGLDS(0.999)PRT(0.335)S(0.665)PVIMAR	11	2	0.24403	162550000	59489000	0	0	6683300	23128000	29039000
O15085	Rho guanine nucleotide exchange factor 11	ARHGEF11	1458	0.919617	11.5368	1.99e-06	117.03	86.694	109.23	S	ELAHRELLKSLGGESSGGTTPVGSFHTEAAR	S(0.001)LGGES(0.065)S(0.92)GGT(0.013)T(0.002)PVGSFHTEAAR	7	3	-0.37234	171080000	66039000	44093000	33354000	0	0	0
O15085	Rho guanine nucleotide exchange factor 11	ARHGEF11	668	0.999898	39.9327	0.00156717	105.99	78.688	105.99	T	SSSTSSLSTRSLENPTPPFTPKMGRRSIESP	SLENPT(1)PPFT(1)PK	6	2	-0.38549	284410000	85662000	62142000	71568000	30596000	15447000	18992000
O15085	Rho guanine nucleotide exchange factor 11	ARHGEF11	254	0.669926	3.75526	2.74e-06	146.15	108.3	146.15	T	NRNSVLSDPGLDSPRTSPVIMARVAQHHRRQ	NSVLSDPGLDS(0.048)PRT(0.67)S(0.282)PVIMAR	14	3	-0.22367	431180000	214650000	157690000	0	6683300	23128000	29039000
Q9NZN5	Rho guanine nucleotide exchange factor 12	ARHGEF12	1327	0.999989	49.3999	1.07e-41	261.17	211.54	261.17	S	HMPFRTGTGDIATCYSPRTSTESFAPRDSVG	TGTGDIATCYS(1)PR	11	2	0.04073	163200000	0	0	0	111360000	27682000	24154000
Q9NZN5	Rho guanine nucleotide exchange factor 12	ARHGEF12	703	0.9598	14.0947	1.2e-13	199.99	166.15	151.39	T	KQVGETSAPGDTLDGTPRTLNTVFDFPPPPL	QVGETS(0.003)APGDT(0.037)LDGT(0.96)PR	15	2	1.3015	60139000	0	5893000	0	0	31744000	22502000
Q9NZN5	Rho guanine nucleotide exchange factor 12	ARHGEF12	41	0.999998	57.7669	0.0047673	74.519	54.914	74.519	S	RESPTDKKQKVERIASHDFDPTDSSSKKTKS	IAS(1)HDFDPTDSSSKK	3	3	-0.57113	82376000	9269000	9617700	4645600	0	0	0
Q9NZN5	Rho guanine nucleotide exchange factor 12	ARHGEF12	309	1	74.1503	2.24e-09	186.42	126.81	186.42	S	CSSGDASRPSSDNADSPKSGPKERIYLEENP	TDCSSGDASRPSSDNADS(1)PK	18	2	-1.2477	125780000	14923000	28381000	16394000	24888000	0	0
Q9NZN5	Rho guanine nucleotide exchange factor 12	ARHGEF12	190	0.962274	14.0666	0.000149541	96.773	82.004	96.773	S	SPHSPGASGNMERITSPVLMGEENNVVHNQK	IT(0.038)S(0.962)PVLMGEENNVVHNQK	3	3	-1.6492	62799000	17366000	21070000	24363000	0	0	0
Q9NZN5	Rho guanine nucleotide exchange factor 12	ARHGEF12	341	0.974995	16.9217	1.57e-166	385.76	351.97	385.76	S	KSETIQDTDTQSLVGSPSTRIAPHIIGAEDD	SETIQDTDTQSLVGS(0.975)PS(0.02)T(0.005)R	15	2	0.86928	264130000	19863000	0	24216000	80244000	68463000	71339000
Q9NZN5-2	Rho guanine nucleotide exchange factor 12	ARHGEF12	41	1	133.711	1.16e-21	219.97	176.5	219.97	S	RESPTDKKQKVERIASHDFDPTGLVQRCVII	IAS(1)HDFDPTGLVQR	3	2	-0.1855	195350000	31834000	23580000	20604000	1357600	7344800	0
Q9NZN5	Rho guanine nucleotide exchange factor 12	ARHGEF12	1288	0.999972	45.4972	1.58e-127	358.13	313.87	358.13	S	SVQEDWQHFPRYRTASQGPQTDSVIQNSENI	TAS(1)QGPQTDSVIQNSENIK	3	2	0.082111	451830000	35519000	33159000	40838000	45756000	38823000	27701000
Q9NZN5	Rho guanine nucleotide exchange factor 12	ARHGEF12	1324	0.622174	2.17179	0.00118431	115.83	89.934	115.83	T	GEGHMPFRTGTGDIATCYSPRTSTESFAPRD	TGTGDIAT(0.622)CYS(0.377)PR	8	2	1.3163	62555000	40843000	11590000	10121000	0	0	0
Q9NZN5	Rho guanine nucleotide exchange factor 12	ARHGEF12	637	0.999852	38.322	2.74e-38	245.87	212.12	245.87	S	QKARHPKHLSTPSSVSPEPQDSAKLRQSGLA	HLSTPSSVS(1)PEPQDSAK	9	2	-0.15993	135110000	46371000	62368000	26366000	0	0	0
Q5VV41	Rho guanine nucleotide exchange factor 16	ARHGEF16	8	0.651655	2.91139	2.3e-16	212.1	129.25	212.1	S	________MAQRHSDSSLEEKLLGHRFHSEL	AQRHS(0.333)DS(0.652)S(0.015)LEEK	7	2	0.67081	270290000	0	0	270290000	0	0	0
Q5VV41	Rho guanine nucleotide exchange factor 16	ARHGEF16	9	0.877128	8.35903	0.0146275	86.135	53.519	86.135	S	_______MAQRHSDSSLEEKLLGHRFHSELR	AQRHS(0.965)DS(0.158)S(0.877)LEEK	8	2	-1.2309	45376000	0	0	0	12533000	32844000	0
Q5VV41	Rho guanine nucleotide exchange factor 16	ARHGEF16	240	0.963161	14.2815	1.47e-30	233.01	204.95	233.01	S	NTSQESDDDILDESSSPEGTQKVDATIVVKS	GLNTSQESDDDILDES(0.001)S(0.036)S(0.963)PEGTQK	18	2	-0.25875	44754000	0	0	0	15868000	14498000	14389000
Q5VV41	Rho guanine nucleotide exchange factor 16	ARHGEF16	208	1	76.9124	4.14e-05	120.71	90.051	120.71	S	AKNKKTLGRKRGHKGSFKDDPQLYQEIQERG	GS(1)FKDDPQLYQEIQER	2	3	0.25498	44649000	0	10608000	15215000	18826000	0	0
Q5VV41	Rho guanine nucleotide exchange factor 16	ARHGEF16	576	0.729744	4.56112	1.75e-44	249.95	214.4	249.95	S	KIEPSELPLPGGGNRSSSVPHPFQVTLLRNS	IEPSELPLPGGGNRS(0.73)S(0.255)S(0.015)VPHPFQVTLLR	15	3	2.023	144850000	0	144850000	0	0	0	0
Q5VV41	Rho guanine nucleotide exchange factor 16	ARHGEF16	578	0.392554	1.1314	1.97e-08	106.21	93.724	106.21	S	EPSELPLPGGGNRSSSVPHPFQVTLLRNSEG	IEPSELPLPGGGNRS(0.303)S(0.303)S(0.393)VPHPFQVT(0.002)LLR	17	4	0.4904	0	0	0	0	0	0	0
Q5VV41	Rho guanine nucleotide exchange factor 16	ARHGEF16	577	0.931401	13.6625	1.13e-14	165.48	142.26	143.88	S	IEPSELPLPGGGNRSSSVPHPFQVTLLRNSE	S(0.029)S(0.931)S(0.04)VPHPFQVTLLR	2	3	-0.27511	242210000	20735000	0	10596000	0	0	0
Q5VV41	Rho guanine nucleotide exchange factor 16	ARHGEF16	41	1	131.129	8.49e-63	285.07	245.44	285.07	S	DAGGNPASGLPMVRGSPRVRDDAAFQPQVPA	LDAGGNPASGLPMVRGS(1)PR	17	2	0.47793	1326000000	24954000	34194000	21483000	56936000	468960000	385230000
Q5VV41	Rho guanine nucleotide exchange factor 16	ARHGEF16	107	1	108.227	2.74e-05	151.07	117.19	151.07	S	SLAVASKAKTPARHQSFGAAVLSREAARRDP	HQS(1)FGAAVLSR	3	2	-0.50036	93446000	40774000	17086000	5298600	0	21144000	0
Q5VV41	Rho guanine nucleotide exchange factor 16	ARHGEF16	174	1	340.472	2.8e-90	340.47	282.9	340.47	S	KGLGKPGGQGDAIQLSPKLQALAEEPSQPHT	PGGQGDAIQLS(1)PK	11	2	-1.287	1687600000	74447000	90818000	67948000	7504700	63031000	79320000
Q5VV41	Rho guanine nucleotide exchange factor 16	ARHGEF16	191	0.999664	34.77	2.43e-106	331.9	289.51	194.75	S	KLQALAEEPSQPHTRSPAKNKKTLGRKRGHK	LQALAEEPSQPHTRS(1)PAK	15	3	0.57921	955000000	85716000	241290000	128330000	64145000	231720000	138580000
Q5VV41	Rho guanine nucleotide exchange factor 16	ARHGEF16	230	1	89.0739	2.56e-246	440.76	365.08	440.76	S	LYQEIQERGLNTSQESDDDILDESSSPEGTQ	GLNTSQES(1)DDDILDESSSPEGTQK	8	2	-0.70689	1052200000	132080000	144700000	159060000	7754900	0	0
Q5VV41	Rho guanine nucleotide exchange factor 16	ARHGEF16	6	0.999746	35.9662	1.6e-06	154.51	119.48	154.51	S	__________MAQRHSDSSLEEKLLGHRFHS	AQRHS(1)DSSLEEK	5	3	-0.19526	1259200000	293490000	280730000	0	12533000	32844000	140370000
Q96PE2	Rho guanine nucleotide exchange factor 17	ARHGEF17	507	0.733135	5.22547	0.000118226	65.179	56.416	65.179	S	GSSGDRGSNPLDGRDSPSAGGPVGQLEPIPI	GS(0.045)NPLDGRDS(0.733)PS(0.222)AGGPVGQLEPIPIPAPAS(0.822)PGT(0.167)RPT(0.011)LK	10	4	1.2796	17716000	0	2638500	3856800	4645900	6575000	0
Q96PE2	Rho guanine nucleotide exchange factor 17	ARHGEF17	527	0.822255	7.00472	0.000118226	65.179	56.416	65.179	S	GPVGQLEPIPIPAPASPGTRPTLKDLTATLR	GS(0.045)NPLDGRDS(0.733)PS(0.222)AGGPVGQLEPIPIPAPAS(0.822)PGT(0.167)RPT(0.011)LK	30	4	1.2796	17716000	0	2638500	3856800	4645900	6575000	0
Q96PE2	Rho guanine nucleotide exchange factor 17	ARHGEF17	619	0.999979	48.6309	1.7e-32	243.72	212.23	243.72	S	RMGAQQDDGSDAPPGSPDWAGDVTRGQRSQE	MGAQQDDGSDAPPGS(1)PDWAGDVTR	15	2	-1.4861	19111000	0	0	0	0	0	19111000
Q96PE2	Rho guanine nucleotide exchange factor 17	ARHGEF17	461	0.494364	0.350284	0.00713539	59.324	41.835	59.324	S	LRDGGFEPEKSRQRKSLSNPDIASETLTLLS	S(0.494)LS(0.456)NPDIAS(0.044)ET(0.005)LTLLSFLR	1	3	0.091487	0	0	0	0	0	0	0
Q96PE2	Rho guanine nucleotide exchange factor 17	ARHGEF17	348	0.771581	5.28651	0.000209426	65.77	46.545	65.77	S	PRAPREEGLREWGSGSPPCVPGPQEGLRPMS	EEGLREWGS(0.228)GS(0.772)PPCVPGPQEGLRPMSDSVGGAFR	11	4	0.6254	29913000	9135500	11752000	9025300	0	0	0
Q96PE2	Rho guanine nucleotide exchange factor 17	ARHGEF17	735	0.999123	30.5665	0.00424671	120.45	89.628	120.45	S	SELSNGEAGEAYRSLSDPIPQRHRAATSEEP	S(0.001)LS(0.999)DPIPQR	3	2	0.11273	50766000	13792000	8220100	0	28754000	0	0
Q96PE2	Rho guanine nucleotide exchange factor 17	ARHGEF17	463	0.999873	38.958	1.32e-76	299.93	256.34	299.93	S	DGGFEPEKSRQRKSLSNPDIASETLTLLSFL	SLS(1)NPDIASETLTLLSFLR	3	2	0.25918	66779000	17006000	18624000	16782000	0	0	3929500
Q96PE2	Rho guanine nucleotide exchange factor 17	ARHGEF17	420	0.999997	55.3502	2.76e-12	198.32	168.51	198.32	S	WSSRGSGGWGVYRSPSFGAGEGLLRSQARTR	SPS(1)FGAGEGLLR	3	2	-0.15491	51346000	23111000	12030000	16205000	0	0	0
Q96PE2	Rho guanine nucleotide exchange factor 17	ARHGEF17	79	0.999936	42.351	0.014069	122.52	66.84	122.52	S	GPLAAPAQPRPLRSLSPSVRQLSRRFDAPRL	SLS(1)PSVR	3	2	-0.057843	447920000	100230000	38482000	89365000	55224000	72623000	91996000
A0A3B3IPE9	Rho guanine nucleotide exchange factor 18	ARHGEF18	1101	1	45.8637	4.39e-15	112.64	101.55	45.864	S	NKLMGKDESTSRNRRSLSPILPGRHSPAPPP	NRRS(1)LS(1)PILPGR	4	3	-0.79216	8046800	0	8046800	0	0	0	0
A0A3B3IPE9	Rho guanine nucleotide exchange factor 18	ARHGEF18	760	1	89.032	3.18e-10	185.67	109.34	89.032	S	SSTDPRPRDWRGPPNSPDLKLSDSDIPGSSE	GPPNS(1)PDLK	5	2	0.61326	360670000	40337000	47975000	36194000	0	18798000	13790000
A0A3B3IPE9	Rho guanine nucleotide exchange factor 18	ARHGEF18	1124	0.999917	42.0481	3.63e-08	100.17	80.268	93.29	S	RHSPAPPPDPGFPAPSPPPADSPSEGFSLKA	HSPAPPPDPGFPAPS(1)PPPADSPSEGFSLK	15	3	-1.0023	113100000	41123000	35419000	36552000	0	0	0
A0A3B3IPE9	Rho guanine nucleotide exchange factor 18	ARHGEF18	733	0.998014	27.0125	9.52e-114	359.3	326.3	359.3	S	PPRRAETFAGYDCTNSPTKNGSFKKKVSSTD	RAETFAGYDCTNS(0.998)PT(0.002)K	13	2	0.048463	1026800000	57221000	0	109680000	110860000	68324000	75572000
A0A3B3IPE9	Rho guanine nucleotide exchange factor 18	ARHGEF18	1103	1	45.8637	4.39e-15	142	101.94	45.864	S	LMGKDESTSRNRRSLSPILPGRHSPAPPPDP	NRRS(1)LS(1)PILPGR	6	3	-0.79216	826270000	301120000	207080000	318070000	0	0	0
Q92974-3	Rho guanine nucleotide exchange factor 2	ARHGEF2	147	0.836542	7.12134	2.78e-09	161.48	110.39	161.48	S	FNDESPLGLRRILSQSTDSLNMRNRTLSVES	ILSQS(0.837)T(0.162)DS(0.001)LNMR	5	2	0.29158	0	0	0	0	0	0	0
Q92974-3	Rho guanine nucleotide exchange factor 2	ARHGEF2	924	0.523271	0.758777	1.57e-10	139.59	130.28	76.274	S	LQDSSDPDTGSEEEGSSRLSPPHSPRDFTRM	LQDSSDPDT(0.001)GS(0.006)EEEGS(0.523)S(0.549)RLS(0.53)PPHS(0.376)PRDFT(0.015)R	16	4	-0.98244	247820000	0	0	169900000	49658000	28260000	0
Q92974-3	Rho guanine nucleotide exchange factor 2	ARHGEF2	925	0.650588	5.28701	6.73e-11	170.29	155.47	170.29	S	QDSSDPDTGSEEEGSSRLSPPHSPRDFTRMQ	LQDSSDPDTGSEEEGS(0.154)S(0.651)RLS(0.193)PPHS(0.003)PR	17	4	0.33935	325300000	0	77476000	169900000	49658000	28260000	0
Q92974-3	Rho guanine nucleotide exchange factor 2	ARHGEF2	136	1	74.1143	1.98e-06	127.38	96.498	127.38	S	KSVSTTNIAGHFNDESPLGLRRILSQSTDSL	SVSTTNIAGHFNDES(1)PLGLRR	15	3	-0.46583	27328000	0	27328000	0	0	0	0
V9GYF0		ARHGEF2	219	0.333048	0	1.31e-09	139.59	130.28	139.59	S	LQDSSDPDTGSEEEGSSRLSPPHSPRGETLA	LQDSSDPDTGSEEEGS(0.333)S(0.333)RLS(0.333)PPHS(0.001)PR	16	4	0.2005	0	0	0	0	0	0	0
V9GYF0		ARHGEF2	220	0.650588	5.28701	6.73e-11	170.29	155.47	170.29	S	QDSSDPDTGSEEEGSSRLSPPHSPRGETLAE	LQDSSDPDTGSEEEGS(0.154)S(0.651)RLS(0.193)PPHS(0.003)PR	17	4	0.33935	77476000	0	77476000	0	0	0	0
Q92974-3	Rho guanine nucleotide exchange factor 2	ARHGEF2	667	0.432596	0	0.00369621	57.432	44.111	57.432	T	PREPALPLEPDSGGNTSPGVTANGEARTFNG	EPALPLEPDS(0.133)GGNT(0.433)S(0.433)PGVT(0.001)ANGEAR	14	3	0.31521	0	0	0	0	0	0	0
Q92974-3	Rho guanine nucleotide exchange factor 2	ARHGEF2	858	1	147.31	1.87e-28	237.73	212.41	237.73	S	AEAPWARRPVDPRRRSLPAGDALYLSFNPPQ	S(1)LPAGDALYLSFNPPQPSR	1	2	-0.37458	246740000	4895400	3945300	4950100	11640000	8030600	9266600
Q92974-3	Rho guanine nucleotide exchange factor 2	ARHGEF2	904	1	168.004	0.000319879	168	93.737	168	S	SVHRNFEDRERQELGSPEERLQDSSDPDTGS	QELGS(1)PEER	5	2	0.42301	1020500000	37990000	60456000	37628000	129660000	91341000	117410000
Q92974-3	Rho guanine nucleotide exchange factor 2	ARHGEF2	620	0.999998	57.1958	5.29e-05	146.58	103.08	146.58	S	LPTLPRGLFRSESLESPRGERLLQDAIREVE	SESLES(1)PRGER	6	2	0.98478	1122700000	38256000	30663000	57835000	118080000	341310000	371840000
V9GYF0		ARHGEF2	227	0.804196	8.93005	1.74e-06	87.323	68.39	77.445	S	TGSEEEGSSRLSPPHSPRGETLAETWTRDFT	LQDS(0.001)S(0.005)DPDT(0.053)GS(0.173)EEEGS(0.26)S(0.282)RLS(0.341)PPHS(0.804)PRGET(0.056)LAET(0.015)WT(0.011)R	24	4	0.16328	76881000	39830000	0	37051000	0	0	0
Q92974-3	Rho guanine nucleotide exchange factor 2	ARHGEF2	932	0.986934	18.891	1.07e-13	131.35	110.88	131.35	S	TGSEEEGSSRLSPPHSPRDFTRMQDIPEETE	LQDSS(0.001)DPDT(0.002)GS(0.009)EEEGS(0.047)S(0.054)RLS(0.888)PPHS(0.987)PRDFT(0.013)R	24	3	-0.69804	332650000	54767000	73238000	40368000	0	11891000	0
Q92974-3	Rho guanine nucleotide exchange factor 2	ARHGEF2	668	0.997733	27.6801	8.17e-110	333.07	295.45	278.97	S	REPALPLEPDSGGNTSPGVTANGEARTFNGS	EPALPLEPDSGGNT(0.002)S(0.998)PGVT(0.001)ANGEAR	15	2	-2.0606	5957300000	55157000	73388000	70367000	86945000	127290000	150930000
V9GYF0		ARHGEF2	223	0.651707	5.8368	2.39e-13	185.38	160.32	185.38	S	SDPDTGSEEEGSSRLSPPHSPRGETLAETWT	LQDSSDPDTGSEEEGS(0.17)S(0.17)RLS(0.652)PPHS(0.008)PR	20	3	-1.376	113910000	64785000	49129000	0	0	0	0
Q92974-3	Rho guanine nucleotide exchange factor 2	ARHGEF2	928	0.948896	15.1629	1.07e-13	185.38	160.32	131.35	S	SDPDTGSEEEGSSRLSPPHSPRDFTRMQDIP	LQDS(0.006)S(0.029)DPDTGS(0.001)EEEGS(0.011)S(0.004)RLS(0.949)PPHS(0.97)PRDFT(0.03)R	20	3	0.71095	683860000	217170000	49129000	169900000	49658000	28260000	0
Q92974-3	Rho guanine nucleotide exchange factor 2	ARHGEF2	617	0.999966	47.405	5.86e-05	145.14	103.85	122.39	S	GMALPTLPRGLFRSESLESPRGERLLQDAIR	SES(1)LESPRGER	3	3	-0.34847	3166900000	555170000	336050000	301120000	317950000	484880000	330710000
Q92974-3	Rho guanine nucleotide exchange factor 2	ARHGEF2	754	1	78.7504	3.39e-05	119.97	69.312	78.75	S	FPEGPERREKLCRANSRDGEAGRAGAAPVAP	LCRANS(1)RDGEAGR	6	3	-0.0040604	2268500000	691360000	371410000	238540000	125260000	362150000	0
Q8N1W1-2	Rho guanine nucleotide exchange factor 28	ARHGEF28	486	0.99824	27.5516	2.63e-27	196.56	170.5	196.56	S	HLKKRSSSLDALDADSEGEGHSEPSHICYTP	SSSLDALDADS(0.998)EGEGHS(0.002)EPSHICYTPGSQSSSR	11	3	0.18784	130420000	15553000	33557000	21207000	0	0	0
A5YM69	Rho guanine nucleotide exchange factor 35	ARHGEF35	11	0.846762	7.42661	8.2e-06	80.729	69.552	70.718	S	_____MEAEEAQHGASPPISAIEEFSIIPEA	MEAEEAQHGAS(0.847)PPIS(0.153)AIEEFSIIPEAPMR	11	3	0.14364	252480000	0	105710000	146770000	0	0	0
E7EV07		ARHGEF4	339	0.991553	20.6963	0.0183768	51.473	31.106	50.364	S	PRLNCGHMRALVRAHSIAGFSPECPEDPVGQ	AHS(0.992)IAGFS(0.008)PECPEDPVGQNVVK	3	3	0.34777	59007000	0	28642000	30365000	0	0	0
E7EV07		ARHGEF4	934	0.960399	14.8827	0.00848068	71.762	48.432	71.762	S	FIESIVLEKENTHERSPSSPKGEKEKSRLRQ	ENT(0.036)HERS(0.96)PS(0.033)S(0.971)PKGEK	7	3	-0.49277	38367000	0	0	0	0	0	38367000
E7EV07		ARHGEF4	937	0.970918	16.0216	0.00848068	71.762	48.432	71.762	S	SIVLEKENTHERSPSSPKGEKEKSRLRQGSW	ENT(0.036)HERS(0.96)PS(0.033)S(0.971)PKGEK	10	3	-0.49277	38367000	0	0	0	0	0	38367000
E7EV07		ARHGEF4	666	0.999577	34.8952	6.07e-05	99.6	76.5	99.6	S	VPETLPRDFPKERPESPLSTGETPCESPTRG	ERPES(1)PLSTGETPCESPTR	5	3	-1.6436	17170000	17170000	0	0	0	0	0
E7EV07		ARHGEF4	311	0.999484	34.6815	4.03e-07	147.49	117.51	86.727	S	PPLRTSCLLRTNRHHSAPETTGDKNRASPRL	TNRHHS(0.999)APETTGDK	6	3	0.5136	85944000	60945000	0	0	0	0	0
Q8TER5-2	Rho guanine nucleotide exchange factor 40	ARHGEF40	152	1	76.2819	0.0346043	76.282	11.004	76.282	S	QKVLDIFEQRLEQVESGLHRALRLQRFFQQA	LEQVES(1)GLHR	6	2	0.48982	150570000	27369000	23499000	15157000	84542000	0	0
A0A2R8YF49	Rho guanine nucleotide exchange factor 5	ARHGEF5	1125	0.685208	3.37973	5.35e-13	186.84	152.22	181.26	S	QSQQRLESLSETPGPSSPRQPRKALVSSESY	LESLSETPGPS(0.685)S(0.315)PR	11	2	-0.432	161170000	0	0	136930000	0	0	0
A0A2R8YF49	Rho guanine nucleotide exchange factor 5	ARHGEF5	1126	0.499783	0	5.35e-13	186.84	152.22	186.84	S	SQQRLESLSETPGPSSPRQPRKALVSSESYL	EIQSQQRLESLSETPGPS(0.5)S(0.5)PRQPR	19	4	0.19224	0	0	0	0	0	0	0
A0A2R8YF49	Rho guanine nucleotide exchange factor 5	ARHGEF5	978	0.617579	2.17653	0.0143782	55.881	17.644	55.881	S	PAREPLRRTTPQQGASGPGRSPVGQARQPEK	RT(0.04)T(0.96)PQQGAS(0.618)GPGRS(0.382)PVGQAR	9	3	-0.92631	45761000	0	0	0	0	0	45761000
A0A2R8YF49	Rho guanine nucleotide exchange factor 5	ARHGEF5	935	0.482152	0	1.13e-18	137.25	124.41	137.25	S	SPGMAFSNMTNFLCPSSPTTPWTPELQGPTS	SEVSPGMAFSNMTNFLCPS(0.482)S(0.482)PT(0.029)T(0.007)PWTPELQGPTSK	19	3	0.31069	0	0	0	0	0	0	0
A0A2R8YF49	Rho guanine nucleotide exchange factor 5	ARHGEF5	652	0.999928	42.7732	3.59e-05	135.25	109.66	135.25	S	KPAIYSSVTPRRDRRSGRDYSTVSASPTALS	S(1)GRDYST(0.001)VS(0.371)AS(0.567)PT(0.061)ALSTLK	1	2	1.0888	83553000	0	0	0	26184000	21793000	16057000
A0A2R8YF49	Rho guanine nucleotide exchange factor 5	ARHGEF5	662	0.974134	16.3477	3.59e-05	135.25	109.66	108.02	S	RRDRRSGRDYSTVSASPTALSTLKQDSQESI	S(0.96)GRDYS(0.038)T(0.001)VS(0.003)AS(0.974)PT(0.023)ALS(0.001)TLK	11	3	-0.66937	83553000	0	0	0	26184000	21793000	16057000
A0A2R8YF49	Rho guanine nucleotide exchange factor 5	ARHGEF5	521	0.996773	28.0067	0.000123113	72.113	63.027	72.113	S	SASVTPPRTPDSAPPSPAEAYPITPASVSAR	T(0.002)PDS(0.002)APPS(0.997)PAEAYPITPASVSARPPVAFPR	8	3	2.8922	7449100	0	0	7449100	0	0	0
A0A2R8YF49	Rho guanine nucleotide exchange factor 5	ARHGEF5	972	0.988603	19.5371	0.000128332	94.73	60.574	94.73	T	SEHPEAPAREPLRRTTPQQGASGPGRSPVGQ	RT(0.011)T(0.989)PQQGAS(0.007)GPGRS(0.993)PVGQAR	3	3	-0.95582	135520000	0	0	0	0	64719000	45761000
A0A2R8YF49	Rho guanine nucleotide exchange factor 5	ARHGEF5	983	0.999864	38.6484	5.08e-07	175.46	133.92	175.46	S	LRRTTPQQGASGPGRSPVGQARQPEKPSHLH	TTPQQGASGPGRS(1)PVGQAR	13	2	0.17327	649560000	24219000	40866000	32034000	60047000	56273000	73364000
A0A2R8YF49	Rho guanine nucleotide exchange factor 5	ARHGEF5	936	0.519379	2.06052	2.35e-21	146.32	130.23	146.32	S	PGMAFSNMTNFLCPSSPTTPWTPELQGPTSK	SEVSPGMAFSNMTNFLCPS(0.323)S(0.519)PT(0.132)T(0.025)PWTPELQGPTSK	20	3	1.0342	98173000	37014000	61159000	0	0	0	0
A0A2R8YF49	Rho guanine nucleotide exchange factor 5	ARHGEF5	1004	0.987038	18.8168	0.0161132	73.233	64.654	73.233	S	RQPEKPSHLHLEKASSWPHRRDSGRPPGDSS	AS(0.013)S(0.987)WPHRR	3	3	0.23554	103650000	38067000	41845000	23740000	0	0	0
A0A2R8YF49	Rho guanine nucleotide exchange factor 5	ARHGEF5	11	1	92.6875	9.73e-109	340.82	314.45	340.82	S	_____MEAEEAQRGASPPISAIEEFSIIPEA	GAS(1)PPISAIEEFSIIPEAPMR	3	2	-0.78789	1199500000	76302000	50518000	75283000	0	12496000	4724500
Q15052-2	Rho guanine nucleotide exchange factor 6	ARHGEF6	334	1	102.448	0.00323116	125.7	109.32	123.75	S	LFSNVLIMLSASPRMSGFIYQGKIPIAGTVV	MS(1)GFIYQGK	2	2	-0.04175	1401400000	390830000	249220000	276620000	241300000	65929000	100510000
B1ALK7	Rho guanine nucleotide exchange factor 7	ARHGEF7	619	1	191.212	5.66e-13	191.21	123.88	191.21	S	AHSYRMGSTSRSRKESAPQVLLPEEEKIIVE	KES(1)APQVLLPEEEK	3	2	0.77878	40602000	0	0	13041000	0	17821000	0
B1ALK7	Rho guanine nucleotide exchange factor 7	ARHGEF7	516	1	143.92	8.27e-11	191.19	167.11	191.19	S	TMKKLLPKRKPERKPSDEEFASRKSTAALEE	KPS(1)DEEFASRK	3	3	1.1261	358110000	46639000	81500000	65743000	0	55099000	53121000
B1ALK7	Rho guanine nucleotide exchange factor 7	ARHGEF7	71	1	107.81	0.00124281	159.09	97.526	159.09	S	PSNYVREVKASEKPVSPKSGTLKSPPKGFDT	ASEKPVS(1)PK	7	2	0.33999	349050000	155900000	72819000	82702000	0	0	37631000
B1ALK7	Rho guanine nucleotide exchange factor 7	ARHGEF7	340	1	102.448	2.17e-05	125.7	109.32	123.75	S	LFPNVLLMLSASPRMSGFIYQGKLPTTGMTI	MS(1)GFIYQGK	2	2	-0.04175	1443400000	390830000	249220000	276620000	241300000	65929000	100510000
O14497	AT-rich interactive domain-containing protein 1A	ARID1A	350	1	99.4611	6.79e-14	142.56	127.27	142.56	S	QCWGAAAAAAAAAAASGGAQQRSHHAPMSPG	GPADMASQCWGAAAAAAAAAAAS(1)GGAQQR	23	3	-0.63758	37454000	0	0	0	11710000	25744000	0
O14497	AT-rich interactive domain-containing protein 1A	ARID1A	698	0.994046	22.3577	0.00543211	69.975	47.334	69.975	S	PHTSPHLPGIRGPSPSPVGSPASVAQSRSGP	GPS(0.006)PS(0.994)PVGS(0.938)PAS(0.06)VAQS(0.002)R	5	2	-2.8968	46479000	0	0	0	22539000	23940000	0
O14497	AT-rich interactive domain-containing protein 1A	ARID1A	1350	0.716374	2.32552	2.7e-18	131.99	122.87	131.99	S	RHDSYGNQFSTQGTPSGSPFPSQQTTMYQQQ	HDSYGNQFS(0.002)T(0.007)QGT(0.754)PS(0.716)GS(0.52)PFPS(0.001)QQTTMYQQQQQNYK	15	3	0.18392	16580000	0	0	0	16580000	0	0
O14497	AT-rich interactive domain-containing protein 1A	ARID1A	1352	0.982267	17.4502	2.78e-42	239.13	219.98	239.13	S	DSYGNQFSTQGTPSGSPFPSQQTTMYQQQQQ	HDSYGNQFSTQGTPS(0.018)GS(0.982)PFPSQQTTMYQQQQQNYK	17	3	-0.71219	361430000	0	0	0	78315000	64292000	97246000
O14497	AT-rich interactive domain-containing protein 1A	ARID1A	763	0.52104	0.781698	0.00575044	63.922	57.418	63.922	S	QDRGYMQRNPQMPQYSSPQPGSALSPRQPSG	NPQMPQY(0.044)S(0.521)S(0.435)PQPGS(0.054)ALS(0.946)PR	8	3	-0.086365	105500000	0	0	0	0	105500000	0
O14497	AT-rich interactive domain-containing protein 1A	ARID1A	764	0.998065	27.1299	6.38e-39	257.37	236.72	257.37	S	DRGYMQRNPQMPQYSSPQPGSALSPRQPSGG	NPQMPQYS(0.002)S(0.998)PQPGS(0.006)ALS(0.994)PR	9	2	-0.48822	415790000	0	7924100	3476900	81132000	0	110780000
O14497	AT-rich interactive domain-containing protein 1A	ARID1A	769	0.816599	6.89859	0.00021629	95.414	84.155	95.414	S	QRNPQMPQYSSPQPGSALSPRQPSGGQIHTG	NPQMPQYS(0.002)S(0.014)PQPGS(0.817)ALS(0.167)PR	14	2	0.6763	51330000	0	0	51330000	0	0	0
O14497	AT-rich interactive domain-containing protein 1A	ARID1A	232	0.734678	4.42325	0.000237234	101	91.528	101	S	PNRSAYPPPAPAYALSSPRGGTPGSGAAAAA	SAYPPPAPAYALS(0.735)S(0.265)PR	13	3	-0.4608	40388000	0	0	0	0	30025000	10363000
O14497	AT-rich interactive domain-containing protein 1A	ARID1A	233	0.77129	5.27939	0.0011402	86.625	73.212	69.818	S	NRSAYPPPAPAYALSSPRGGTPGSGAAAAAG	SAYPPPAPAYALS(0.229)S(0.771)PR	14	3	0.85364	22553000	0	0	0	12190000	0	10363000
O14497	AT-rich interactive domain-containing protein 1A	ARID1A	730	0.958827	13.8686	1.17e-20	140.03	127.51	140.03	S	SPAAVPGNQMPPRPPSGQSDSIMHPSMNQSS	S(0.04)GPLS(0.96)PAAVPGNQMPPRPPS(0.959)GQS(0.04)DS(0.002)IMHPSMNQSSIAQDR	20	4	0.3616	87417000	0	33904000	29025000	0	24489000	0
O14497	AT-rich interactive domain-containing protein 1A	ARID1A	357	0.837076	7.15315	4.6e-09	92.745	74.839	92.745	S	AAAAAAAASGGAQQRSHHAPMSPGSSGGGGQ	S(0.837)HHAPMS(0.163)PGS(0.382)S(0.382)GGGGQPLART(0.237)PQPS(0.13)S(0.87)PMDQMGK	1	3	0.11138	23507000	0	0	0	0	0	23507000
O14497	AT-rich interactive domain-containing protein 1A	ARID1A	366	0.405537	0	4.6e-09	92.745	74.839	67.505	S	GGAQQRSHHAPMSPGSSGGGGQPLARTPQPS	S(0.368)HHAPMS(0.598)PGS(0.406)S(0.406)GGGGQPLART(0.222)PQPS(0.553)S(0.447)PMDQMGK	10	3	0.23802	0	0	0	0	0	0	0
O14497	AT-rich interactive domain-containing protein 1A	ARID1A	367	0.406288	0	4.6e-09	92.745	74.839	67.505	S	GAQQRSHHAPMSPGSSGGGGQPLARTPQPSS	S(0.368)HHAPMS(0.598)PGS(0.406)S(0.406)GGGGQPLART(0.222)PQPS(0.553)S(0.447)PMDQMGK	11	3	0.23802	0	0	0	0	0	0	0
O14497	AT-rich interactive domain-containing protein 1A	ARID1A	381	0.560075	1.18109	2.48e-05	75.105	59.182	75.105	S	SSGGGGQPLARTPQPSSPMDQMGKMRPQPYG	S(0.059)HHAPMS(0.832)PGS(0.099)S(0.011)GGGGQPLART(0.998)PQPS(0.56)S(0.44)PMDQMGK	25	4	-1.0204	78617000	0	0	0	0	56924000	0
O14497	AT-rich interactive domain-containing protein 1A	ARID1A	1600	0.576042	1.35175	0.000922165	102.39	78.199	102.39	S	VSSPAPLPRPMENRTSPSKSPFLHSGMKMQK	T(0.422)S(0.576)PS(0.004)KS(0.996)PFLHS(0.001)GMK	2	2	-1.0673	19629000	0	0	0	19629000	0	0
O14497	AT-rich interactive domain-containing protein 1A	ARID1A	1604	0.996491	26.8236	0.000922165	102.39	78.199	102.39	S	APLPRPMENRTSPSKSPFLHSGMKMQKAGPP	T(0.422)S(0.576)PS(0.004)KS(0.996)PFLHS(0.001)GMK	6	2	-1.0673	108520000	0	0	0	57621000	31267000	0
O14497	AT-rich interactive domain-containing protein 1A	ARID1A	286	0.99998	47.1133	5.01e-48	238.4	221.79	238.4	T	FGAMGGGGPSAAGGGTPQPTATPTLNQLLTS	FGAMGGGGPSAAGGGT(1)PQPTATPTLNQLLT(0.024)S(0.93)PS(0.036)S(0.009)AR	16	3	0.21673	161920000	0	0	0	19662000	45771000	45912000
O14497	AT-rich interactive domain-containing protein 1A	ARID1A	1348	0.980282	20.9639	2.06e-28	198.73	183.41	198.73	T	QQRHDSYGNQFSTQGTPSGSPFPSQQTTMYQ	HDSYGNQFS(0.001)T(0.008)QGT(0.98)PS(0.008)GS(0.003)PFPSQQTTMYQQQQQNYK	13	3	-1.258	126490000	0	0	0	27657000	18405000	54719000
O14497	AT-rich interactive domain-containing protein 1A	ARID1A	377	0.999851	37.2712	1.04e-15	126.14	110.84	119.26	T	MSPGSSGGGGQPLARTPQPSSPMDQMGKMRP	S(0.024)HHAPMS(0.844)PGS(0.131)S(0.001)GGGGQPLART(1)PQPS(0.268)S(0.732)PMDQMGK	21	4	-0.57533	263080000	0	0	0	120440000	56924000	54817000
O14497	AT-rich interactive domain-containing protein 1A	ARID1A	1599	0.552122	0.909752	0.00453968	80.585	60.87	80.585	T	QVSSPAPLPRPMENRTSPSKSPFLHSGMKMQ	T(0.552)S(0.448)PS(0.095)KS(0.901)PFLHS(0.003)GMK	1	3	-0.24982	88889000	0	0	0	57621000	31267000	0
O14497	AT-rich interactive domain-containing protein 1A	ARID1A	696	0.999797	36.9276	8.37e-22	204.52	170.67	156.73	S	FSPHTSPHLPGIRGPSPSPVGSPASVAQSRS	GPS(1)PS(0.001)PVGS(0.999)PASVAQSR	3	2	-0.51781	114260000	9330400	66675000	0	0	19406000	18848000
O14497	AT-rich interactive domain-containing protein 1A	ARID1A	702	0.999265	33.5888	6.69e-06	156.73	132.86	156.73	S	PHLPGIRGPSPSPVGSPASVAQSRSGPLSPA	GPS(1)PS(0.001)PVGS(0.999)PASVAQSR	9	2	-0.51781	94064000	9330400	0	0	22539000	23940000	18848000
O14497	AT-rich interactive domain-containing protein 1A	ARID1A	1755	0.986879	18.7631	2.72e-06	162.15	136.64	162.15	S	GQRTLLDPGRFSKVSSPAPMEGGEEEEELLG	VS(0.013)S(0.987)PAPMEGGEEEEELLGPK	3	2	-1.6785	68431000	11002000	11806000	12860000	0	12866000	19897000
O14497	AT-rich interactive domain-containing protein 1A	ARID1A	1206	0.999997	54.9685	1.2e-49	271.92	220.03	122.82	T	FNDGSDSTFQKRNSMTPNPGYQPSMNTSDMM	RNS(1)MT(1)PNPGYQPSMNTSDMMGR	5	3	-0.36351	392390000	14191000	12015000	12205000	43729000	67165000	80436000
O14497	AT-rich interactive domain-containing protein 1A	ARID1A	1944	0.999998	57.7136	7.61e-05	135.04	98.758	116.96	S	SSEAIKESSKFPFGISPAQSHRNIKILEDEP	FPFGIS(1)PAQSHR	6	3	-0.65091	52359000	15753000	13167000	10915000	0	0	0
O14497	AT-rich interactive domain-containing protein 1A	ARID1A	715	0.980105	18.411	3.71e-21	142	122.88	142	S	VGSPASVAQSRSGPLSPAAVPGNQMPPRPPS	S(0.001)GPLS(0.98)PAAVPGNQMPPRPPS(0.014)GQS(0.004)DS(0.001)IMHPSMNQSSIAQDR	5	4	0.55871	174880000	20176000	48507000	29025000	0	24489000	0
O14497	AT-rich interactive domain-containing protein 1A	ARID1A	1204	1	64.9145	1.4e-06	133.45	120.08	122.82	S	DAFNDGSDSTFQKRNSMTPNPGYQPSMNTSD	RNS(1)MT(1)PNPGYQPSMNTSDMMGR	3	3	-0.36351	291150000	21108000	13274000	0	69941000	78627000	41848000
O14497	AT-rich interactive domain-containing protein 1A	ARID1A	1888	0.996921	25.9729	2.52e-78	305.56	252.69	216.76	T	PCPPAPRKHVTTAEGTPGTTDQEGPPPDGPP	HVTT(0.003)AEGT(0.997)PGTTDQEGPPPDGPPEK	8	3	1.185	480080000	32745000	26738000	28155000	58196000	151090000	148090000
O14497	AT-rich interactive domain-containing protein 1A	ARID1A	772	0.996853	25.5173	6.38e-39	257.37	236.72	212.55	S	PQMPQYSSPQPGSALSPRQPSGGQIHTGMGS	NPQMPQYS(0.167)S(0.833)PQPGS(0.003)ALS(0.997)PR	17	2	-0.63386	777860000	34039000	46704000	68187000	81132000	105500000	110780000
O14497	AT-rich interactive domain-containing protein 1A	ARID1A	301	0.930387	14.1337	6.94e-49	242.9	215.96	238.4	S	TPQPTATPTLNQLLTSPSSARGYQGYPGGDY	FGAMGGGGPSAAGGGT(1)PQPTATPTLNQLLT(0.024)S(0.93)PS(0.036)S(0.009)AR	31	3	0.21673	664060000	39042000	50309000	74105000	54074000	233270000	162680000
O14497	AT-rich interactive domain-containing protein 1A	ARID1A	1184	0.998767	29.0838	4.53e-127	354.88	310.31	354.88	S	PHSQIPPLPGMSRSNSVGIQDAFNDGSDSTF	S(0.001)NS(0.999)VGIQDAFNDGSDSTFQK	3	2	0.10812	372580000	46336000	48472000	63958000	36183000	37171000	49772000
O14497	AT-rich interactive domain-containing protein 1A	ARID1A	382	0.991884	20.8714	1.04e-15	162.41	129.55	162.41	S	SGGGGQPLARTPQPSSPMDQMGKMRPQPYGG	TPQPS(0.008)S(0.992)PMDQMGK	6	2	-0.55172	991320000	70977000	70411000	126990000	351990000	161580000	146900000
O14497	AT-rich interactive domain-containing protein 1A	ARID1A	363	0.999691	37.6418	1.04e-15	126.14	110.84	99.078	S	AASGGAQQRSHHAPMSPGSSGGGGQPLARTP	SHHAPMS(1)PGSSGGGGQPLAR	7	3	-0.10364	550380000	130750000	0	98932000	120440000	56924000	54817000
Q8NFD5-3	AT-rich interactive domain-containing protein 1B	ARID1B	413	0.453749	0.41355	9.38e-06	84.822	56.607	84.822	S	AAGGFQRFAGQNQHPSGATPTLNQLLTSPSP	FAGQNQHPS(0.454)GAT(0.425)PT(0.121)LNQLLT(0.197)S(0.683)PS(0.12)PMMR	9	3	-0.42316	0	0	0	0	0	0	0
Q8NFD5-3	AT-rich interactive domain-containing protein 1B	ARID1B	425	0.68336	5.65924	9.38e-06	84.822	56.607	84.822	S	QHPSGATPTLNQLLTSPSPMMRSYGGSYPEY	FAGQNQHPS(0.454)GAT(0.425)PT(0.121)LNQLLT(0.197)S(0.683)PS(0.12)PMMR	21	3	-0.42316	4978900	0	0	0	4978900	0	0
Q8NFD5-3	AT-rich interactive domain-containing protein 1B	ARID1B	1610	0.718082	4.06844	0.000190139	95.835	83.158	95.835	S	SPASFQRSLENRMSPSKSPFLPSMKMQKVMP	S(0.001)LENRMS(0.282)PS(0.718)KS(0.999)PFLPSMK	9	3	-1.1107	109870000	0	0	0	109870000	0	0
Q8NFD5-3	AT-rich interactive domain-containing protein 1B	ARID1B	1612	0.999952	43.1448	5.14e-05	146.72	110.96	83.869	S	ASFQRSLENRMSPSKSPFLPSMKMQKVMPTV	S(1)PFLPSMK	1	2	-0.099107	470990000	0	0	0	64319000	66800000	50159000
Q8NFD5-3	AT-rich interactive domain-containing protein 1B	ARID1B	745	0.398477	1.30229	0.00302699	47.023	35.462	47.023	S	PVGSNQSRSGPISPASIPGSQMPPQPPGSQS	S(0.273)GPIS(0.327)PAS(0.398)IPGS(0.002)QMPPQPPGS(0.105)QS(0.093)ES(0.082)S(0.077)S(0.073)HPALS(0.319)QS(0.252)PMPQER	8	4	-0.68564	0	0	0	0	0	0	0
Q8NFD5-3	AT-rich interactive domain-containing protein 1B	ARID1B	769	0.541089	1.70465	1.15e-09	104.32	79.792	104.32	S	QPPGSQSESSSHPALSQSPMPQERGFMAGTQ	S(0.403)GPIS(0.593)PAS(0.004)IPGSQMPPQPPGS(0.013)QS(0.011)ES(0.026)S(0.024)S(0.018)HPALS(0.541)QS(0.367)PMPQER	32	3	-0.25532	27843000	0	0	0	0	27843000	0
Q8NFD5-3	AT-rich interactive domain-containing protein 1B	ARID1B	441	0.358261	0.62363	3.82e-29	145.86	137.66	145.86	S	PSPMMRSYGGSYPEYSSPSAPPPPPSQPQSQ	S(0.003)Y(0.003)GGS(0.003)Y(0.002)PEY(0.01)S(0.358)S(0.31)PS(0.31)APPPPPSQPQSQAAAAGAAAGGQQAAAGMGLGK	10	3	0.87894	0	0	0	0	0	0	0
Q8NFD5-3	AT-rich interactive domain-containing protein 1B	ARID1B	442	0.442012	0	1.52e-21	135.12	126.92	126.82	S	SPMMRSYGGSYPEYSSPSAPPPPPSQPQSQA	S(0.004)Y(0.004)GGS(0.004)Y(0.003)PEY(0.005)S(0.097)S(0.442)PS(0.442)APPPPPSQPQSQAAAAGAAAGGQQAAAGMGLGK	11	3	0.61413	0	0	0	0	0	0	0
Q8NFD5-3	AT-rich interactive domain-containing protein 1B	ARID1B	444	0.442012	0	1.52e-21	135.12	126.92	126.82	S	MMRSYGGSYPEYSSPSAPPPPPSQPQSQAAA	S(0.004)Y(0.004)GGS(0.004)Y(0.003)PEY(0.005)S(0.097)S(0.442)PS(0.442)APPPPPSQPQSQAAAAGAAAGGQQAAAGMGLGK	13	3	0.61413	0	0	0	0	0	0	0
Q8NFD5-3	AT-rich interactive domain-containing protein 1B	ARID1B	1353	0.984497	18.6264	2.41e-29	169.98	156.74	104.99	S	QGQMPNSSMQDMYNQSPSGAMSNLGMGQRQQ	VPGSSEPFMTQGQMPNS(0.001)S(0.001)MQDMY(0.001)NQS(0.984)PS(0.014)GAMSNLGMGQR	26	3	0.75675	300340000	0	0	0	33755000	63309000	57593000
Q8NFD5-3	AT-rich interactive domain-containing protein 1B	ARID1B	1295	0.999848	38.1691	7.57e-38	248.78	221.81	248.78	T	FSDVSDSSFPKRNSMTPNAPYQQGMSMPDVM	NSMT(1)PNAPYQQGMSMPDVMGR	4	2	-3.5505	168210000	0	10977000	10828000	4668400	68484000	34022000
Q8NFD5-3	AT-rich interactive domain-containing protein 1B	ARID1B	505	0.999409	33.4371	1.82e-05	139.49	121.35	67.227	T	WAAAQQRSHPAMSPGTPGPTMGRSQGSPMDP	S(0.002)HPAMS(0.998)PGT(0.999)PGPTMGR	9	3	0.24215	483080000	0	0	0	118780000	68676000	58776000
Q8NFD5-3	AT-rich interactive domain-containing protein 1B	ARID1B	487	1	176.282	9.16e-93	326.98	299.33	326.98	S	GMGLGKDMGAQYAAASPAWAAAQQRSHPAMS	DMGAQYAAAS(1)PAWAAAQQR	10	2	0.29451	393840000	3831200	0	3304400	52628000	45295000	63097000
Q8NFD5-3	AT-rich interactive domain-containing protein 1B	ARID1B	1293	0.999297	31.4923	1.82e-06	136.66	123.93	136.66	S	DPFSDVSDSSFPKRNSMTPNAPYQQGMSMPD	RNS(0.999)MT(0.992)PNAPY(0.008)QQGMSMPDVMGR	3	3	-1.4483	38236000	12583000	0	0	0	11117000	14537000
Q8NFD5-3	AT-rich interactive domain-containing protein 1B	ARID1B	516	0.999919	40.9346	0.00105944	113.61	90.388	100.54	S	MSPGTPGPTMGRSQGSPMDPMVMKRPQLYGM	SQGS(1)PMDPMVMK	4	2	0.023652	657990000	19369000	19311000	24641000	93401000	270400000	220420000
Q8NFD5-3	AT-rich interactive domain-containing protein 1B	ARID1B	742	0.848698	7.58978	7.58e-29	158.04	130.69	158.04	S	VGSPVGSNQSRSGPISPASIPGSQMPPQPPG	S(0.148)GPIS(0.849)PAS(0.003)IPGSQMPPQPPGSQSESSSHPALSQSPMPQER	5	3	-0.66712	105270000	20534000	22325000	16627000	0	27843000	17944000
Q8NFD5-3	AT-rich interactive domain-containing protein 1B	ARID1B	1595	1	63.1745	0.00529835	117.02	92.992	98.254	S	YQTPPSLPNHISRAPSPASFQRSLENRMSPS	APS(1)PASFQR	3	2	-0.030085	171370000	23249000	17652000	27915000	29346000	38240000	34972000
Q8NFD5-3	AT-rich interactive domain-containing protein 1B	ARID1B	1024	1	94.6383	3.92e-78	316.97	272.35	316.97	T	SKLPLPLKADGKEEGTPQPESKSKDSYSSQG	ADGKEEGT(1)PQPESK	8	2	0.19747	519100000	40411000	0	42559000	46905000	128850000	0
Q8NFD5-3	AT-rich interactive domain-containing protein 1B	ARID1B	502	0.998904	29.7571	1.82e-05	139.49	121.35	90.706	S	SPAWAAAQQRSHPAMSPGTPGPTMGRSQGSP	S(0.001)HPAMS(0.999)PGT(0.993)PGPT(0.007)MGR	6	2	-3.3008	574720000	51704000	39931000	0	118780000	68676000	58776000
Q8NFD5-3	AT-rich interactive domain-containing protein 1B	ARID1B	738	0.517344	0.619844	1.35e-20	139.44	124.69	139.44	S	SPSPVGSPVGSNQSRSGPISPASIPGSQMPP	S(0.517)GPIS(0.449)PAS(0.034)IPGSQMPPQPPGSQSESSSHPALSQSPMPQER	1	4	-1.3316	182710000	88843000	54544000	0	0	8570300	0
Q8NFD5-3	AT-rich interactive domain-containing protein 1B	ARID1B	1608	0.995371	23.2801	5.14e-05	146.72	110.96	88.385	S	APSPASFQRSLENRMSPSKSPFLPSMKMQKV	MS(0.995)PS(0.015)KS(0.99)PFLPSMK	2	3	-0.50362	2251000000	281440000	270390000	0	59902000	55238000	1404200000
Q68CP9-3	AT-rich interactive domain-containing protein 2	ARID2	4	0.934626	11.5523	0.000270122	118.87	89.739	97.767	S	____________MANSTGKAPPDERRKGLAF	ANS(0.935)T(0.065)GKAPPDER	3	2	-0.76724	127100000	0	0	0	39336000	40805000	46962000
Q68CP9-3	AT-rich interactive domain-containing protein 2	ARID2	1300	0.999997	55.8365	9.13e-22	223.52	163.53	223.52	S	ENEMHVGSLLNGRKYSDSSLPPSNSGKIQSE	KYS(1)DSSLPPSNSGK	3	2	0.90381	152810000	0	0	0	39173000	34225000	56011000
Q68CP9-3	AT-rich interactive domain-containing protein 2	ARID2	631	0.981717	17.2995	4.19e-10	113.33	101.69	113.33	S	PVSTSVVRVDSVPDVSPAPSPAGIPHGSQTI	VDS(0.018)VPDVS(0.982)PAPS(1)PAGIPHGSQTIGNHFQR	8	4	-2.0587	54961000	0	0	0	0	0	54961000
Q68CP9-3	AT-rich interactive domain-containing protein 2	ARID2	635	0.999996	55.0663	4.19e-10	113.33	101.69	113.33	S	SVVRVDSVPDVSPAPSPAGIPHGSQTIGNHF	VDS(0.018)VPDVS(0.982)PAPS(1)PAGIPHGSQTIGNHFQR	12	4	-2.0587	54961000	0	0	0	0	0	54961000
Q68CP9-3	AT-rich interactive domain-containing protein 2	ARID2	1757	0.998849	29.3828	0.0255854	64.104	6.6693	47.774	T	MALRRGSRNLVFRDFTDEKEGPITKHIRLTA	DFT(0.999)DEKEGPIT(0.001)K	3	3	-0.4388	90360000	0	67675000	22685000	0	0	0
F8VWP4		ARID2	6	0.999999	64.2857	0.00365392	81.632	42.003	79.81	T	__________MEPQGTLDITQQDTAKGDQLE	EPQGT(1)LDITQQDTAK	5	2	1.3961	138330000	0	0	0	49214000	26592000	39905000
Q68CP9-3	AT-rich interactive domain-containing protein 2	ARID2	1496	0.999752	36.0554	3.36e-12	195.71	167.48	195.71	S	HQIIAVPDSGSKVSHSPALSSDVRSTNGTAE	VSHS(1)PALSSDVR	4	2	-0.28259	624820000	12082000	0	26287000	0	91883000	100010000
Q68CP9-3	AT-rich interactive domain-containing protein 2	ARID2	692	0.595599	1.68142	0.00123604	69.782	56.462	69.782	T	VAQTVSRIPQNPSPHTHQQQNAPVTVIQSKA	IPQNPS(0.404)PHT(0.596)HQQQNAPVTVIQSK	9	4	-0.74886	196010000	49750000	0	65696000	0	0	80568000
Q68CP9-3	AT-rich interactive domain-containing protein 2	ARID2	689	0.992715	21.344	1.1e-10	177.38	150.24	155.8	S	VHTVAQTVSRIPQNPSPHTHQQQNAPVTVIQ	IPQNPS(0.993)PHT(0.007)HQQQNAPVTVIQSK	6	3	0.28997	768160000	57227000	138400000	64570000	16188000	249420000	93390000
Q99856	AT-rich interactive domain-containing protein 3A	ARID3A	119	1	151.942	2.3e-21	162.01	148.88	151.94	S	RGREGPGEEHFEDMASDEDMKPKWEEEEMEE	EGPGEEHFEDMAS(1)DEDMKPK	13	3	-1.2114	272560000	94577000	90900000	87087000	0	0	0
Q8IVW6-3	AT-rich interactive domain-containing protein 3B	ARID3B	165	0.969995	15.0958	2.43e-09	183.74	159.54	183.74	S	GQQAKEDHTKDASKASPSVSTAGQPNWNLDE	AS(0.97)PS(0.03)VSTAGQPNWNLDEQLK	2	2	0.10276	28328000	0	0	0	7675800	9163400	11489000
P29374	AT-rich interactive domain-containing protein 4A	ARID4A	863	0.878355	8.58574	0.00522208	115.7	30.029	115.7	S	QCVKEKKLKRKILGQSSPEKKIRIENGMEMT	ILGQS(0.878)S(0.122)PEKK	5	2	1.661	62582000	0	0	62582000	0	0	0
P29374	AT-rich interactive domain-containing protein 4A	ARID4A	1140	0.985462	18.3115	0.0389682	53.557	24.6	53.557	S	PVKHLNVSKPQKLARSPARISPHIKDGEKDK	S(0.985)PARIS(0.015)PHIK	1	3	0.60246	14608000	0	0	14608000	0	0	0
P29374	AT-rich interactive domain-containing protein 4A	ARID4A	1109	0.829116	8.12608	0.00399647	113.59	92.353	113.59	S	TSAAAKNEKNGTGQSSDSEDLPVLDNSSKCT	NGT(0.04)GQS(0.129)S(0.829)DS(0.002)EDLPVLDNSSK	7	2	1.027	47177000	14194000	12398000	20585000	0	0	0
P29374	AT-rich interactive domain-containing protein 4A	ARID4A	1145	0.992186	21.0371	0.0225113	64.798	41.087	64.798	S	NVSKPQKLARSPARISPHIKDGEKDKHREKH	S(0.008)PARIS(0.992)PHIK	6	3	-0.39763	43337000	15505000	27832000	0	0	0	0
P29374	AT-rich interactive domain-containing protein 4A	ARID4A	557	0.96576	14.5338	1.51e-10	117.39	109.95	117.39	S	SDEEEEKSQEREETESKCDSEGEEDEEDMEP	SQEREET(0.035)ES(0.966)KCDS(0.999)EGEEDEEDMEPCLTGTK	9	3	0.37161	65863000	19321000	21642000	24899000	0	0	0
P29374	AT-rich interactive domain-containing protein 4A	ARID4A	561	0.999627	34.3991	1.51e-10	117.39	109.95	105.67	S	EEKSQEREETESKCDSEGEEDEEDMEPCLTG	S(0.001)QEREET(0.04)ES(0.96)KCDS(1)EGEEDEEDMEPCLTGTK	13	3	0.51413	65863000	19321000	21642000	24899000	0	0	0
P29374	AT-rich interactive domain-containing protein 4A	ARID4A	864	0.962394	14.0809	0.00432315	118.9	54.865	118.9	S	CVKEKKLKRKILGQSSPEKKIRIENGMEMTN	ILGQS(0.038)S(0.962)PEKK	6	2	-0.013033	267490000	171900000	58615000	4804700	0	0	0
Q4LE39-2	AT-rich interactive domain-containing protein 4B	ARID4B	570	1	73.8978	9.5e-07	207.95	100.12	207.95	S	IKNKLDKEKDKDEKYSPKNCKLRRLSKPPFQ	DKDEKYS(1)PK	7	2	-0.87398	184830000	0	122380000	40007000	0	0	0
Q4LE39-2	AT-rich interactive domain-containing protein 4B	ARID4B	1066	0.553186	1.41048	0.00265891	84.859	60.873	84.859	S	KATVVNNKKKGKGTNSSDSEELSAGESITKS	GT(0.044)NS(0.553)S(0.4)DS(0.003)EELSAGESITK	4	2	-1.1592	13505000	0	13505000	0	0	0	0
Q4LE39-2	AT-rich interactive domain-containing protein 4B	ARID4B	1067	0.994335	22.9463	5.01e-06	163.41	124.77	163.41	S	ATVVNNKKKGKGTNSSDSEELSAGESITKSQ	GTNS(0.005)S(0.994)DS(0.001)EELSAGESITK	5	2	1.3753	29763000	0	0	29763000	0	0	0
Q4LE39-2	AT-rich interactive domain-containing protein 4B	ARID4B	580	0.999998	56.0936	4.52e-07	174.85	149.27	174.85	S	KDEKYSPKNCKLRRLSKPPFQTNPSPEMVSK	RLS(1)KPPFQT(0.35)NPS(0.401)PEMVS(0.249)K	3	2	1.0281	315740000	0	0	0	15905000	19939000	8815000
Q4LE39-2	AT-rich interactive domain-containing protein 4B	ARID4B	692	0.999815	37.3265	0.00868176	123.67	71.393	123.67	S	NKVHADLVISKPVSKSPERLRKDIEVLSEDT	PVSKS(1)PER	5	2	1.0118	45768000	0	0	45768000	0	0	0
Q4LE39-2	AT-rich interactive domain-containing protein 4B	ARID4B	1096	0.474361	0	9.08e-06	146.26	118.61	146.26	T	SQPVKSVSTGMKSHSTKSPARTQSPGKCGKN	SHS(0.05)T(0.474)KS(0.475)PART(0.002)QS(0.998)PGK	4	2	-0.51672	0	0	0	0	0	0	0
Q4LE39-2	AT-rich interactive domain-containing protein 4B	ARID4B	483	0.935006	11.5916	3.9e-05	134.37	94.308	134.37	S	SLGSKKNLLESIPTHSDQEKEVNIKKPEDNE	NLLESIPT(0.065)HS(0.935)DQEK	10	2	-1.509	26550000	11335000	8556700	6658100	0	0	0
Q4LE39-2	AT-rich interactive domain-containing protein 4B	ARID4B	826	1	103.679	4.64e-17	204.23	168.49	204.23	S	GFSEVAEKRIKLLNNSDERLQNSRAKDRKDV	LLNNS(1)DERLQNSR	5	2	0.62852	775700000	22612000	11529000	12971000	68522000	152020000	124790000
Q4LE39-2	AT-rich interactive domain-containing protein 4B	ARID4B	1098	0.982325	19.2398	9.08e-06	146.26	118.61	75.535	S	PVKSVSTGMKSHSTKSPARTQSPGKCGKNGD	S(0.002)HS(0.003)T(0.012)KS(0.982)PART(0.398)QS(0.603)PGK	6	2	-0.0084636	153370000	27853000	46455000	0	40558000	0	22082000
Q4LE39-2	AT-rich interactive domain-containing protein 4B	ARID4B	1104	0.998295	25.6744	9.08e-06	146.26	118.61	146.26	S	TGMKSHSTKSPARTQSPGKCGKNGDKDPDLK	SHS(0.05)T(0.474)KS(0.475)PART(0.002)QS(0.998)PGK	12	2	-0.51672	110200000	27853000	46455000	0	0	0	0
Q4LE39-2	AT-rich interactive domain-containing protein 4B	ARID4B	1102	0.608377	1.53088	0.0301246	56.623	40.898	50.098	T	VSTGMKSHSTKSPARTQSPGKCGKNGDKDPD	S(0.001)HS(0.015)T(0.07)KS(0.853)PART(0.608)QS(0.453)PGK	10	3	0.79155	98167000	27853000	0	0	40558000	0	22082000
Q4LE39-2	AT-rich interactive domain-containing protein 4B	ARID4B	943	0.899075	11.9537	2.05e-13	114.85	99.098	113.75	S	SGSNSVLNTPPTTPESPSSVTVTEGSRQQSS	KAEFPSSGSNSVLNTPPT(0.003)T(0.022)PES(0.899)PS(0.057)S(0.017)VT(0.002)VTEGSR	22	3	0.61526	215380000	46052000	35800000	42912000	0	0	0
Q4LE39-2	AT-rich interactive domain-containing protein 4B	ARID4B	589	0.99986	38.5937	2.8e-28	229.48	180.66	146.34	S	CKLRRLSKPPFQTNPSPEMVSKLDLTDAKNS	RLS(1)KPPFQTNPS(1)PEMVSK	12	3	-0.27311	1760700000	541160000	384970000	238390000	7958000	7624800	0
Q03989-5	AT-rich interactive domain-containing protein 5A	ARID5A	395	1	113.256	0.0207519	113.26	40.466	113.26	S	EEEGAAHSGKRLRAVSPFLKEADAKKCGAKP	AVS(1)PFLK	3	2	-0.11693	16854000	5093500	5353600	6407200	0	0	0
Q14865	AT-rich interactive domain-containing protein 5B	ARID5B	1002	1	81.7894	2.86e-06	148.69	122.78	81.789	S	RKMEGMVHPILHRKMSPQNIGAARPIKRSLE	MS(1)PQNIGAARPIK	2	2	0.56482	377160000	0	20758000	0	18277000	58637000	43305000
Q14865	AT-rich interactive domain-containing protein 5B	ARID5B	712	0.970435	18.7729	3.13e-06	102.6	89.411	102.6	S	SQVSGASLSSSYPYGSPPPLISKKKLIARDD	LLSQVSGASLSS(0.001)S(0.001)Y(0.013)PY(0.013)GS(0.97)PPPLIS(0.002)K	18	3	0.84069	24816000	0	0	7074100	0	10516000	7225000
Q14865	AT-rich interactive domain-containing protein 5B	ARID5B	958	0.999918	40.9341	0.00703806	103.34	70.151	103.34	S	LGSQSRDCHPKACRVSPMTMSGPKKYPESLS	VS(1)PMTMSGPK	2	2	-0.97352	191100000	0	0	0	62908000	79611000	48578000
Q14865	AT-rich interactive domain-containing protein 5B	ARID5B	539	1	75.0451	2.47e-08	171.79	154.08	171.79	T	SNSEKVAEEAGEKGPTPPLPSAPLAPEKDSA	VAEEAGEKGPT(1)PPLPSAPLAPEK	11	3	0.88708	171470000	43035000	58403000	70033000	0	0	0
Q14865	AT-rich interactive domain-containing protein 5B	ARID5B	264	0.994766	22.7887	0.0196879	112.94	42.19	112.94	S	KGRPRKKKPCPQRRDSFSGVKDSNNNSDGKA	RDS(0.995)FS(0.005)GVK	3	2	-0.30427	236330000	75962000	87865000	53765000	18737000	0	0
Q14865	AT-rich interactive domain-containing protein 5B	ARID5B	1032	1	84.2316	0.000948563	140.78	79.869	140.78	S	EDLDLVIAGKKARAVSPLDPSKEVSGKEKAS	AVS(1)PLDPSK	3	2	-0.60638	340010000	99232000	128130000	112650000	0	0	0
H7BZV4	ADP-ribosylation factor-like protein 6-interacting protein 4	ARL6IP4	123	0.499901	0	0.00310272	52.345	41.485	52.345	S	KEKAEAQQVEALPGPSLDQWHRSAGEEEDGP	AEAQQVEALPGPS(0.5)LDQWHRS(0.5)AGEEEDGPVLTDEQK	13	4	-0.82574	13666000	0	0	13666000	0	0	0
Q66PJ3	ADP-ribosylation factor-like protein 6-interacting protein 4	ARL6IP4	241	0.994272	26.014	6.16e-05	113.86	89.793	113.86	S	QGRKASTAPGAEASPSPCITERSKQKARRRT	AS(0.013)T(0.013)APGAEAS(0.978)PS(0.994)PCIT(0.001)ER	12	2	-2.0813	63997000	0	0	0	22481000	17982000	23534000
Q66PJ3	ADP-ribosylation factor-like protein 6-interacting protein 4	ARL6IP4	217	0.523533	0.572427	0.00398276	78.078	57.428	78.078	S	GRGSEKRKKKSRKDTSRNCSASTSQGRKAST	DT(0.018)S(0.524)RNCS(0.459)ASTSQGRK	3	3	-0.23	16747000	0	11174000	0	5573300	0	0
Q66PJ3-7	ADP-ribosylation factor-like protein 6-interacting protein 4	ARL6IP4	44	0.999127	30.6424	6.5e-14	203.82	181.49	203.82	S	RKDTSRNCSASTSQASPSPCITERSKQKARR	NCSASTSQAS(0.999)PS(0.001)PCITER	10	2	-0.13428	45469000	13580000	18616000	13273000	0	0	0
H7BZV4	ADP-ribosylation factor-like protein 6-interacting protein 4	ARL6IP4	42	0.990099	21.1172	2.34e-10	187.74	171.27	187.74	S	KKSRKDTSRNCSASTSQERSKQKARRRTRSS	NCSAST(0.008)S(0.99)QERS(0.002)K	7	2	-0.66591	210930000	17388000	25224000	28992000	0	0	0
Q66PJ3	ADP-ribosylation factor-like protein 6-interacting protein 4	ARL6IP4	239	0.979317	16.7772	3.02e-09	186.94	154.51	186.94	S	TSQGRKASTAPGAEASPSPCITERSKQKARR	ASTAPGAEAS(0.979)PS(0.021)PCITER	10	2	-0.6269	702260000	348270000	43044000	236210000	35502000	17982000	21260000
H7BZV4	ADP-ribosylation factor-like protein 6-interacting protein 4	ARL6IP4	130	1	199.365	1.02e-120	344.07	294.7	272.96	S	QVEALPGPSLDQWHRSAGEEEDGPVLTDEQK	S(1)AGEEEDGPVLTDEQK	1	2	0.61694	5853500000	1335000000	1075100000	1357700000	15425000	280510000	227390000
Q8N6S5	ADP-ribosylation factor-like protein 6-interacting protein 6	ARL6IP6	60	1	89.1361	0.00392948	89.136	73.565	89.136	S	EEGCDQVARDLRAEFSAGAWSEPRKRSVLPP	AEFS(1)AGAWS(1)EPRK	4	2	-1.0916	21913000	0	0	0	21913000	0	0
Q8N6S5	ADP-ribosylation factor-like protein 6-interacting protein 6	ARL6IP6	65	1	89.1361	0.00392948	89.136	73.565	89.136	S	QVARDLRAEFSAGAWSEPRKRSVLPPDGNGS	AEFS(1)AGAWS(1)EPRK	9	2	-1.0916	21913000	0	0	0	21913000	0	0
Q8N6S5	ADP-ribosylation factor-like protein 6-interacting protein 6	ARL6IP6	2	0.999997	54.9993	0.00519838	107.57	69.929	95.502	S	______________MSFAESGWRSALRRRGP	S(1)FAESGWR	1	2	0.13929	136730000	0	0	0	66027000	37190000	33516000
Q8N6S5	ADP-ribosylation factor-like protein 6-interacting protein 6	ARL6IP6	80	0.999992	50.8082	0.000285112	111.43	69.432	102.65	S	SEPRKRSVLPPDGNGSPVLPDKRNGIFPAAA	SVLPPDGNGS(1)PVLPDK	10	2	0.56022	240790000	17991000	18376000	15332000	8328700	61134000	32368000
Q9NVT9	Armadillo repeat-containing protein 1	ARMC1	3	0.359354	0.86674	0.0028382	62.237	50.614	62.237	S	_____________MNSSTSTMSEEPDALSVV	MNS(0.359)S(0.294)T(0.087)S(0.087)T(0.087)MS(0.087)EEPDALSVVNQLR	3	3	2.383	0	0	0	0	0	0	0
Q9NVT9	Armadillo repeat-containing protein 1	ARMC1	4	0.840524	10.7534	9.47e-11	188.6	172.87	188.6	S	____________MNSSTSTMSEEPDALSVVN	MNS(0.067)S(0.841)T(0.071)S(0.019)T(0.002)MSEEPDALSVVNQLR	4	2	-1.1824	11678000	0	0	0	0	4821000	6857200
Q9NVT9	Armadillo repeat-containing protein 1	ARMC1	246	0.802574	6.0908	1.3e-30	179.18	165.36	179.18	S	VEQNTELPDYLPEDESPTKEQDKAVSRVGSH	SESGEEMLVPFQDTPVEVEQNTELPDYLPEDES(0.803)PT(0.197)K	33	3	-1.5011	141510000	33512000	0	92611000	0	0	15389000
Q8N2F6-6	Armadillo repeat-containing protein 10	ARMC10	42	0.333325	0	0.000105012	81.726	62.148	81.726	S	LTRGRRRGDRELGIRSSKSAEDLTDGSYDDV	S(0.333)S(0.333)KS(0.333)AEDLTDGSYDDVLNAEQLQK	1	2	0.50321	0	0	0	0	0	0	0
Q8N2F6-6	Armadillo repeat-containing protein 10	ARMC10	43	0.333325	0	0.000105012	81.726	62.148	81.726	S	TRGRRRGDRELGIRSSKSAEDLTDGSYDDVL	S(0.333)S(0.333)KS(0.333)AEDLTDGSYDDVLNAEQLQK	2	2	0.50321	0	0	0	0	0	0	0
Q8N2F6-6	Armadillo repeat-containing protein 10	ARMC10	45	0.666451	6.03491	3.96e-09	135.91	113.53	117.21	S	GRRRGDRELGIRSSKSAEDLTDGSYDDVLNA	S(0.166)S(0.166)KS(0.666)AEDLT(0.001)DGSYDDVLNAEQLQK	4	3	-0.075021	2485900000	1083600000	33111000	1342600000	0	0	26598000
J3KQ26	Armadillo repeat-containing protein 5	ARMC5	193	0.288966	0.684444	5.29e-06	64.217	50.875	64.217	S	APSQAGPGSAPSSAASGASSPAPASGPAPSA	AAAAGSAPS(0.001)QAGPGS(0.007)APS(0.106)S(0.093)AAS(0.289)GAS(0.247)S(0.247)PAPAS(0.009)GPAPS(0.003)AVS(0.079)S(0.259)S(0.259)S(0.309)PT(0.091)PPVR	22	4	-0.5766	0	0	0	0	0	0	0
J3KQ26	Armadillo repeat-containing protein 5	ARMC5	197	0.315072	0.301007	3.38e-06	68.419	55.451	68.419	S	AGPGSAPSSAASGASSPAPASGPAPSAVSSS	AAAAGSAPS(0.001)QAGPGS(0.006)APS(0.126)S(0.128)AAS(0.116)GAS(0.306)S(0.315)PAPAS(0.001)GPAPS(0.007)AVS(0.109)S(0.263)S(0.292)S(0.243)PT(0.086)PPVR	26	4	-0.027239	0	0	0	0	0	0	0
J3KQ26	Armadillo repeat-containing protein 5	ARMC5	211	0.271562	0.585656	3.38e-06	68.419	55.451	41.253	S	SSPAPASGPAPSAVSSSSPTPPVRLRKTLDL	AAAAGS(0.019)APS(0.039)QAGPGS(0.143)APS(0.187)S(0.187)AAS(0.241)GAS(0.089)S(0.09)PAPAS(0.008)GPAPS(0.028)AVS(0.163)S(0.272)S(0.238)S(0.211)PT(0.086)PPVR	40	4	-0.40702	0	0	0	0	0	0	0
J3KQ26	Armadillo repeat-containing protein 5	ARMC5	212	0.258654	0	5.29e-06	64.217	50.875	64.217	S	SPAPASGPAPSAVSSSSPTPPVRLRKTLDLA	AAAAGSAPS(0.001)QAGPGS(0.007)APS(0.106)S(0.093)AAS(0.289)GAS(0.247)S(0.247)PAPAS(0.009)GPAPS(0.003)AVS(0.079)S(0.259)S(0.259)S(0.309)PT(0.091)PPVR	41	4	-0.5766	0	0	0	0	0	0	0
J3KQ26	Armadillo repeat-containing protein 5	ARMC5	605	0.999992	50.7674	2.47e-05	122.8	102.73	122.8	S	PTSLRAPRTQRTPGRSPAAAIEEPWGREGPA	T(0.009)QRT(0.991)PGRS(1)PAAAIEEPWGR	8	3	1.3412	83824000	0	6712600	0	30999000	30468000	15644000
J3KQ26	Armadillo repeat-containing protein 5	ARMC5	601	0.990614	20.234	2.47e-05	122.8	102.73	122.8	T	PAPTPTSLRAPRTQRTPGRSPAAAIEEPWGR	T(0.009)QRT(0.991)PGRS(1)PAAAIEEPWGR	4	3	1.3412	60458000	0	6712600	0	30999000	22746000	0
J3KQ26	Armadillo repeat-containing protein 5	ARMC5	598	0.542533	0.492903	0.0197206	54.66	41.472	54.66	T	PASPAPTPTSLRAPRTQRTPGRSPAAAIEEP	T(0.543)QRT(0.488)PGRS(0.97)PAAAIEEPWGR	1	3	-0.11982	15644000	0	0	0	0	0	15644000
J3KQ26	Armadillo repeat-containing protein 5	ARMC5	436	0.999988	49.2048	8.18e-71	301.75	250.78	248.24	S	VLVDELRQRRDPNGASPTSQQPLVRAVCLLC	DPNGAS(1)PTSQQPLVR	6	2	-0.30324	364570000	41374000	0	9938300	15064000	17727000	11431000
Q6P1M9	Armadillo repeat-containing X-linked protein 5	ARMCX5	101	0.999925	38.8925	0.0358949	52.52	37.591	52.52	S	TRVMVETKTKPLAERSIVPQTKSKAMPMSRV	PLAERS(1)IVPQT(0.582)KS(0.418)K	6	3	3.8763	12636000	0	12636000	0	0	0	0
Q6P1M9	Armadillo repeat-containing X-linked protein 5	ARMCX5	106	0.581674	1.43108	0.0358949	52.52	37.591	52.52	T	ETKTKPLAERSIVPQTKSKAMPMSRVSTVTK	PLAERS(1)IVPQT(0.582)KS(0.418)K	11	3	3.8763	12636000	0	12636000	0	0	0	0
Q7L4S7	Protein ARMCX6	ARMCX6	167	0.999956	43.7938	0.000845082	113.61	77.185	113.61	S	DINSHLASLSMARNTSPTPDPTVREALCAPD	NTS(1)PTPDPTVR	3	2	0.035345	0	0	0	0	0	0	0
P27540-3	Aryl hydrocarbon receptor nuclear translocator	ARNT	333	0.496205	0	2.37e-23	224.59	204.15	224.59	S	GSKFCLVAIGRLQVTSSPNCTDMSNVCQPTE	LQVT(0.008)S(0.496)S(0.496)PNCTDMSNVCQPTEFISR	5	2	-1.6045	0	0	0	0	0	0	0
P27540-3	Aryl hydrocarbon receptor nuclear translocator	ARNT	334	0.496205	0	2.37e-23	224.59	204.15	224.59	S	SKFCLVAIGRLQVTSSPNCTDMSNVCQPTEF	LQVT(0.008)S(0.496)S(0.496)PNCTDMSNVCQPTEFISR	6	2	-1.6045	0	0	0	0	0	0	0
P27540-3	Aryl hydrocarbon receptor nuclear translocator	ARNT	674	0.995524	23.8744	3.98e-30	175.6	156.04	141.65	S	PSSFSSMSLPGAPTASPGAAAYPSLTNRGSN	TSQFGVGSFQTPSSFSSMSLPGAPT(0.004)AS(0.996)PGAAAYPSLTNR	27	3	-0.84976	176310000	0	0	0	9484600	36606000	36393000
P27540-3	Aryl hydrocarbon receptor nuclear translocator	ARNT	338	0.423739	1.42177	5.46e-06	101.41	91.868	90.694	T	LVAIGRLQVTSSPNCTDMSNVCQPTEFISRH	LQVT(0.015)S(0.305)S(0.222)PNCT(0.424)DMS(0.034)NVCQPTEFISR	10	3	-1.6995	0	0	0	0	0	0	0
P27540-3	Aryl hydrocarbon receptor nuclear translocator	ARNT	68	1	121.291	2.29e-40	257.72	199.92	257.72	S	CDDDQMSNDKERFARSDDEQSSADKERLARE	ERFARS(1)DDEQSSADK	6	3	-0.46418	812760000	51988000	40385000	33129000	31413000	45100000	38320000
A0A1W2PNV4	Actin-related protein 2/3 complex subunit 1B	ARPC1B	643	0.942525	12.1482	0.000111628	118.5	98.378	118.5	S	LTARERFQNLDKKASSEGGTAAGAGLDSLHK	AS(0.057)S(0.943)EGGTAAGAGLDSLHK	3	2	-4.1152	15729000	0	0	0	0	0	15729000
A0A1W2PNV4	Actin-related protein 2/3 complex subunit 1B	ARPC1B	647	0.387361	1.01942	0.000185725	92.716	69.913	92.716	T	ERFQNLDKKASSEGGTAAGAGLDSLHKNSVR;ERFQNLDKKASSEGGTAAGAGLDSLHKNSVS	KAS(0.306)S(0.306)EGGT(0.387)AAGAGLDSLHK	8	3	-0.14351	0	0	0	0	0	0	0
A0A1W2PNV4	Actin-related protein 2/3 complex subunit 1B	ARPC1B	642	0.992135	21.0088	9.83e-50	271.43	198.63	271.43	S	GLTARERFQNLDKKASSEGGTAAGAGLDSLH	KAS(0.992)S(0.008)EGGTAAGAGLDSLHK	3	2	2.0021	285620000	104090000	110490000	10772000	0	0	0
P56211	cAMP-regulated phosphoprotein 19	ARPP19	22	0.77441	5.35651	8.82e-59	281.49	249.34	281.49	T	EAASAEEQKEMEDKVTSPEKAEEAKLKARYP	EMEDKVT(0.774)S(0.226)PEKAEEAK	7	2	-0.34045	1385300000	0	0	165030000	0	442530000	13226000
H3BTD3	cAMP-regulated phosphoprotein 19	ARPP19	7	0.999547	33.4392	1.39e-48	274.52	237.84	240.18	S	_________MEDKVTSPEKAEEAKLKARYPH	MEDKVTS(1)PEK	7	2	-1.227	4544000000	354340000	518000000	523550000	429630000	1350800000	918430000
P56211	cAMP-regulated phosphoprotein 19	ARPP19	23	0.999387	32.1249	1.16e-73	311.03	263.11	154.67	S	AASAEEQKEMEDKVTSPEKAEEAKLKARYPH	VT(0.001)S(0.999)PEKAEEAK	3	2	0.049426	7397600000	354340000	518000000	523550000	429630000	1350800000	918430000
P49407	Beta-arrestin-1	ARRB1	412	0.999986	48.6131	2.67e-189	410.42	330.03	217.89	S	KGMKDDKEEEEDGTGSPQLNNR_________	GMKDDKEEEEDGTGS(1)PQLNNR	15	3	-0.39334	3891600000	104160000	141170000	94540000	164640000	205980000	248740000
A0A0A0MRI7	Protein ARV1	ARV1	22	0.999902	40.1005	1.99e-13	195.18	167.15	195.18	T	SGLQQGKGNVDGVAATPTAASASCQYRCIEC	GNVDGVAAT(1)PTAASASCQYR	9	2	2.0661	94731000	0	0	0	11285000	41633000	41813000
C9JJX6	Armadillo repeat protein deleted in velo-cardio-facial syndrome	ARVCF	272	0.498976	0	9.77e-21	140.29	120.79	140.29	S	MVTAPLAQPERGSMGSLDRLVRRSPSVDSAR	AYEDTADDGGELADERPAFPMVT(0.002)APLAQPERGS(0.499)MGS(0.499)LDR	36	4	-0.47899	0	0	0	0	0	0	0
C9JJX6	Armadillo repeat protein deleted in velo-cardio-facial syndrome	ARVCF	204	0.498424	0	1.6e-06	90.699	80.187	90.699	S	ERFQAEPYGLEDDTRSLAADDEGGPELEPDY	FQAEPY(0.003)GLEDDT(0.498)RS(0.498)LAADDEGGPELEPDYGTATR	14	3	2.8138	0	0	0	0	0	0	0
C9JJX6	Armadillo repeat protein deleted in velo-cardio-facial syndrome	ARVCF	202	0.498424	0	1.6e-06	90.699	80.187	90.699	T	LPERFQAEPYGLEDDTRSLAADDEGGPELEP	FQAEPY(0.003)GLEDDT(0.498)RS(0.498)LAADDEGGPELEPDYGTATR	12	3	2.8138	0	0	0	0	0	0	0
C9JJX6	Armadillo repeat protein deleted in velo-cardio-facial syndrome	ARVCF	269	0.609712	2.18373	1.99e-30	176.18	160.74	176.18	S	AFPMVTAPLAQPERGSMGSLDRLVRRSPSVD	AYEDTADDGGELADERPAFPMVT(0.022)APLAQPERGS(0.61)MGS(0.369)LDR	33	4	-0.26712	38188000	10697000	0	27491000	0	0	0
C9JJX6	Armadillo repeat protein deleted in velo-cardio-facial syndrome	ARVCF	573	1	121.205	4.46e-05	122.94	105.02	121.21	T	KAKGKKDGEMDRNFDTLDLPKRTEAAKGFEL	DGEMDRNFDT(1)LDLPK	10	3	-0.51393	36081000	11672000	8862800	15546000	0	0	0
C9JJX6	Armadillo repeat protein deleted in velo-cardio-facial syndrome	ARVCF	282	0.995229	23.2362	0.0138308	74.15	60.638	74.15	S	RGSMGSLDRLVRRSPSVDSARKEPRWRDPEL	RS(0.005)PS(0.995)VDSARK	4	3	0.059982	115600000	47455000	36292000	21754000	10097000	0	0
H0YBF7	Arf-GAP with SH3 domain, ANK repeat and PH domain-containing protein 1	ASAP1	638	0.864469	11.7382	1.7e-109	328.61	274.11	149.16	S	PTGPPSTLPLSTQTSSGSSTLSKKRPPPPPP	GPTGPPSTLPLSTQTS(0.058)S(0.864)GS(0.058)S(0.015)T(0.004)LSK	17	3	0.44186	130110000	0	0	0	33559000	26285000	33690000
H0YBF7	Arf-GAP with SH3 domain, ANK repeat and PH domain-containing protein 1	ASAP1	848	0.999999	61.6931	4.32e-07	157.67	129.03	157.67	S	QQPSEVTLKSHPLDLSPNVQSRDAIQKQASE	SHPLDLS(1)PNVQSR	7	2	-4.0507	44591000	9751000	17007000	0	0	8215600	9617800
H0YBF7	Arf-GAP with SH3 domain, ANK repeat and PH domain-containing protein 1	ASAP1	658	0.590641	1.59219	0.000325892	94.384	63.618	94.384	T	LSKKRPPPPPPGHKRTLSDPPSPLPHGPPNK	RT(0.591)LS(0.409)DPPS(1)PLPHGPPNK	2	3	0.85896	94737000	17990000	29229000	14810000	14178000	0	18529000
H0YBF7	Arf-GAP with SH3 domain, ANK repeat and PH domain-containing protein 1	ASAP1	664	1	64.9305	0.000325892	97.083	81.904	97.083	S	PPPPPGHKRTLSDPPSPLPHGPPNKGAVPWG	T(0.006)LS(0.994)DPPS(1)PLPHGPPNK	7	3	1.0965	269860000	28681000	25940000	15252000	32679000	32849000	39726000
H0YBF7	Arf-GAP with SH3 domain, ANK repeat and PH domain-containing protein 1	ASAP1	660	0.999736	35.779	8.26e-10	181.54	147.44	145.92	S	KKRPPPPPPGHKRTLSDPPSPLPHGPPNKGA	TLS(1)DPPSPLPHGPPNK	3	2	1.6071	1036100000	41959000	47890000	23609000	32679000	32849000	39726000
O43150	Arf-GAP with SH3 domain, ANK repeat and PH domain-containing protein 2	ASAP2	838	0.188345	0	0.0102071	42.064	32.078	42.064	S	DPPAVHPPLPPLRVTSTNPLTPTPPPPVAKT	S(0.144)S(0.144)S(0.144)DPPAVHPPLPPLRVT(0.188)S(0.188)T(0.188)NPLT(0.002)PTPPPPVAK	19	4	0.65538	0	0	0	0	0	0	0
O43150	Arf-GAP with SH3 domain, ANK repeat and PH domain-containing protein 2	ASAP2	837	0.188345	0	0.0102071	42.064	32.078	42.064	T	SDPPAVHPPLPPLRVTSTNPLTPTPPPPVAK	S(0.144)S(0.144)S(0.144)DPPAVHPPLPPLRVT(0.188)S(0.188)T(0.188)NPLT(0.002)PTPPPPVAK	18	4	0.65538	0	0	0	0	0	0	0
O43150	Arf-GAP with SH3 domain, ANK repeat and PH domain-containing protein 2	ASAP2	839	0.188345	0	0.0102071	42.064	32.078	42.064	T	PPAVHPPLPPLRVTSTNPLTPTPPPPVAKTP	S(0.144)S(0.144)S(0.144)DPPAVHPPLPPLRVT(0.188)S(0.188)T(0.188)NPLT(0.002)PTPPPPVAK	20	4	0.65538	0	0	0	0	0	0	0
O43150-2	Arf-GAP with SH3 domain, ANK repeat and PH domain-containing protein 2	ASAP2	798	1	58.3663	0.0088784	67.364	54.516	58.366	T	SAPPLPPRNVGKDPLTPTPPPPVAKTPSVME	NVGKDPLT(1)PT(1)PPPPVAK	8	3	0.45685	30472000	0	3619500	0	15982000	10870000	0
O43150-2	Arf-GAP with SH3 domain, ANK repeat and PH domain-containing protein 2	ASAP2	800	1	58.3663	0.0088784	67.364	54.516	58.366	T	PPLPPRNVGKDPLTPTPPPPVAKTPSVMEAL	NVGKDPLT(1)PT(1)PPPPVAK	10	3	0.45685	30472000	0	3619500	0	15982000	10870000	0
O43150	Arf-GAP with SH3 domain, ANK repeat and PH domain-containing protein 2	ASAP2	768	0.499994	0	5.38e-20	127.78	113.76	127.78	S	FMPSILQNETYGALLSGSPPPAQPAAPSTTS	AFMPSILQNETYGALLS(0.5)GS(0.5)PPPAQPAAPSTTSAPPLPPR	17	4	1.1213	46573000	9907600	8370400	0	0	28295000	0
O43150	Arf-GAP with SH3 domain, ANK repeat and PH domain-containing protein 2	ASAP2	770	0.499994	0	5.38e-20	127.78	113.76	127.78	S	PSILQNETYGALLSGSPPPAQPAAPSTTSAP	AFMPSILQNETYGALLS(0.5)GS(0.5)PPPAQPAAPSTTSAPPLPPR	19	4	1.1213	46573000	9907600	8370400	0	0	28295000	0
O43150	Arf-GAP with SH3 domain, ANK repeat and PH domain-containing protein 2	ASAP2	822	0.994894	25.9071	0.00206091	79.311	74.101	79.311	S	TNSVSVDGGSRQRSSSDPPAVHPPLPPLRVT	S(0.003)S(0.003)S(0.995)DPPAVHPPLPPLR	3	3	0.40467	94547000	24515000	29739000	20692000	0	8559900	11041000
O43150	Arf-GAP with SH3 domain, ANK repeat and PH domain-containing protein 2	ASAP2	701	1	236.425	6.84e-40	256.89	203.59	236.43	S	HVEYEWRLLHEDLDESDDDMDEKLQPSPNRR	LLHEDLDES(1)DDDMDEK	9	2	-0.58067	484660000	55747000	73121000	57705000	0	0	20244000
Q8TDY4	Arf-GAP with SH3 domain, ANK repeat and PH domain-containing protein 3	ASAP3	862	0.999928	41.4274	0.0152063	88.224	42.967	88.224	S	RFSSESTRSYRRGARSPEDGPSARQPLPRRN	GARS(1)PEDGPSAR	4	2	0.36294	39314000	18166000	10856000	10292000	0	0	0
B9A047	Ankyrin repeat and SOCS box protein 1	ASB1	6	0.999999	59.7812	0.00029613	97.551	76.437	97.551	S	__________MAEGGSPDGRAGPGSAGRNLK	AEGGS(1)PDGRAGPGSAGR	5	2	-0.84754	71645000	0	0	0	39271000	32374000	0
Q9H1I8-3	Activating signal cointegrator 1 complex subunit 2	ASCC2	637	1	113.284	3.99e-71	326.92	272.43	326.92	S	AKKGYRHDSSTAVAGSPRGHGQSRETTQERR	HDSSTAVAGS(1)PR	10	2	0.31245	639190000	0	0	0	135920000	216880000	286380000
Q9H1I8-3	Activating signal cointegrator 1 complex subunit 2	ASCC2	157	0.983846	17.8466	0.0291198	77.191	37.407	77.191	T	GANTTPQKLEERGRLTPSDMPLLELKDIVLY	GRLT(0.984)PS(0.016)DMPLLELK	4	2	-0.047233	26520000	0	13428000	8150900	0	0	0
Q9Y294	Histone chaperone ASF1A	ASF1A	165	0.627453	2.26403	8.29e-09	129.32	111.18	129.32	S	HINWEDNTEKLEDAESSNPNLQSLLSTDALP	LEDAES(0.627)S(0.373)NPNLQSLLSTDALPSASK	6	2	1.1814	6292700	0	6292700	0	0	0	0
Q9Y294	Histone chaperone ASF1A	ASF1A	166	0.845802	7.39191	4.27e-18	209.71	172.42	171.14	S	INWEDNTEKLEDAESSNPNLQSLLSTDALPS	LEDAES(0.154)S(0.846)NPNLQSLLSTDALPSASK	7	3	1.5159	222210000	17895000	0	46100000	15133000	38655000	48941000
I3L1F8	Asialoglycoprotein receptor 1	ASGR1	3	0.627104	2.25941	0.0159893	73.435	20.612	73.435	S	_____________MKSLESQLEKQQKDLSED	MKS(0.627)LES(0.373)QLEKQQK	3	2	3.8318	97307000	0	0	0	23916000	46593000	26798000
Q9NR48	Histone-lysine N-methyltransferase ASH1L	ASH1L	2825	1	95.3605	1.55e-05	145.83	117.55	145.83	S	AFDHFPKKLTPKKDFSPHYVPDNYKRNGGRS	DFS(1)PHYVPDNYK	3	2	1.1985	10356000	0	0	0	10356000	0	0
Q9NR48	Histone-lysine N-methyltransferase ASH1L	ASH1L	1630	0.998358	27.8397	6.35e-05	137.19	113.96	137.19	S	RVSNPNSSGRKKLTDSPGLFSAQDTSLNRLH	LT(0.002)DS(0.998)PGLFSAQDTSLNR	4	2	-2.5795	13125000	0	5513200	7611800	0	0	0
Q9NR48	Histone-lysine N-methyltransferase ASH1L	ASH1L	1746	0.315086	0	0.000603948	87.668	56.142	87.668	S	EKSIDAVIATASAPPSSSPGRSHSKDRTLGK	SIDAVIAT(0.002)AS(0.053)APPS(0.315)S(0.315)S(0.315)PGR	14	2	1.6393	0	0	0	0	0	0	0
Q9NR48	Histone-lysine N-methyltransferase ASH1L	ASH1L	1747	0.315086	0	0.000603948	87.668	56.142	87.668	S	KSIDAVIATASAPPSSSPGRSHSKDRTLGKP	SIDAVIAT(0.002)AS(0.053)APPS(0.315)S(0.315)S(0.315)PGR	15	2	1.6393	0	0	0	0	0	0	0
Q9NR48	Histone-lysine N-methyltransferase ASH1L	ASH1L	1748	0.758654	7.9861	3.75e-38	251.35	206.38	201.18	S	SIDAVIATASAPPSSSPGRSHSKDRTLGKPD	SIDAVIATASAPPS(0.121)S(0.121)S(0.759)PGR	16	2	2.4104	14128000	14128000	0	0	0	0	0
Q9NR48	Histone-lysine N-methyltransferase ASH1L	ASH1L	22	0.962075	14.0444	1.11e-20	217.12	185.78	77.204	S	AMLGLGSDSEGFSRKSPSAISTGTLVSKREV	S(0.962)PS(0.038)AISTGTLVSK	1	2	-1.0947	58349000	16645000	11226000	15805000	7233900	7439500	0
Q9NR48	Histone-lysine N-methyltransferase ASH1L	ASH1L	557	0.994656	22.836	2.63e-10	163.64	148.33	153.97	S	TAKSPFSAVGESNLPSPSPTVSVNPLTRSPP	SPFSAVGESNLPS(0.995)PS(0.005)PTVSVNPLTR	13	3	-0.29629	58414000	17212000	14395000	26807000	0	0	0
Q9NR48	Histone-lysine N-methyltransferase ASH1L	ASH1L	1162	0.994427	22.5848	0.000325093	80.93	67.682	80.93	S	QTLAMKKASKGRRRLSPPTLLPNSPSHLSEL	RLS(0.994)PPT(0.006)LLPNS(0.942)PS(0.057)HLS(0.001)ELTSLK	3	3	-0.10781	69799000	18219000	21913000	15692000	3798500	4001900	6175200
Q9NR48	Histone-lysine N-methyltransferase ASH1L	ASH1L	529	0.78432	5.60686	0.0029812	103.97	81.334	103.97	S	YETSKHEKQPPVYCTSPDFKMGGASDVSTAK	QPPVYCT(0.216)S(0.784)PDFK	8	2	-1.2084	67775000	30073000	0	37702000	0	0	0
Q9NR48	Histone-lysine N-methyltransferase ASH1L	ASH1L	1170	0.981769	17.3465	2.21e-07	160.67	133.46	160.67	S	SKGRRRLSPPTLLPNSPSHLSELTSLKEATP	LSPPTLLPNS(0.982)PS(0.018)HLSELTSLK	10	3	-0.31872	160440000	33025000	51490000	61947000	3798500	4001900	6175200
Q9NR48	Histone-lysine N-methyltransferase ASH1L	ASH1L	1953	0.763986	5.66642	4.05e-34	210.58	188.96	210.58	S	QENNKSFNEAPVEIPSPSETPAKPSEPESTL	SFNEAPVEIPS(0.764)PS(0.207)ET(0.029)PAKPSEPESTLQPVLSLIPR	11	3	0.25043	138930000	43996000	0	94933000	0	0	0
F5H8F7	Set1/Ash2 histone methyltransferase complex subunit ASH2	ASH2L	177	1	89.6526	3.09e-05	152.11	108.31	152.11	S	KQQDGGTTGTTKKARSDPLFSAQRLPPHGYP	ARS(1)DPLFSAQR	3	2	0.070807	64370000	11275000	0	0	0	0	53095000
O95671-3	N-acetylserotonin O-methyltransferase-like protein	ASMTL	515	0.796989	5.93933	0.0257073	68.83	8.6732	68.83	S	LLDEEKRVAQRALMQSLNMLVQTEGKERSLG	ALMQS(0.797)LNMLVQT(0.203)EGK	5	2	-0.60384	139530000	0	0	0	52632000	49598000	37295000
O95671-3	N-acetylserotonin O-methyltransferase-like protein	ASMTL	191	0.683366	6.35983	0.0250159	49.106	36.304	49.106	T	TFEDLSDVEGGGSEPTQRDAGSRDEKAEAGE	HDSIPAADT(0.001)FEDLS(0.158)DVEGGGS(0.158)EPT(0.683)QR	24	3	-3.0008	0	0	0	0	0	0	0
O95671-3	N-acetylserotonin O-methyltransferase-like protein	ASMTL	181	1	81.6417	1.05e-17	200.94	183.22	194.25	S	VKHDSIPAADTFEDLSDVEGGGSEPTQRDAG	HDSIPAADTFEDLS(1)DVEGGGSEPTQR	14	3	1.0814	483880000	86382000	141700000	128660000	0	34245000	85579000
U3KQP1	Asparagine synthetase domain-containing protein 1	ASNSD1	115	1	121.182	0.000612355	121.18	81.265	121.18	S	PSEEFSKDVAAAAADSPNKHVSVPDRITGRA	DVAAAAADS(1)PNK	9	2	0.18087	164880000	0	0	0	74708000	0	90170000
Q12797	Aspartyl/asparaginyl beta-hydroxylase	ASPH	10	0.535302	0.616892	1.37e-06	103.78	89.836	103.78	S	______MAQRKNAKSSGNSSSSGSGSGSTSA	S(0.465)S(0.535)GNSSSSGS(0.065)GS(0.101)GS(0.057)T(0.049)S(0.033)AGS(0.285)S(0.248)S(0.163)PGARR	2	3	0.79624	152320000	0	0	0	45544000	71075000	35698000
Q12797	Aspartyl/asparaginyl beta-hydroxylase	ASPH	13	0.413951	1.58354	3.22e-07	113.88	101.25	113.88	S	___MAQRKNAKSSGNSSSSGSGSGSTSAGSS	S(0.287)S(0.287)GNS(0.414)S(0.009)S(0.002)SGSGSGSTSAGSSSPGAR	5	2	0.1218	0	0	0	0	0	0	0
Q12797	Aspartyl/asparaginyl beta-hydroxylase	ASPH	14	0.830064	8.57017	0.000764582	64.347	50.94	64.347	S	__MAQRKNAKSSGNSSSSGSGSGSTSAGSSS	S(0.002)S(0.002)GNS(0.116)S(0.83)S(0.048)S(0.003)GS(0.001)GS(0.006)GS(0.027)T(0.198)S(0.136)AGS(0.238)S(0.21)S(0.185)PGARR	6	3	0.56313	37127000	0	0	0	0	37127000	0
Q12797	Aspartyl/asparaginyl beta-hydroxylase	ASPH	18	0.390338	6.32497	0.00051928	71.623	53.221	71.623	S	QRKNAKSSGNSSSSGSGSGSTSAGSSSPGAR	SSGNSSS(0.001)S(0.056)GS(0.39)GS(0.091)GS(0.091)T(0.091)S(0.07)AGS(0.07)S(0.07)S(0.07)PGARR	10	3	0.81954	0	0	0	0	0	0	0
Q12797	Aspartyl/asparaginyl beta-hydroxylase	ASPH	20	0.305405	1.87133	4.03e-05	89.659	75.005	40.069	S	KNAKSSGNSSSSGSGSGSTSAGSSSPGARRE	SSGNS(0.011)S(0.083)S(0.078)S(0.233)GS(0.217)GS(0.305)GS(0.222)T(0.211)S(0.218)AGS(0.148)S(0.141)S(0.132)PGARR	12	3	0.1239	0	0	0	0	0	0	0
Q12797	Aspartyl/asparaginyl beta-hydroxylase	ASPH	22	0.221557	0	9.08e-06	89.659	75.005	74.128	S	AKSSGNSSSSGSGSGSTSAGSSSPGARRETK	SSGNSSSSGS(0.007)GS(0.031)GS(0.222)T(0.222)S(0.102)AGS(0.199)S(0.08)S(0.137)PGARR	14	2	0.36889	0	0	0	0	0	0	0
Q12797	Aspartyl/asparaginyl beta-hydroxylase	ASPH	24	0.549327	5.47491	1.97e-13	178.72	148.22	178.72	S	SSGNSSSSGSGSGSTSAGSSSPGARRETKHG	SSGNSSSSGSGSGS(0.009)T(0.026)S(0.549)AGS(0.156)S(0.156)S(0.104)PGARR	16	3	0.95811	164950000	0	0	0	0	0	164950000
Q12797	Aspartyl/asparaginyl beta-hydroxylase	ASPH	27	0.605654	2.49102	6.41e-38	209.83	177.65	209.83	S	NSSSSGSGSGSTSAGSSSPGARRETKHGGHK	SSGNSSSSGSGSGST(0.001)S(0.001)AGS(0.606)S(0.341)S(0.051)PGARRETK	19	2	-0.38024	198460000	0	0	33111000	36046000	0	0
Q12797	Aspartyl/asparaginyl beta-hydroxylase	ASPH	23	0.221557	0	9.08e-06	89.659	75.005	74.128	T	KSSGNSSSSGSGSGSTSAGSSSPGARRETKH	SSGNSSSSGS(0.007)GS(0.031)GS(0.222)T(0.222)S(0.102)AGS(0.199)S(0.08)S(0.137)PGARR	15	2	0.36889	0	0	0	0	0	0	0
Q12797	Aspartyl/asparaginyl beta-hydroxylase	ASPH	36	0.622812	4.13396	7.61e-36	241.53	230.65	241.53	T	GSTSAGSSSPGARRETKHGGHKNGRKGGLSG	SSGNSSSSGSGSGSTSAGS(0.044)S(0.093)S(0.24)PGARRET(0.623)K	28	4	-0.86987	394240000	0	0	0	0	0	394240000
Q12797	Aspartyl/asparaginyl beta-hydroxylase	ASPH	28	0.665414	4.34621	1.22e-52	276.12	255.17	276.12	S	SSSSGSGSGSTSAGSSSPGARRETKHGGHKN	SSGNSSSSGSGSGSTSAGS(0.09)S(0.665)S(0.245)PGARR	20	2	0.26702	3450900000	48435000	20225000	0	0	0	0
Q12797	Aspartyl/asparaginyl beta-hydroxylase	ASPH	29	0.97679	16.3484	0	463.26	438.85	256.47	S	SSSGSGSGSTSAGSSSPGARRETKHGGHKNG	SSGNSSSSGSGSGSTSAGS(0.001)S(0.023)S(0.977)PGARR	21	2	0.22699	10238000000	180080000	98730000	126500000	281560000	356010000	408540000
Q5U4P2	Aspartate beta-hydroxylase domain-containing protein 1	ASPHD1	129	1	65.2547	1.07e-21	175.44	159.66	164.4	S	GVRGGPVGCSEAGGPSPGGPGDPGEGPRTEG	GGPVGCSEAGGPS(1)PGGPGDPGEGPRTEGLVSR	13	3	-0.71304	191790000	0	18532000	0	11126000	57397000	52708000
Q8IZT6	Abnormal spindle-like microcephaly-associated protein	ASPM	348	0.998935	32.4329	0.00362694	68.689	54.229	68.689	S	ELVTCLSSDMFMKDNSQPVHLESTIAHEIYQ	DNS(0.999)QPVHLEST(0.001)IAHEIYQK	3	3	0.86102	50807000	0	0	0	0	21512000	29295000
Q8IZT6	Abnormal spindle-like microcephaly-associated protein	ASPM	1103	0.998645	28.6752	2.11e-77	324.79	275.34	139.48	S	CHSDDLINKKKGKRDSGSFEQYSENIKLLMD	DS(0.999)GS(0.001)FEQYSENIK	2	2	-2.3529	347090000	0	14866000	0	53149000	108180000	107790000
Q8IZT6	Abnormal spindle-like microcephaly-associated protein	ASPM	263	0.998709	28.8852	0.00430062	90.966	45.986	90.966	S	SSLHASENRELLNVHSANVSKVSFNEKAVTE	ELLNVHS(0.999)ANVS(0.001)K	7	2	1.0196	10158000	0	0	0	0	10158000	0
Q8IZT6	Abnormal spindle-like microcephaly-associated protein	ASPM	612	0.933458	11.4705	1.29e-05	132.74	106.32	132.74	S	REIKRIHFSPSEPKTSAVKKTKNVTTPISKR	IHFS(1)PSEPKT(0.067)S(0.933)AVKK	11	3	1.4732	149830000	0	0	0	24172000	0	0
Q8IZT6	Abnormal spindle-like microcephaly-associated protein	ASPM	444	0.999774	35.6883	0.00380918	76.693	52.284	47.105	S	WRKSEVSPRIPECQGSKSPKAIFEELVEMKS	S(0.163)EVS(0.838)PRIPECQGS(1)KS(1)PK	13	3	-0.90911	246020000	0	0	0	65150000	72003000	72978000
Q8IZT6	Abnormal spindle-like microcephaly-associated protein	ASPM	222	1	87.457	9.09e-06	96.748	74.188	96.748	S	TENNSLILEENKIPISPISPAFNECHGATCL	IPIS(1)PIS(1)PAFNECHGATCLPLSVR	4	3	0.0089305	28047000	0	0	0	0	7512200	8425600
Q8IZT6	Abnormal spindle-like microcephaly-associated protein	ASPM	225	0.999999	58.9846	9.09e-06	96.748	74.188	96.748	S	NSLILEENKIPISPISPAFNECHGATCLPLS	IPIS(1)PIS(1)PAFNECHGATCLPLSVR	7	3	0.0089305	28047000	0	0	0	0	7512200	8425600
Q8IZT6	Abnormal spindle-like microcephaly-associated protein	ASPM	580	1	69.4849	9.74e-08	163.4	127.6	69.485	S	SSTTASVARKRKSDGSMEDANVRVAITEHTE	RKS(1)DGS(1)MEDANVR	6	2	-1.3232	250740000	0	6030200	0	75104000	41273000	97241000
Q8IZT6	Abnormal spindle-like microcephaly-associated protein	ASPM	3426	0.976715	16.2453	5.76e-05	126.63	105.26	126.63	S	KMNTERILYKQKKNSSISIPFIPETPVRTRI	NS(0.023)S(0.977)ISIPFIPETPVR	3	2	1.8914	16621000	0	0	0	0	6463900	10157000
Q8IZT6	Abnormal spindle-like microcephaly-associated protein	ASPM	244	0.774636	5.37273	7.47e-26	227.95	211.01	195.71	S	NECHGATCLPLSVRRSTTYSSLHASENRELL	S(0.775)T(0.225)T(0.001)YSSLHASENR	1	2	-0.31759	206530000	0	0	0	51356000	69343000	85834000
Q8IZT6	Abnormal spindle-like microcephaly-associated protein	ASPM	416	0.999826	37.5996	2.02e-05	121.91	92.816	121.91	S	MAYMCTSQQTCKVPLSNENSQVPQSPEDWRK	VPLS(1)NENSQVPQS(1)PEDWRK	4	2	1.3837	156260000	0	0	0	14845000	17777000	19374000
Q8IZT6	Abnormal spindle-like microcephaly-associated protein	ASPM	190	1	128.249	8.5e-23	176.94	162.01	176.94	S	VNKTFSVSQKVDRVRSPLQACENLAMNEGGP	VRS(1)PLQACENLAMNEGGPPTENNSLILEENK	3	3	0.41249	88830000	0	23207000	24397000	5368600	13777000	22080000
Q8IZT6	Abnormal spindle-like microcephaly-associated protein	ASPM	211	0.911212	10.1126	3.23e-06	81.255	44.754	81.255	S	ENLAMNEGGPPTENNSLILEENKIPISPISP	VRS(1)PLQACENLAMNEGGPPT(0.089)ENNS(0.911)LILEENK	24	3	3.1065	22080000	0	0	0	0	0	22080000
Q8IZT6	Abnormal spindle-like microcephaly-associated protein	ASPM	563	0.999702	36.9826	0.000748938	116.79	63.229	116.79	T	IDPILSKSKSYKNEVTPSSTTASVARKRKSD	NEVT(1)PSSTTASVAR	4	2	2.0359	179760000	0	0	0	31569000	80843000	67350000
Q8IZT6	Abnormal spindle-like microcephaly-associated protein	ASPM	577	1	69.4849	7.45e-10	178.67	141.73	69.485	S	VTPSSTTASVARKRKSDGSMEDANVRVAITE	RKS(1)DGS(1)MEDANVR	3	2	-1.3232	1135500000	6038400	6030200	0	179430000	71370000	189610000
Q8IZT6	Abnormal spindle-like microcephaly-associated protein	ASPM	14	0.999539	33.3657	1.82e-05	162.26	127.73	150.46	S	__MANRRVGRGCWEVSPTERRPPAGLRGPAA	GCWEVS(1)PTER	6	2	-1.161	239170000	13590000	17094000	20217000	52741000	58978000	76545000
Q8IZT6	Abnormal spindle-like microcephaly-associated protein	ASPM	611	0.630813	2.3361	0.00831483	73.928	52.682	73.928	T	VREIKRIHFSPSEPKTSAVKKTKNVTTPISK	IHFS(0.996)PS(0.005)EPKT(0.631)S(0.369)AVK	10	3	-0.64447	49081000	13885000	0	0	24602000	10594000	0
Q8IZT6	Abnormal spindle-like microcephaly-associated protein	ASPM	170	1	89.3172	8.1e-13	225.44	156.25	89.317	S	KKKKISASTSHNRRVSNIQNVNKTFSVSQKV	VS(1)NIQNVNK	2	2	1.3431	1116500000	19891000	17550000	0	426340000	165930000	288730000
Q8IZT6	Abnormal spindle-like microcephaly-associated protein	ASPM	435	0.999999	62.2129	9.97e-34	247.02	202.51	247.02	S	SQVPQSPEDWRKSEVSPRIPECQGSKSPKAI	SEVS(1)PRIPECQGSK	4	2	1.3802	1092000000	20636000	31640000	39496000	218330000	266690000	213620000
Q8IZT6	Abnormal spindle-like microcephaly-associated protein	ASPM	605	0.999706	35.3515	1.29e-05	138.65	58.421	132.74	S	ITEHTEVREIKRIHFSPSEPKTSAVKKTKNV	IHFS(1)PSEPKT(0.067)S(0.933)AVKK	4	3	1.4732	216810000	31784000	0	0	24602000	10594000	0
Q8IZT6	Abnormal spindle-like microcephaly-associated protein	ASPM	392	1	97.9359	5.15e-219	413.36	376.43	347.26	S	GLNQDLESESVNPILSPNQFLKDNMAYMCTS	DNYGLNQDLESESVNPILS(1)PNQFLK	19	2	0.15352	273880000	37304000	0	44595000	0	83400000	65949000
Q8IZT6	Abnormal spindle-like microcephaly-associated protein	ASPM	446	0.999998	56.523	9.68e-14	203.29	129.4	76.693	S	KSEVSPRIPECQGSKSPKAIFEELVEMKSNY	S(0.154)EVS(0.847)PRIPECQGS(1)KS(1)PK	15	2	0.59658	758520000	44022000	61379000	47940000	218900000	192380000	111880000
Q8IZT6	Abnormal spindle-like microcephaly-associated protein	ASPM	367	0.999998	56.3966	0.000867628	152.54	89.323	152.54	S	HLESTIAHEIYQKILSPDSFIKDNYGLNQDL	ILS(1)PDSFIK	3	2	-0.11395	191370000	44125000	59676000	66897000	0	14693000	5976600
Q8IZT6	Abnormal spindle-like microcephaly-associated protein	ASPM	425	1	139.202	0	479.47	451.5	479.47	S	TCKVPLSNENSQVPQSPEDWRKSEVSPRIPE	VPLSNENSQVPQS(1)PEDWRK	13	2	0.78536	3827600000	50468000	58838000	37782000	126810000	134790000	144350000
J3KRF7	Tether containing UBX domain for GLUT4	ASPSCR1	107	0.999901	40.0527	7.32e-15	203.27	174.65	183	S	AADVLVARYMSRAAGSPSPLPAPDPAPKSEP	AAGS(1)PSPLPAPDPAPK	4	2	-0.082662	574120000	47567000	34301000	58170000	74177000	189590000	170320000
P00966	Argininosuccinate synthase	ASS1	219	1	124.175	1.65e-05	132.79	99.596	124.18	T	PGLYTKTQDPAKAPNTPDILEIEFKKGVPVK	APNT(1)PDILEIEFKK	4	3	-0.083401	15389000	0	8439500	6949200	0	0	0
Q9NVM9	Protein asunder homolog	ASUN	626	1	80.5584	7.71e-68	284.38	265.22	180.62	S	KEELAEAEIIKDSPDSPEPPNKKPLVEMDET	DSPDS(1)PEPPNK	5	2	0.11818	2345300000	51765000	56591000	97509000	26436000	52627000	33012000
A0A2R8Y5U1	Putative Polycomb group protein ASXL1	ASXH1;ASXL1	440	0.499935	0	4.53e-05	101.86	84.649	101.86	S	VASRIQAEPDNLARASASPDRIPSLPQETVD	AS(0.5)AS(0.5)PDRIPSLPQETVDQEPK	2	3	1.7056	69778000	0	0	0	0	0	69778000
A0A2R8Y5U1	Putative Polycomb group protein ASXL1	ASXH1;ASXL1	1214	0.534643	0.603245	0.0310674	61.641	50.202	61.641	S	GKSPGDLTTSRTPRFSSPNVISFGPEQTGRA	FS(0.535)S(0.465)PNVISFGPEQTGR	2	2	0.51624	5150300	0	0	0	0	5150300	0
A0A2R8Y5U1	Putative Polycomb group protein ASXL1	ASXH1;ASXL1	875	0.96677	14.6392	5.45e-06	78.156	59.163	78.156	T	SVEPQVGEEWEKAAPTPPALPGDLTAEEGLD	AAPT(0.967)PPALPGDLT(0.033)AEEGLDPLDSLTSLWTVPSR	4	3	-1.0551	8833900	0	0	8833900	0	0	0
A0A2R8Y5U1	Putative Polycomb group protein ASXL1	ASXH1;ASXL1	442	0.971002	15.2485	9.08e-92	322.79	281.93	322.79	S	SRIQAEPDNLARASASPDRIPSLPQETVDQE	AS(0.029)AS(0.971)PDRIPSLPQETVDQEPK	4	2	0.026978	1099600000	40667000	59926000	35617000	0	11718000	14923000
E7EWD6	Putative Polycomb group protein ASXL2	ASXL2	814	0.811193	6.34059	2.22e-09	121.75	108.16	121.75	S	CRQEKAPSPTGPALISGASPVHCAADGTVEL	APS(0.983)PT(0.017)GPALIS(0.811)GAS(0.189)PVHCAADGTVELK	11	3	-1.5623	77493000	0	77493000	0	0	0	0
E7EWD6	Putative Polycomb group protein ASXL2	ASXL2	411	0.685471	3.38329	0.00797315	89.356	57.036	89.356	S	PVVSQSECKEEALQMSSPGRKEECESQGEVQ	EEALQMS(0.685)S(0.315)PGRK	7	2	0.65036	9493800	0	0	0	0	0	9493800
E7EWD6	Putative Polycomb group protein ASXL2	ASXL2	369	0.689665	3.46879	0.025312	85.963	49.723	85.963	S	SGLSLEDSKKLTASPSDPKVKKTPAEQPKSM	LTAS(0.31)PS(0.69)DPK	6	2	-0.68645	59120000	0	0	0	21266000	37854000	0
E7EWD6	Putative Polycomb group protein ASXL2	ASXL2	196	0.998786	29.1973	3.75e-07	169.51	146.41	169.51	S	KPATWEGKQSDGQTGSPQNSNSSFSSSVKVE	QSDGQT(0.001)GS(0.999)PQNSNSSFSSSVK	8	2	0.79996	23043000	0	0	0	23043000	0	0
E7EWD6	Putative Polycomb group protein ASXL2	ASXL2	766	0.89976	11.2922	2.98e-05	65.686	51.26	65.686	S	VPPTPAVSGACTSVPSPAHIEKLDNEKLNPT	T(0.001)T(0.001)PS(0.001)QAQPHS(0.003)VS(0.003)GAQLQQT(0.99)PPVPPT(0.008)PAVS(0.013)GACT(0.012)S(0.067)VPS(0.9)PAHIEK	37	4	3.6849	55141000	0	0	13430000	24019000	17692000	0
E7EWD6	Putative Polycomb group protein ASXL2	ASXL2	128	0.998527	28.3113	0.0377789	93.467	65.213	93.467	S	QSGCPSPTIPAGKVISPSQKHSKKALKQALK	VIS(0.999)PS(0.001)QK	3	2	-0.7913	78491000	0	11760000	20145000	21207000	25379000	0
E7EWD6	Putative Polycomb group protein ASXL2	ASXL2	108	0.366981	0	8.1e-05	115.53	89.053	114.4	S	GSNKEGKKSRWKRKVSSSSPQSGCPSPTIPA	VS(0.367)S(0.367)S(0.074)S(0.192)PQSGCPSPTIPAGK	2	2	-0.60023	0	0	0	0	0	0	0
E7EWD6	Putative Polycomb group protein ASXL2	ASXL2	109	0.416047	0	6.86e-05	146.37	119.56	146.37	S	SNKEGKKSRWKRKVSSSSPQSGCPSPTIPAG	VS(0.067)S(0.416)S(0.101)S(0.416)PQSGCPSPTIPAGK	3	2	-0.035869	0	0	0	0	0	0	0
E7EWD6	Putative Polycomb group protein ASXL2	ASXL2	110	0.29663	0.527903	0.000130085	102.27	67.093	102.27	S	NKEGKKSRWKRKVSSSSPQSGCPSPTIPAGK	VS(0.207)S(0.233)S(0.297)S(0.263)PQS(0.002)GCPS(0.915)PT(0.083)IPAGK	4	2	-1.3957	0	0	0	0	0	0	0
E7EWD6	Putative Polycomb group protein ASXL2	ASXL2	111	0.659489	6.81053	6.86e-05	146.37	119.56	102.43	S	KEGKKSRWKRKVSSSSPQSGCPSPTIPAGKV	VS(0.091)S(0.112)S(0.138)S(0.659)PQSGCPS(0.956)PT(0.044)IPAGK	5	2	-2.5728	90076000	0	0	68108000	0	0	21968000
E7EWD6	Putative Polycomb group protein ASXL2	ASXL2	748	0.994597	25.7468	2.98e-05	65.686	51.26	65.128	T	SQAQPHSVSGAQLQQTPPVPPTPAVSGACTS	TTPSQAQPHS(0.002)VS(0.003)GAQLQQT(0.995)PPVPPT(0.004)PAVS(0.011)GACT(0.02)S(0.09)VPS(0.876)PAHIEK	19	4	2.8452	60539000	0	0	0	24019000	17692000	18828000
E7EWD6	Putative Polycomb group protein ASXL2	ASXL2	1291	0.999899	39.9643	9.52e-07	155.08	117.94	155.08	S	QPLLLPPLQTPKLYGSPTQIGPSYRGMINVS	LYGS(1)PTQIGPSYR	4	2	-0.63555	113740000	42340000	56312000	15083000	0	0	0
E7EWD6	Putative Polycomb group protein ASXL2	ASXL2	367	0.99175	22.8477	0.0281053	84.06	39.24	84.06	S	QSSGLSLEDSKKLTASPSDPKVKKTPAEQPK	LT(0.003)AS(0.992)PS(0.005)DPK	4	2	0.43827	179340000	44914000	53883000	80548000	0	0	0
E7EWD6	Putative Polycomb group protein ASXL2	ASXL2	686	0.999893	39.7063	2.98e-09	169.4	130.47	166.62	S	QGPGEGGEGQTARGGSPGSDRVSETGKGPTL	GGS(1)PGSDRVSETGK	3	2	0.48034	374680000	65911000	48485000	47165000	55822000	102560000	0
E7EWD6	Putative Polycomb group protein ASXL2	ASXL2	502	1	114.197	3.5e-07	154.26	140.53	154.26	S	SESQESLVTSPSKPKSPGVEKPIVKPTAGAG	S(1)PGVEKPIVKPTAGAGPQETNMK	1	3	-0.17221	204550000	75344000	76337000	52866000	0	0	0
E7EWD6	Putative Polycomb group protein ASXL2	ASXL2	534	0.99482	22.8338	4.74e-84	319.28	294.43	264.85	S	QETNMKEPLATLVDQSPESLKRKSSLTQEEA	EPLATLVDQS(0.995)PES(0.005)LK	10	2	1.6219	326150000	80313000	49545000	81662000	0	55390000	44700000
E7EWD6	Putative Polycomb group protein ASXL2	ASXL2	118	0.955834	13.4883	0.00012807	102.43	69.731	102.43	S	WKRKVSSSSPQSGCPSPTIPAGKVISPSQKH	VS(0.091)S(0.112)S(0.138)S(0.659)PQSGCPS(0.956)PT(0.044)IPAGK	12	2	-2.5728	340930000	83315000	76542000	159100000	0	0	21968000
E7EWD6	Putative Polycomb group protein ASXL2	ASXL2	806	0.99882	29.2838	3.23e-14	183.17	163.85	183.17	S	SHPQGPSSCRQEKAPSPTGPALISGASPVHC	APS(0.999)PT(0.001)GPALIS(0.062)GAS(0.938)PVHCAADGTVELK	3	3	-0.32798	352220000	111580000	77493000	55678000	42678000	64794000	0
E7EWD6	Putative Polycomb group protein ASXL2	ASXL2	495	0.604286	2.97331	0.0178621	64.249	51.113	64.249	T	TASNYNKSESQESLVTSPSKPKSPGVEKPIV	SESQESLVT(0.604)S(0.305)PS(0.091)KPK	9	3	1.4726	271250000	113580000	0	143340000	0	0	14336000
E7EWD6	Putative Polycomb group protein ASXL2	ASXL2	496	0.952386	13.9339	4.14e-39	246.8	217.79	242.44	S	ASNYNKSESQESLVTSPSKPKSPGVEKPIVK	SESQESLVT(0.009)S(0.952)PS(0.038)KPK	10	2	0.61281	741090000	116270000	11389000	179400000	0	0	0
E7EWD6	Putative Polycomb group protein ASXL2	ASXL2	817	0.994295	22.4129	1.4e-24	212.64	194.72	212.64	S	EKAPSPTGPALISGASPVHCAADGTVELKAG	APSPTGPALIS(0.006)GAS(0.994)PVHCAADGTVELK	14	3	0.14899	381620000	126620000	78951000	68577000	42678000	64794000	0
Q8NBU5	ATPase family AAA domain-containing protein 1	ATAD1	317	0.802708	6.23763	1.21e-07	109.14	95.504	109.14	S	MCRDAALLCVREYVNSTSEESHDEDEIRPVQ	EYVNS(0.803)T(0.191)S(0.007)EES(1)HDEDEIRPVQQQDLHR	5	4	-1.5801	76844000	0	0	0	30567000	20204000	26072000
Q8NBU5	ATPase family AAA domain-containing protein 1	ATAD1	322	0.999999	60.359	6.68e-129	347.76	307.31	332.25	S	ALLCVREYVNSTSEESHDEDEIRPVQQQDLH	EYVNSTSEES(1)HDEDEIRPVQQQDLHR	10	3	0.04945	2520100000	574440000	800490000	593860000	30567000	20204000	26072000
Q6PL18	ATPase family AAA domain-containing protein 2	ATAD2	1139	0.992883	23.6102	0.0036948	72.317	50.718	72.317	S	HVMPKQNSTLVGDKRSDPEQNEKLKTPSTPV	QNS(0.004)T(0.003)LVGDKRS(0.993)DPEQNEK	11	3	0.70332	53586000	0	0	53586000	0	0	0
Q6PL18	ATPase family AAA domain-containing protein 2	ATAD2	165	0.970527	15.1759	0.00426316	99.834	76.406	99.834	S	GDVEVRRSCRIRSRYSGVNQSMLFDKLITNT	Y(0.029)S(0.971)GVNQSMLFDK	2	2	-0.16223	29152000	0	0	0	15095000	5689100	8368500
Q6PL18	ATPase family AAA domain-containing protein 2	ATAD2	1245	0.499994	0	0.0334841	48.555	34.083	48.555	T	QNASESKLELRNNSNTCNIENELEDSRKTTA	NNS(0.5)NT(0.5)CNIENELEDSRK	5	3	0.40755	45664000	0	0	0	45664000	0	0
Q6PL18	ATPase family AAA domain-containing protein 2	ATAD2	1151	0.648416	2.65841	1.07e-21	219.84	176.25	219.84	S	DKRSDPEQNEKLKTPSTPVACSTPAQLKRKI	TPS(0.648)T(0.352)PVACSTPAQLK	3	2	0.19119	468050000	7766200	143860000	5098400	97447000	96778000	117110000
Q6PL18	ATPase family AAA domain-containing protein 2	ATAD2	1149	0.999861	38.5463	3.41e-20	211.12	181.54	167.97	T	VGDKRSDPEQNEKLKTPSTPVACSTPAQLKR	LKT(1)PS(0.003)T(0.997)PVACSTPAQLK	3	2	-1.2366	438460000	7766200	0	5098400	97447000	96778000	117110000
Q6PL18	ATPase family AAA domain-containing protein 2	ATAD2	336	0.68273	0.52431	0.0225335	72.898	44.108	72.898	S	FYSGPASPARPRYRLSSAGPRSPYCKRMNRR	LS(0.683)S(0.643)AGPRS(0.674)PY(0.001)CK	2	2	-0.29654	56112000	13746000	11299000	10023000	21044000	0	0
Q6PL18	ATPase family AAA domain-containing protein 2	ATAD2	342	0.673661	0.401941	0.0225335	72.898	44.108	72.898	S	SPARPRYRLSSAGPRSPYCKRMNRRRHAIHS	LS(0.683)S(0.643)AGPRS(0.674)PY(0.001)CK	8	2	-0.29654	56112000	13746000	11299000	10023000	21044000	0	0
Q6PL18	ATPase family AAA domain-containing protein 2	ATAD2	1158	0.945187	12.3667	3.41e-20	211.12	181.54	211.12	T	QNEKLKTPSTPVACSTPAQLKRKIRKKSNWY	LKT(0.996)PS(0.011)T(0.993)PVACS(0.055)T(0.945)PAQLK	12	2	0.2555	460950000	49159000	46387000	56752000	72280000	68336000	95756000
Q6PL18	ATPase family AAA domain-containing protein 2	ATAD2	1233	0.833508	6.99515	0.0391877	53.403	30.929	53.403	S	TGESSVEENEKQQNASESKLELRNNSNTCNI	QQNAS(0.834)ES(0.166)KLELR	5	3	0.69815	73643000	61810000	11833000	0	0	0	0
Q6PL18	ATPase family AAA domain-containing protein 2	ATAD2	1243	1	71.2443	3.71e-77	306.07	260.74	306.07	S	KQQNASESKLELRNNSNTCNIENELEDSRKT	NNS(1)NTCNIENELEDSRK	3	2	-1.1917	310210000	79804000	89220000	56026000	45664000	0	0
Q6PL18	ATPase family AAA domain-containing protein 2	ATAD2	327	1	74.1205	5.72e-08	174.19	163.15	174.19	S	PRHQRKPNIFYSGPASPARPRYRLSSAGPRS	KPNIFYSGPAS(1)PARPR	11	3	-1.3992	470610000	115830000	266740000	53065000	0	0	0
Q6PL18	ATPase family AAA domain-containing protein 2	ATAD2	1152	0.997112	25.3953	2.85e-29	227.47	183.87	167.97	T	KRSDPEQNEKLKTPSTPVACSTPAQLKRKIR	LKT(1)PS(0.003)T(0.997)PVACSTPAQLK	6	2	-1.2366	821160000	226010000	31522000	221930000	88318000	82167000	98937000
Q9ULI0-2	ATPase family AAA domain-containing protein 2B	ATAD2B	137	0.941718	12.1377	0.000708906	84.942	63.485	84.942	S	ARLTSQPGATLPNGHSGLSLRSHPLRGEKKG	LTSQPGAT(0.001)LPNGHS(0.942)GLS(0.058)LR	14	3	0.42076	41782000	0	0	0	5023200	19768000	16991000
[truncated: 26,233 more rows]

## Sheet: Supplementary Table 2
	K2 phosphosites
[truncated: 28 more rows]

[truncated: 6 more sheets: Supplementary Table 3, Supplementary Table 4, Supplementary Table 5, Supplementary Table 6, Supplementary Table 7, Supplementary Table 8]
