# Supplementary material for: CDK1–cyclin-B1-induced kindlin degradation drives focal adhesion disassembly at mitotic entry
Source: Nat Cell Biol. 2022 Apr 25;24(5):723–36. doi: 10.1038/s41556-022-00886-z (PMC9106588; doi:10.1038/s41556-022-00886-z)
Supplement: Source Data Fig. 1 — Statistical source data for Fig. 1. [file 41556_2022_886_MOESM11_ESM.xlsx]

## Sheet: Fig. 1e
Time (min)	EGFP-K2 normalized to 0min
	Cell1	Cell2	Cell3	Cell4	Cell5
0	1	1	1	1	1
5	1.01267	0.990355	0.99245	1.01293	1.0283
10	0.983593	0.824504	0.894778	0.88947	0.97562
15	0.773721	0.742234	0.6523	0.71032	0.943502
20	0.606096	0.605425	0.401716	0.394662	0.479517
25	0.55849	0.557677	0.355564	0.359091	0.475898
30	0.528124	0.494516	0.293287	0.319883	0.461657
35	0.567076	0.546468	0.281489	0.307106	0.43483
40	0.564497	0.513041	0.274086	0.30237	0.422572
45	0.559119	0.507792	0.282886	0.311381	0.418426
50	0.537361	0.482342	0.281571	0.315017	0.406535
55	0.541869	0.464834	0.285098	0.315236	0.401292
60	0.533012	0.464552	0.256833	0.319175	0.383637
65	0.514706	0.462127	0.255284	0.311417	0.366159
70	0.513114	0.44139	0.252036	0.309916	0.361459
75	0.510572	0.436081	0.258005	0.312395	0.362645
80	0.506314	0.455575	0.25932	0.311849	0.380026
85	0.474224	0.432078	0.269463	0.305905	0.371109
90	0.472731	0.363205	0.273178	0.310445	0.361397
95	0.470215	0.336947	0.267317	0.28083	0.360316
100	0.46781	0.384911	0.268481	0.292461	0.371528
105	0.467637	0.374162	0.269754	0.301121	0.371794
110	0.464506	0.346916	0.269616	0.298065	0.353678
115	0.451605	0.355451	0.267804	0.31129	0.342134
120	0.464276	0.381741	0.268398	0.316278	0.373346
125	0.505347	0.415523	0.268794	0.314949	0.372233
130	0.5381	0.45677	0.270269	0.317286	0.362751
135	0.624972	0.535929	0.311952	0.316208	0.359396
140	0.66245	0.575914	0.306821	0.31672	0.362127
145	0.713104	0.608475	0.3789	0.321568	0.353622
150	0.722876	0.667817	0.491303	0.393762	0.347801
155	0.763009	0.689926	0.526734	0.400141	0.346081
160	0.752825	0.766224	0.664309	0.436801	0.349577
165	0.748844	0.741438	0.765126	0.446493	0.320701
170	0.795339	0.810215	0.802297	0.621346	0.376595
175	0.788869	0.813385	0.823254	0.697295	0.415101
180	0.836138	0.778144	0.839919	0.686764	0.45545
185	0.82841	0.767047	0.859941	0.753215	0.453105
190	0.856002	0.794584	0.840544	0.8109	0.516803
195	0.825509	0.812433	0.874916	0.79587	0.564685
200	0.879124	0.848431	0.8591	0.807611	0.651472
205	0.867447	0.846036	0.84789	0.812969	0.689473
210	0.853043	0.798352	0.871636	0.859483	0.720256
215	0.848551	0.890279	0.872045	0.827098	0.717155
220	0.850319	0.831204	0.856731	0.81888	0.739941
225	0.865271	0.819348	0.880699	0.812014	0.732602
230	0.83542	0.889415	0.88699	0.822881	0.749398
235	0.86475	0.844399	0.86984	0.850869	0.737288
