# Supplementary material for: CDK1–cyclin-B1-induced kindlin degradation drives focal adhesion disassembly at mitotic entry
Source: Nat Cell Biol. 2022 Apr 25;24(5):723–36. doi: 10.1038/s41556-022-00886-z (PMC9106588; doi:10.1038/s41556-022-00886-z)
Supplement: Source Data Fig. 2 — Statistical source data for Fig. 2. [file 41556_2022_886_MOESM12_ESM.xlsx]

## Sheet: Fig. 2h
	FN		VN		Serum		BSA
	Untreated	STLC-arrested	Untreated	STLC-arrested	Untreated	STLC-arrested	Untreated	STLC-arrested
Replicate1	1316	27	402	4	651	1	62	4
Replicate2	1879	3	857	9	745	8	3	5
Replicate3	1341	3	601	3	815	5	7	7
Replicate4	2059	8	435	2	447	6	101	8
Replicate5	2098	42	199	4	257	7	22	3
Replicate6	1526	8	383	8	513	4	7	5
Replicate7	2759	2	619	5	241	9	17	2
Replicate8	1748	7	425	5	358	12	4	8
Replicate9	1448	10	378	4	309	8	12	4
