# Supplementary material for: CDK1–cyclin-B1-induced kindlin degradation drives focal adhesion disassembly at mitotic entry
Source: Nat Cell Biol. 2022 Apr 25;24(5):723–36. doi: 10.1038/s41556-022-00886-z (PMC9106588; doi:10.1038/s41556-022-00886-z)
Supplement: Source Data Fig. 3 — Statistical source data for Fig. 3. [file 41556_2022_886_MOESM14_ESM.xlsx]

## Sheet: Fig. 3h
	G2	Prophase	Prometaphase	Metaphase	Anaphase	Telephase	Cytokinesis
Cell1	739.289	8747.63	18972.1	23802.6	16694.1	9145.98	1696.68
Cell2	624.254	9687.53	19825.4	28712.6	15487.5	6875.78	985.89
Cell3	567.257	10357.7	18856.5	22658.5	16765.3	7652.97	1985.46
Cell4	837.426	7890.87	20944.3	24685.2	14784.6	8546.9	1354.42
Cell5	647.638	8869.47	21745.4	26746.3	17656.2	6796.97	898.65
Cell6	521.445	9976.27	22586.4	30571.2	16478.7	7865.74	1635.65
Cell7	785.692	10364.8	19284.2	27284.3	19856.7	8652.98	1468.65
Cell8	904.156	9647.24	17527.7	26714.7	14657.3	6986.98	1358.74
Cell9	804.247	8654.63	19472.3	24156.8	13249.6	7986.65	1697.65
Cell10	687.652	9243.17	15742.3	21816.5	17433	9651.99	1865.65
Cell11	749.628	11274.4	21645.3	28611.3	19534.7	7898.86	2341.65
Cell12	597.428	9174.26	17428.4	21352	18523.7	6284.77	1479.65
Cell13	697.874	7475.26	22963.7	23258.5	16514.7	8561.17	1165.99
Cell14	857.627	8382.15	18647.9	24854.7	13864.9	8945.9	1476.65
Cell15	687.246	9753.27	17348.7	31284.2	16328.6	9374.86	1844.56
Cell16	765.428	9247.68	20582.4	26856.6	18416.6	9432.75	1385.5
Cell17	876.391	9438.69	17254.3	29145.7	17465.7	6465.65	1247.56
Cell18	927.341	7758.48	20746.4	21487.8	19866	8655.68	874.856
Cell19	587.724	8945.36	16244.5	25654.4	13895.9	9865.74	994.16
Cell20	867.357	11947.6	15847.4	27665.5	12847.6	6875.76	1047.56
