# Supplementary material for: CDK1–cyclin-B1-induced kindlin degradation drives focal adhesion disassembly at mitotic entry
Source: Nat Cell Biol. 2022 Apr 25;24(5):723–36. doi: 10.1038/s41556-022-00886-z (PMC9106588; doi:10.1038/s41556-022-00886-z)
Supplement: Source Data Fig. 4 — Statistical source data for Fig. 4. [file 41556_2022_886_MOESM16_ESM.xlsx]

## Sheet: Fig. 4b
		WT			S181D			5SA			SWAP
	Time (hr)	Replicate1	Replicate2	Replicate3	Replicate1	Replicate2	Replicate3	Replicate1	Replicate2	Replicate3	Replicate1	Replicate2	Replicate3
	0	1	1	1	1	1	1	1	1	1	1	1	1
	0.5	0.882522	0.959283	0.936334	0.618617	0.591873	0.538585	0.922426	0.972221	0.933837	0.928844	0.911998	0.901751
	1	0.814776	0.963456	0.877706	0.327786	0.386311	0.514325	0.938902	0.936411	0.908487	0.748153	0.836026	0.81595
	2	0.728037	0.896739	0.789033	0.202941	0.444936	0.475014	0.616504	0.804286	0.826882	0.751055	0.685008	0.764517
	3	0.576896	0.756819	0.60958	0.204585	0.436376	0.42919	0.610042	0.765639	0.803162	0.725717	0.675618	0.602779
	4	0.657263	0.642247	0.555816	0.154424	0.385705	0.282063	0.57435	0.689271	0.70319	0.627952	0.586459	0.502306

## Sheet: Fig. 4d
	WT	S181D	S181A	5SA	SWAP
Replicate1	0.383141	0.472993	0.637024	0.821163	0.833791
Replicate2	0.279728	0.367388	0.5905	1.02099	1.05103
Replicate3	0.345593	0.244914	0.467133	0.752467	0.982966

## Sheet: Fig. 4g
		WT			S181D			5SA			SWAP
	Time (min)	Replicate1	Replicate2	Replicate3	Replicate1	Replicate2	Replicate3	Replicate1	Replicate2	Replicate3	Replicate1	Replicate2	Replicate3
	0	0	0	0	0	0	0	0	0	0	0	0	0
	2	0.108871	0.063063	0.155963	0.580247	0.6	0.40708	0.025641	0.073394	0.02439	0.052863	0.055838	0.058091
	5	0.33871	0.36036	0.394495	0.839506	0.8625	0.769912	0.098291	0.105505	0.076655	0.092511	0.091371	0.103734
	10	0.370968	0.382883	0.431193	0.864198	0.875	0.823009	0.115385	0.114679	0.094077	0.105727	0.13198	0.120332
	15	0.403226	0.414414	0.490826	0.876543	0.8875	0.840708	0.128205	0.142202	0.101045	0.118943	0.167513	0.149378
	20	0.459677	0.441441	0.522936	0.888889	0.8875	0.858407	0.175214	0.174312	0.149826	0.154185	0.182741	0.161826
	25	0.495968	0.5	0.555046	0.888889	0.9125	0.893805	0.183761	0.211009	0.198606	0.180617	0.203046	0.174274

## Sheet: Fig. 4h
	WT	S181D	5SA	SWAP
	65	100	95	95
	70	150	95	90
	95	205	165	125
	50	115	115	135
	65	155	70	110
	65	235	230	185
	80	195	105	130
	70	190	70	115
	55	115	90	85
	80	205	110	140
	60	270	100	80
	60	170	105	90
	65	205	90	105
	70	185	130	160
	60	140	65	110
	75	215	100	105
	65	190	105	115
	100	195	115	130
	115	210	90	100
	70	275	135	85
	75	305	105	105
	100	205	115	115
	65	220	100	100
	75	170	145	105
	70	160	95	145
	50	235	105	120
	80	145	130	95
	75	180	110	115
	65	185	85	140
	85	260	115	135
	100	140	125	85
	60	245	215	80
	65	255	145	105
	50	170	90	125
	65	155	100	115
	65	170	165	165
	70	140	110	85
	60	135	135	95
	85	255	115	90
	85	265	125	75
	70	310	95	100
	80	195	90	135
	65	120	85	110
	55	145	70	95
	95	210	90	185
	90	175	120	105
	85	265	105	95
	80	185	105	125
	70	220	135	80
	70	225	85	115
	85	165	80	120
	75		95	125
	80		80	165
	65			115
	90
	70
	60
	65
	85
	70
	75

## Sheet: Fig. 4i
		WT	S181D	5SA	SWAP
Replicate1	apoptotic/total	11/101	24/95	26/101	25/112
Replicate2	apoptotic/total	14/127	22/105	31/117	34/128
Replicate3	apoptotic/total	13/98	31/116	28/124	29/131
Replicate1	%apoptotic	0.0447761	0.123077	0.162896	0.165094
Replicate2	%apoptotic	0.0484581	0.107317	0.179724	0.149123
Replicate3	%apoptotic	0.0656566	0.158163	0.183036	0.190476

## Sheet: Fig. 4k
		WT										S181D										5SA										SWAP
	mins	Cell1	Cell2	Cell3	Cell4	Cell5	Cell6	Cell7	Cell8	Cell9	Cell10	Cell1	Cell2	Cell3	Cell4	Cell5	Cell6	Cell7	Cell8	Cell9	Cell10	Cell1	Cell2	Cell3	Cell4	Cell5	Cell6	Cell7	Cell8	Cell9	Cell10	Cell1	Cell2	Cell3	Cell4	Cell5	Cell6	Cell7	Cell8	Cell9	Cell10
	0	45	31	26	23	33	24	28	34	42	33	7	4	7	5	8	6	4	7	8	6	59	51	36	51	46	42	53	48	55	45	44	39	56	45	52	40	53	46	42	55
	5	5	1	4	7	2	3	2	4	6	4	0	0	0	0	0	0	0	0	0	0	24	22	32	30	21	26	25	30	26	22	25	19	17	31	26	20	24	25	27	22
	10	0	0	0	0	0	0	0	0	0	0	0	0	0	0	0	0	0	0	0	0	7	4	9	5	7	6	5	8	6	7	10	6	8	9	9	8	7	10	8	9

## Sheet: Fig. 4l
		K2-WT interphase					K2-WT mitosis					K2-S181D interphase					K2-S181D mitosis					K2-5SA interphase					K2-5SA mitosis					K2-SWAP interphase					K2-SWAP mitosis
			Area	Perim.	Circularity			Area	Perim.	Circularity			Area	Perim.	Circularity			Area	Perim.	Circularity			Area	Perim.	Circularity			Area	Perim.	Circularity			Area	Perim.	Circularity			Area	Perim.	Circularity
		Cell1	1436.26	192.39	0.487599		Cell1	111.136	40.306	0.85963		Cell1	701.929	170.654	0.30287		Cell1	79.233	33.742	0.874501		Cell1	1944.96	303.87	0.264685		Cell1	583.417	95.616	0.801888		Cell1	1787.36	257.089	0.339814		Cell1	739.539	120.26	0.642562
		Cell2	1452.3	187.38	0.519765		Cell2	68.121	30.46	0.922608		Cell2	593.847	158.832	0.295798		Cell2	129.886	46.1	0.767992		Cell2	1828.56	269.631	0.316057		Cell2	214.564	89.005	0.340349		Cell2	1979.8	336.142	0.220176		Cell2	206.01	80.35	0.400971
		Cell3	1811.09	223.109	0.457196		Cell3	194.932	52.633	0.884225		Cell3	428.908	190.365	0.148726		Cell3	94.047	37.569	0.837301		Cell3	1510.59	244.088	0.318603		Cell3	351.026	86.245	0.593017		Cell3	2868.47	217.622	0.761097		Cell3	585.595	121.106	0.501721
		Cell4	1525.52	209.692	0.435963		Cell4	104.194	37.069	0.952833		Cell4	678.987	171.867	0.28885		Cell4	85.678	33.675	0.949402		Cell4	1530.61	300.25	0.213351		Cell4	232.701	66.185	0.667537		Cell4	2427.59	261.188	0.447162		Cell4	256.077	74.062	0.586645
		Cell5	1551.91	227.575	0.376541		Cell5	95.55	38.798	0.797642		Cell5	407.415	153.799	0.216434		Cell5	178.546	48.969	0.935629		Cell5	1404.73	179.974	0.544967		Cell5	152.579	62.215	0.495337		Cell5	1994.51	200.443	0.623808		Cell5	7228.27	4096	0.0054139
		Cell6	1009.47	176.257	0.408314		Cell6	114.272	38.811	0.953293		Cell6	786.27	180.471	0.303356		Cell6	84.686	36.9	0.781547		Cell6	1865.34	191.577	0.638655		Cell6	364.813	110.187	0.377577		Cell6	2510.87	273.874	0.420648		Cell6	458.826	104.764	0.525315
		Cell7	1722.93	241.245	0.372004		Cell7	158.045	45.521	0.958414		Cell7	606.71	196.176	0.1981		Cell7	63.943	28.86	0.964709		Cell7	1946.69	244.854	0.408018		Cell7	401.231	122.106	0.338156		Cell7	1449.82	207.047	0.424982		Cell7	179.539	77.459	0.37602
		Cell8	1611.31	232.579	0.374312		Cell8	117.326	39.835	0.929096		Cell8	646.182	181.673	0.24602		Cell8	128.638	41.128	0.955631		Cell8	2070.55	193.737	0.693198		Cell8	337.06	74.019	0.773066		Cell8	2130.88	271.634	0.362899		Cell8	255.408	74.802	0.573593
		Cell9	1455.23	162.89	0.689192		Cell9	104.573	38.589	0.882447		Cell9	613.017	157.162	0.31187		Cell9	108.075	38.195	0.930911		Cell9	1851.18	350.658	0.189181		Cell9	455	102.102	0.548452		Cell9	2135.48	215.846	0.575974		Cell9	265.927	75.235	0.590362
		Cell10	1587.28	208.909	0.457021		Cell10	192.457	51.451	0.913571		Cell10	720.21	181.776	0.273894		Cell10	65.977	31.155	0.854148		Cell10	1869.9	210.447	0.530553		Cell10	352.136	81.215	0.670863		Cell10	1944.36	220.759	0.501343		Cell10	254.946	87.389	0.419499
							Cell11	93.316	35.401	0.935666							Cell11	70.954	30.729	0.944226																	Cell11	491.3	108.201	0.527327
							Cell12	83.962	33.441	0.943453							Cell12	60.759	29.341	0.886864																	Cell12	542.036	116.632	0.500713
							Cell13	114.362	39.502	0.920958							Cell13	65.136	30.744	0.865957
							Cell14	149.353	44.427	0.950859							Cell14	99.975	36.754	0.92999
							Cell15	81.322	33.992	0.884404							Cell15	92.406	34.879	0.954483
							Cell16	112.893	39.29	0.918965							Cell16	117.209	39.793	0.93013
							Cell17	95.605	36.878	0.883368							Cell17	56.547	27.956	0.909192
							Cell18	81.659	35.249	0.82586							Cell18	83.776	39.093	0.688839
							Cell19	97.114	38.155	0.838253							Cell19	68.355	30.29	0.936198
							Cell20	138.213	43.228	0.929426							Cell20	93.309	34.994	0.957486
