# Supplementary material for: CDK1–cyclin-B1-induced kindlin degradation drives focal adhesion disassembly at mitotic entry
Source: Nat Cell Biol. 2022 Apr 25;24(5):723–36. doi: 10.1038/s41556-022-00886-z (PMC9106588; doi:10.1038/s41556-022-00886-z)
Supplement: Source Data Fig. 5 — Statistical source data for Fig. 5. [file 41556_2022_886_MOESM17_ESM.xlsx]

## Sheet: Fig. 5b
	WT	S181D	5SA	SWAP
	6.579	0.886	7.001	3.488
	4.401	0.596	4.791	2.775
	7.348	0.495	7.134	3.961
	5.827	0.564	4.655	3.944
	2.769	0.495	4.133	4.716
	1.686	0.221	2.524	5.597
	5.282	0.248	2.666	4.234
	6.068	0.111	2.127	4.123
	2.549	0.673	4.384	3.315
	3.949	0.806	7.828	5.237
	2.906	0.709	3.993	4.426
	2.568	0.645	3.41	3.707
	1.977	0.221	2.149	4.753
	2.54	1.456	1.996	2.492
	2.038	1.597	3.119	2.764
	2.096	1.156	2.214	1.911
	1.69	0.913	2.631	2.892
	3.747	0.554	2.395	2.75
	2.119	0.456	3.131	3.579
	2.306	0.596	2.395	3.1
	1.319	0.946	2.529	3.718
	1.617		5.048	2.54
	7.467		4.49	2.248
	8.278		5.485	6.517
	6.921		2.192	3.602
	6.553		3.873	2.469
	8.884		3.639	3.485
	4.123		2.231	2.248
	1.944		3.729	2.824
	2.594		4.204	6.932
	3.503		3.721	4.159
	4.202		3.305	3.01
	5.987		2.503	5.821
	2.6		2.689	7.898
	1.604		5.58	4.4
	6.761		4.785	5.498
	6.847		5.214	4.123
	5.619		10.13	3.208
	6.356		1.994	4.764
	3.271		5.094	4.688
	3.989		3.512	3.372
	2.28		2.99	2.579
	2.853		4.439	2.981
	3.046		1.931	2.882
	2.488		2.525	3.112
	2.564		3.713	4.515
	2.413		2.76	3.487
	5.488		3.648	4.493
	6.991		4.286	2.994
	10.372		2.179	6.253
	2.999		2.994	4.569
	5.953		2.375	4.566
	6.312		2.938	4.873
	1.783		2.999	3.089
	5.46		3.646	3.347
	5.358		2.689	3.488
	4.11		4.594	4.172
	6.03		3.178	3.474
	3.642		2.741	4.551
	5.325		4.175	5.079
	4.456		4.286	2.768
	4.151		5.284	6.414
	3.335		4.816	6.267
	3.759		2.607	5.222
	7.014		2.925	3.476
	6.355		2.703	11.492
	4.351		7.042	3.926
	3.423		4.982	4.823
	3.133		6.402	2.666
	4.532		4.172	4.118
	4.008		1.959	4.917
	2.425		3.388	3.46
	6.075		3.125	5.965
	3.381		3.081	6.665
	1.857		4.008	4.779
	3.757		3.364	4.641
	8.797		2.464	5.089
	6.017		2.313	4.723
	3.762		9.703	3.631
	4.653		7.11	4.384
	3.007		4.932	3.867
	2.76		6.564	4.456
	1.959		2.945	3.437
	3.321		3.13	3.662
	4.865		3.194	3.707
	2.316		6.907	3.648
	2.745		7.775	3.565
	5.53		3.496	3.662
	4.818		3.927	3.523
	4.873		5.758	2.956
	3.973		5.212	4.209
	3.238		4.676	4.084
	3.179		5.067	3.744
	5.593		4.988	3.343
	1.421		4.656	2.379
	3.01		4.679	3.87
	1.414		3.388	2.76
	2.775		3.156	4.593
	4.216		4.353	5.018
	3.487		3.419	3.577
	2.179		4.384	4.78
	4.42		4.445	5.228
	3.488		3.089	7.065
	2.607		3.986	3.992
	2.413		5.236	2.606
	2.892		8.009	1.938
	5.497		4.697	1.938
	2.973		6.743	1.954
	2.72		3.276	3.839
	5.629		3.392	5.619
	6.171		6.729	4.753
	3.182		8.254	2.173
	2.54		7.48	2.095
	5.733		3.852	3.944
	4.703		4.865	3.156
	2.888		3.492	4.493
	3.248		3.456
	3.423		4.008
	4.404		5.168
	3.79		5.782
	3.882		6.408
	5.168		5.746
	5.932		5.381
	3.594		4.749
	4.165		3.571
	2.076		3.503
	3.335		2.117
	3.795		2.173
	4.391
	2.36
	2.607
	4.977
	3.13
	3.842
	4.13
	5.089
	8.139
	6.65
	3.205
	3.657
	4.422
	4.612
	3.347
	3.54
	3.687
	2.421
	2.505
	5.005
	4.114
	3.718
	6.082
	4.418
	3.787
	4.781
	5.326
	3.485
	3.054
	5.766
	5.563
	4.656
	3.774
	3.825
	3.571
	1.954

## Sheet: Fig. 5c
	WT	S181D	5SA	SWAP
Cell1	48	4	61	63
Cell2	37	5	48	65
Cell3	44	7	59	47
Cell4	29	2	67	44
Cell5	34	5	46	56
Cell6	41	4	42	55
Cell7	27	1	58	49
Cell8	38	3	63	68
Cell9	52	6	57	54
Cell10	33	7	60	62

## Sheet: Fig. 5f
	WT	S181D	5SA	SWAP
Cell1	9.79	29.2942	16.0091	11.5148
Cell2	0	53.256	0	18.7732
Cell3	10.92	34.537	16.8552	4.18573
Cell4	0	37.1228	9.09982	0
Cell5	33.9	35.033	4.79466	16.9944
Cell6	14.33	41.9516	20.9859	4.05846
Cell7	33.36	66.0428	25.7019	3.08507
Cell8	3.66	63.0391	12.5423	4.00465
Cell9	4.68	19.7843	8.59384	9.12761
Cell10	17.47	65.2546	4.21586	12.7222
Cell11	17.7	27.1088	13.7522	2.46812
Cell12	36.03	48.3469	3.73853	0
Cell13	34.6	61.0511	3.12066	4.0396
Cell14	3.84	23.6222	4.06018	7.00115
Cell15	7.49	41.5662	14.891	4.98267
Cell16	4.36725	12.7622	12.282	8.33447
Cell17	0	30.495	4.28766	3.96755
Cell18	0	64.6274	0	18.0257
Cell19	15.2234	58.2839	3.40766	3.50467
Cell20	3.34799	24.735	8.00263	11.5495
Cell21	8.38168	43.0365	5.27939	7.89742
Cell22	23.7237	33.8875	12.689	0
Cell23	15.1741	51.8799	0	6.83411
Cell24	13.5731	42.1702	0	3.03479
Cell25	5.14604	21.8839	4.5681	9.33852
Cell26	4.75024	38.5112	10.9803	4.49901
Cell27	11.3431	42.1444	12.0914	23.7811
Cell28	0	11.0074	13.3055	0
Cell29	0	50.1719	15.3231	4.15603
Cell30	19.7384	57.4621	12.6779	21.5791
Cell31	9.3612	28.3026	12.564	28.1033
Cell32	5.79463	37.4412	4.57101	7.02592
Cell33	8.26522	22.2568	0	4.86204
Cell34	6.59754	47.6491	12.8268	9.9609
Cell35	0	43.3101	0	9.13194
Cell36	0	36.8287	25.6167	5.21896
Cell37	11.8146	46.6349	9.12761	3.80749
Cell38	9.64218	46.4688	7.02592	0
Cell39	11.6107	35.4026	15.1162	9.46077
Cell40	21.8935	34.6145	11.6831	7.02592
Cell41	10.0381	33.0385	6.66554	0
Cell42	10.5603	63.5267	4.76206	19.5442
Cell43	5.37721	15.1998	0	13.3272
Cell44	26.5788	42.8503	13.6302	0
Cell45	4.67522	73.7539	5.22181	6.18943
Cell46	0	35.294	9.37486	4.668
Cell47	5.18131	22.9289	13.9603	4.2883
Cell48	10.3244	22.3973	11.3077	3.8587
Cell49	9.10317	11.8789	3.5004	0
Cell50	8.9717	43.9318	23.6268	14.8916
