# Supplementary material for: CDK1–cyclin-B1-induced kindlin degradation drives focal adhesion disassembly at mitotic entry
Source: Nat Cell Biol. 2022 Apr 25;24(5):723–36. doi: 10.1038/s41556-022-00886-z (PMC9106588; doi:10.1038/s41556-022-00886-z)
Supplement: Source Data Fig. 6 — Statistical source data for Fig. 6. [file 41556_2022_886_MOESM19_ESM.xlsx]

## Sheet: Fig. 6b
siRNA	NTC	CUL9	FBXL10	CUL9+FBXL10
Cell1	854	1658	2178	2568
Cell2	756	1745	2856	2478
Cell3	926	1452	1785	2369
Cell4	542	1238	2136	2145
Cell5	698	1925	1785	2653
Cell6	572	2506	2458	1954
Cell7	845	1768	1625	1756
Cell8	965	1382	1852	2025
Cell9	785	1985	2475	2147
Cell10	864	2546	2285	3154
Cell11	854	2365	2485	2014
Cell12	968	2487	1985	2458
Cell13	784	1685	1685	2475
Cell14	985	2587	2685	2781
Cell15	1068	2158	2745	2352
Cell16	1258	1026	2123	1852
Cell17	697	1685	2658	1685
Cell18	854	2365	2785	1752
Cell19	828	2415	1963	1985
Cell20	957	1785	2584	1854
Cell21	763	1685	2365	2065
Cell22	487	1547	2471	2850
Cell23	895	1369	1852	2940
Cell24	968	1258	2023	1750
Cell25	1158	1145	2085	1360
Cell26	1147	1258	2745	1428
Cell27	568	1985	1365	2854
Cell28	997	2254	1485	2364
Cell29	867	2135	2358	2715
Cell30	958	2856	2356	2425
Cell31	874	2685	1852	2121
Cell32	582	1054	2365	2258
Cell33	986	1475	2958	2562
Cell34	874	1946	2354	1475
Cell35	778	1265	1425	1682
Cell36	874	1854	1528	1985
Cell37	659	1468	1713	2657
Cell38	845	1352	1358	2358
Cell39	587	1475	1925	1854
Cell40	1425	1962	2075	1924
Cell41	857	2378	3025	1682
Cell42	1358	2965	2625	1750
Cell43	698	2845	2358	1854
Cell44	1265	2178	2854	2478
Cell45	958	1254	2475	2685
Cell46	865	1856	1974	2358
Cell47	853	1358	2536	2145
Cell48	426	1725	2417	2715
Cell49	635	2741	1325	2658
Cell50	864	1475	1657	2507
Cell51				2245
Cell52				2358
Cell53				2204
Cell54				2286

## Sheet: Fig. 6d
siRNA	NTC	CUL9	FBXL10	CUL9+FBXL10
Replicate1	1	1.85	2.14	2.04
Replicate2	1	1.67	1.89	1.87
Replicate3	1	1.98	2.23	2.21

## Sheet: Fig. 6f
		siNTC			siCUL9			siFBXL10			siCUL9+FBXL10
	Time	Replicate1	Replicate2	Replicate3	Replicate1	Replicate2	Replicate3	Replicate1	Replicate2	Replicate3	Replicate1	Replicate2	Replicate3
	0	0	0	0	0	0	0	0	0	0	0	0	0
	2	0.552477	0.584741	0.6247	0.17567	0.214705	0.2289	0.16589	0.118752	0.141854	0.0548651	0.064891	0.1065
	5	0.735865	0.805775	0.824752	0.2598	0.28874	0.35894	0.19894	0.175181	0.222895	0.13568	0.1756	0.146895
	10	0.84752	0.85254	0.862452	0.319856	0.3476	0.395	0.265235	0.236069	0.30156	0.219165	0.21471	0.167961
	15	0.86245	0.88547	0.893249	0.351659	0.428989	0.4695	0.3223	0.30123	0.416585	0.2596	0.221561	0.189884
	20	0.9085	0.921485	0.93255	0.43187	0.487561	0.516109	0.368916	0.39561	0.466158	0.33965	0.243	0.20289
	25	0.9085	0.921485	0.95585	0.446198	0.53895	0.558904	0.405661	0.435289	0.519156	0.346556	0.25461	0.223165
