# Supplementary material for: CDK1–cyclin-B1-induced kindlin degradation drives focal adhesion disassembly at mitotic entry
Source: Nat Cell Biol. 2022 Apr 25;24(5):723–36. doi: 10.1038/s41556-022-00886-z (PMC9106588; doi:10.1038/s41556-022-00886-z)
Supplement: Source Data Fig. 7 — Statistical source data for Fig. 7. [file 41556_2022_886_MOESM21_ESM.xlsx]

## Sheet: Fig. 7c
	IgG			CUL9-IP
CDK1-cyclin B1	-	+	+	-	+	+
Ubiquitin	WT	WT	K48R	WT	WT	K48R
Replicate1	1	2.67844	3.61683	2.54267	18.9724	2.85362
Replicate2	1	2.12992	3.13732	2.46964	17.1296	2.78905
Replicate3	1	1.64814	1.80321	1.62817	17.033	1.30671

## Sheet: Fig. 7d
siRNA	NTC	CUL9	FBXL10	CUL9+FBXL10
Replicate1	0.324	0.214	0.185	0.138
Replicate2	0.368	0.298	0.227	0.167
Replicate3	0.317	0.196	0.167	0.186

## Sheet: Fig. 7e
siRNA	NTC	CUL9	FBXL10	CUL9+FBXL10
Cell1	80	95	105	125
Cell2	50	105	115	135
Cell3	85	110	125	145
Cell4	75	85	135	125
Cell5	90	95	125	105
Cell6	105	100	105	85
Cell7	65	105	95	90
Cell8	85	110	90	95
Cell9	70	125	95	100
Cell10	95	105	95	150
Cell11	100	95	85	125
Cell12	80	85	65	135
Cell13	60	80	95	120
Cell14	80	95	105	105
Cell15	110	90	115	90
Cell16	95	105	125	95
Cell17	90	125	120	85
Cell18	65	130	115	80
Cell19	75	125	95	95
Cell20	85	100	105	100
Cell21	90	95	95	105
Cell22	90	90	85	115
Cell23	95	85	65	95
Cell24	85	80	75	85
Cell25	105	85	70	95
Cell26	110	95	95	80
Cell27	65	95	105	105
Cell28	50	105	100	115
Cell29	95	100	120	125
Cell30	85	120	135	135
Cell31	75	120	100	120
Cell32	70	110	95	100
Cell33	65	125	85	150
Cell34	60	95	105	135
Cell35	60	90	75	145
Cell36	85	80	85	100
Cell37	80	85	85	90
Cell38	90	75	95	85
Cell39	95	90	90	80
Cell40	85	105	85	90
Cell41	70	85	80	95
Cell42	85	95	60	100
Cell43	65	110	65	110
Cell44	85	125	75	150
Cell45	90	135	70	125
Cell46	85	120	125	115
Cell47	75	105	135	90
Cell48	70	95	95	95
Cell49	95	75	105	85
Cell50	85	85	120	100
Cell51	50	80
