# Supplementary material for: CDK1–cyclin-B1-induced kindlin degradation drives focal adhesion disassembly at mitotic entry
Source: Nat Cell Biol. 2022 Apr 25;24(5):723–36. doi: 10.1038/s41556-022-00886-z (PMC9106588; doi:10.1038/s41556-022-00886-z)
Supplement: Source Data Extended Data Fig. 1 — Statistical source data for Extended Data Fig. 1. [file 41556_2022_886_MOESM23_ESM.xlsx]

## Sheet: Extended Data Fig. 1c
	Interphase	Mitosis
	1	0.75
	1	0.87
	1	1.14
