# Supplementary material for: CDK1–cyclin-B1-induced kindlin degradation drives focal adhesion disassembly at mitotic entry
Source: Nat Cell Biol. 2022 Apr 25;24(5):723–36. doi: 10.1038/s41556-022-00886-z (PMC9106588; doi:10.1038/s41556-022-00886-z)
Supplement: Source Data Extended Data Fig. 3 — Statistical source data for Extended Data Fig. 3. [file 41556_2022_886_MOESM25_ESM.xlsx]

## Sheet: Extended Data Fig. 3c
	blanked	c(mAb 3A3)	K2	K2	K2	K2 - P	K2 - P	K2 - P
	data:	5000	1.1001	1.145	1.1206	1.1573	1.1872	1.1853
		2500	1.1712	1.1528	1.1964	1.1548	1.2149	1.2117
		1250	1.0801	1.1043	1.0916	1.142	1.1375	1.1793
		625	1.0241	1.0093	1.0414	1.9189	1.0522	1.1156
		312.5	0.9271	0.9229	1.1349	0.9124	0.983	0.9632
		156.25	0.7671	0.7734	0.7807	0.8062	0.8241	0.8116
		78.125	0.6401	0.6001	0.6262	0.613	0.6504	0.6817
		39.0625	0.4583	0.4516	0.4389	0.4518	0.4635	0.4678
		19.5312	0.3415	0.3203	0.3087	0.3045	0.3221	0.3648
		9.76562	0.222	0.2215	0.2158	0.204	0.2178	0.2375
		4.88281	0.1335	1.31	0.137	0.138	0.1364	0.134
		2.44141	0.0853	0.0798	0.0776	0.0861	0.0774	0.0891

## Sheet: Extended Data Fig. 3d
	blanked	c(Anti-K2-pS181)	K2	K2	K2	K2 - P	K2 - P	K2 - P
	data:	1000	0.6152	0.5977	0.5734	1.0532	1.0512	1.0452
		500	0.3557	0.3946	0.3431	0.9375	0.9235	0.9104
		250	0.2086	0.2107	0.1887	0.7652	0.7954	0.7967
		125	0.1142	0.1172	0.1034	0.6816	0.6735	0.6628
		62.5	0.0431	0.0343	0.02	0.9152	0.4018	0.4261
		31.25	0.0202	0.0104	0.003	0.3224	0.2983	0.3164
		15.625	0.0034	-0.0005	-0.0069	0.2225	0.2018	0.1974
		7.8125	-0.0014	0.0698	-0.0139	0.1309	0.123	0.1317
		3.90625	-0.0049	-0.0118	-0.0164	0.0819	0.0658	0.0907
		1.95312	-0.0071	-0.0128	-0.0142	0.0433	0.0989	0.0447
		0.976562	-0.0067	-0.0127	-0.0127	0.0302	0.0219	0.0304
		0.488281	-0.0057	-0.0104	-0.0117	0.0164	0.0137	0.0153
