# Supplementary material for: CDK1–cyclin-B1-induced kindlin degradation drives focal adhesion disassembly at mitotic entry
Source: Nat Cell Biol. 2022 Apr 25;24(5):723–36. doi: 10.1038/s41556-022-00886-z (PMC9106588; doi:10.1038/s41556-022-00886-z)
Supplement: Source Data Extended Data Fig. 4 — Statistical source data for Extended Data Fig. 4. [file 41556_2022_886_MOESM27_ESM.xlsx]

## Sheet: Extended Data Fig. 4c
		WT			S181D			5SA			SWAP
	Day	Well1	Well2	Well3	Well1	Well2	Well3	Well1	Well2	Well3	Well1	Well2	Well3
	0	0.058	0.059	0.053	0.052	0.048	0.059	0.047	0.058	0.061	0.053	0.049	0.058
	1	0.123	0.118	0.131	0.095	0.068	0.097	0.086	0.095	0.077	0.071	0.062	0.075
	2	0.245	0.265	0.216	0.187	0.157	0.169	0.154	0.187	0.162	0.125	0.132	0.147
	3	0.462	0.512	0.487	0.343	0.321	0.388	0.324	0.365	0.374	0.231	0.285	0.312
	4	0.752	0.867	0.797	0.521	0.487	0.536	0.435	0.446	0.521	0.382	0.447	0.471
	5	1.256	1.314	1.158	0.751	0.689	0.825	0.581	0.654	0.665	0.526	0.546	0.588
	6	1.654	1.862	1.785	0.925	1.195	0.969	0.931	0.756	0.764	0.612	0.698	0.831

## Sheet: Extended Data Fig. 4e
	WT	S181D	5SA	SWAP
Cell1	31	15	46	87
Cell2	27	16	32	61
Cell3	17	12	40	44
Cell4	27	14	34	39
Cell5	28	16	80	50
Cell6	18	14	83	82
Cell7	30	5	50	50
Cell8	29	13	72	44
Cell9	27	7	41	56
Cell10	26	16	62	45
Cell11	26	12

## Sheet: Extended Data Fig. 4f
	WT	S181D	5SA	SWAP
	7.528	7.162	4.391	0.924
	2.151	5.391	1.048	0.944
	0.517	2.227	4.184	1.117
	4.639	4.102	3.805	3.812
	0.931	4.708	2.64	0.641
	0.593	1.137	0.276	1.275
	8.058	2.792	0.31	1.006
	10.678	0.558	4.894	0.296
	1.517	0.614	1.11	1.641
	1.234	0.255	0.483	1.096
	0.496	1.744	1.53	0.303
	0.262	0.393	2.757	2.24
	1.075	0.262	0.503	3.199
	0.993	2.592	0.448	0.365
	2.109	1.813	2.061	1.199
	1.517	0.462	5.708	0.551
	0.648	3.323	1.751	1.73
	3.24	0.538	4.439	2.75
	0.29	2.171	2.309	2.185
	0.324	0.538	0.455	0.586
	0.834	0.834	0.276	2.158
	0.331	4.694	0.283	1.413
	0.786	2.254	2.985	0.586
	4.191	1.131	2.578	0.358
	1.172	2.171	1	0.993
	2.502	2.371	3.853	2.054
	0.379	4.756	1.896	3.398
	0.572	1.875	0.793	1.51
	1.186	2.881	0.807	1.999
	0.641	2.564	0.751	1.703
	0.276	1.351	0.524	0.303
	0.255	2.502	2.158	0.586
	1.096	5.722	0.407	1.282
	0.345	2.537	0.496	0.896
	0.255	5.418	1.572	3.922
	0.303	3.095	0.834	2.22
	2.13	1.068	1.572	0.393
	3.35	0.31	0.338	0.255
	3.764	7.645	1.193	2.454
	3.412	0.689	1.261	1.082
	3.412	2.323	2.302	0.407
	2.344	2.833	1.392	0.262
	0.352	2.33	0.462	0.855
	4.956	0.269	0.42	3.523
	5.446	2.158	7.335	0.462
	2.199	0.738	8.658	2.233
	0.744	0.91	4.012	1.937
	0.489	1.558	1.53	0.551
	1.585	1.916	1.441	2.964
	3.185	1.275	2.358	2.971
	0.338	0.779	0.338	1.006
	6.749	1.275	1.351	0.627
	6.183	4.887	2.868	2.22
	3.04	0.338	2.137	1.448
	0.283	3.054	1.441	1.847
	0.944	0.255	1.992	4.012
	0.283	1.006	0.841	1.654
	1.413	3.247	3.412	0.882
	3.805	2.165	1.234	0.62
	0.731	0.779	1.461	0.579
	1.013	2.358	4.632	1.013
	1.02	0.689	0.875	0.31
	11.14	1.579	0.324	0.352
	0.558	4.874	0.379	0.414
	0.669	0.855	4.901	4.226
	2.433	4.887	3.647	0.51
	5.549	1.737	0.489	0.255
	0.29	1.682	0.545	0.358
	2.999	1.234	4.743	0.875
	2.675	4.563	1.785	0.255
	0.469	0.303	3.254	0.358
	0.434	2.668	0.607	0.807
	0.317	0.738	1.854	0.807
	0.29	0.882	1.193	0.593
	0.434	0.62	1.751	0.62
	1.006	1.255	0.338	0.807
	1.296	1.172	3.619	0.593
	4.584	0.669	2.323	0.551
	4.239	1.972	9.189	1
	0.379	1.392	0.386	0.434
	0.469	1.158	1.634	0.276
	0.807	0.938	9.244	0.889
	2.385	2.075	1.461	1.358
	1.027	0.255	7.631	0.524
	4.398	0.903	0.496	1.282
	4.515	2.109	0.386	0.372
	6.204	1.151	0.31	0.303
	3.323	1.206	0.338	1.937
	0.827	0.255	1.744	0.379
	3.716	1.234	7.066	0.565
	0.531	0.331	0.751	2.013
	1.854	1.172	0.682	0.483
	1.71	3.047	1.434	0.51
	2.778	0.641	5.267	0.944
	2.799	2.289	1.965	3.199
	0.917	0.448	0.772	0.551
	0.786	1.489	0.538	0.958
	0.655	1.558	3.922	0.648
	3.392	0.345	1.909	1.303
	4.343	0.269	0.448	1.337
	0.524	2.509	7.224	0.372
	5.473	1.654	1.165	0.276
	10.547	1.889	2.006	0.42
	8.451	3.853	0.689	2.047
	1.013	1.592	0.944	0.551
	0.869	2.916	0.579	0.834
	2.185	0.827	1.827	0.379
	2.75	3.46	6.473	0.572
	0.283		0.531	1.337
	1.482		0.4	2.351
	0.269		1.599	2.33
	7.976		0.317	1.827
	0.4		0.572	0.338
	1.965		0.772	1.055
	2.875		2.433	1.461
	4.805		2.323	0.372
	0.365		0.875	0.352
	3.812		4.019	1.992
	7.803		1.303	0.255
	4.177		0.469	1.489
	3.626		2.227	2.061
	0.386		2.847	2.406
	0.8		1.11	0.427
	6.507		2.875	3.764
	2.833		1.103	0.393
	1.255		0.862	0.276
	0.951		0.779	0.689
	1.344		0.503	0.379
	0.441		1.124	1.303
	1.02		2.344	2.047
	0.379		0.269	1.062
	1.992		1.737	0.896
	4.384		1.131	1.234
	4.653		2.551	0.262
	1.758		0.648	1.206
	2.75		2.13	0.662
	0.407		0.834	0.558
	5.68		3.957	1.868
	0.393		0.29	0.731
	1.806		5.687	7.266
	0.276		0.407	3.881
	0.255		0.255	1.834
	0.29		0.572	2.089
	2.433		0.31	2.185
	2.302		2.53	1.365
	0.255		2.102	2.592
	4.26		0.4	2.233
	4.198		1.806	4.019
	0.489		1.006	1.379
	0.372		2.227	2.716
	0.29		0.758	0.813
	5.611		1.013	4.184
	0.489		0.993	0.951
	0.875		0.662	0.283
	0.448		1.799	0.345
	0.524		0.896	6.349
	1.489		0.669	4.129
	0.365		0.951	2.495
	2.502		1.379	1.958
	2.006		1.158	2.606
	0.414		0.331	0.786
	0.317		0.676	2.764
	0.255		1.027	1.482
	0.42		0.572	0.545
	4.343		0.276	0.393
	0.455		0.765	0.31
	0.82		0.434	1.675
	0.462		0.965	1.951
	0.303		1.199	1.675
	0.42		0.579	0.6
	0.538		0.931	0.324
	0.393		0.317	1.131
	0.696		0.641	0.669
	0.669		0.365	4.136
	0.6		1.02	0.303
	0.682		0.641	1.661
	0.441		0.538	0.965
	0.986		0.607	0.538
	0.641		0.641	4.812
	0.338		0.386	2.826
	0.427		0.317	3.585
	1.413		0.296	0.269
	0.689		0.917	0.586
	6.432		0.386	0.386
	0.324		0.496	0.407
	4.86		0.965	0.682
	2.592		0.882	1.206
	0.517		2.04	0.965
	0.29		0.276	1.93
	7.335		0.441	0.848
	5.708		2.489	3.281
	3.419		0.276	1.117
	1.324		0.931	2.833
	6.893		0.627	0.269
	2.895		0.648	3.123
	1.406		0.524	1.048
	2.619		0.517	0.255
	2.509		1.289	0.434
	3.199		0.427	2.04
	4.605		0.476	0.538
	7.693		1.854	0.648
	2.84		0.414	1.723
	4.357		1.965	0.303
	4.081		0.558	0.655
	4.053		0.531	0.42
	2.895		0.407	1.082
	3.088		0.986	0.469
	1.813		0.365	1.392
	0.365		0.71	2.861
	0.29		0.531	0.317
	4.322		1.51	1.413
	0.551		0.503	0.386
	2.771		1.372	0.269
	0.82		0.524	0.352
	2.495		0.455	0.358
	2.495		0.717	1.22
	0.6		0.807	0.724
	1.978		0.689	0.524
	3.378		0.434	1.22
	0.407		0.276	1.172
	2.199		0.731	1.144
	0.476		0.662	0.4
	2.227		0.372	0.765
	6.673		0.896	0.42
	0.62		0.441	1.103
	4.364		1.854	0.489
	6.68		0.483	0.379
	5.453		0.407	0.303
	4.729		0.731	1.53
	1.565		0.414	0.4
	1.268		0.42	0.558
	0.483		0.545	0.331
	0.586		0.469	0.51
	2.875		0.386	0.358
	0.365		0.517	0.51
	0.848		0.427	0.696
	0.903		0.324	0.296
	0.352		0.4	0.738
	0.965		0.786	0.51
	3.888		0.717	0.545
	1.151		0.496	0.751
	1.117		0.365	0.407
	1.965		0.448	1.523
	0.634		1.379	1.027
	2.792		0.758	0.717
	0.331		0.434	0.731
	0.358		0.296	0.682
	5.97		0.786	0.303
	0.352		0.924	0.579
	1.02		1.048	1.075
	0.965		0.558	1
	0.744		0.793	0.841
	1.792		0.779	0.634
	3.46		0.42	1.11
	0.476		0.545	0.255
	2.233		0.29	0.31
	0.262		0.296	0.255
	2.247		0.262	0.944
	0.696		0.489	0.875
	1.075		0.358	1.006
	0.427		0.414	0.296
	2.985		0.648	0.875
	0.462		0.262	0.317
	2.426		0.29	0.303
	3.095		0.931	0.255
	0.29		0.496	0.31
	8.224		0.896	0.986
	5.253		2.619	0.8
	5.46		0.517	0.545
	0.476		1.317	0.793
	0.42		0.614	0.352
	5.06		2.109	0.669
	1.903		1.792	0.6
	0.455		0.903	0.345
	0.793		0.379	0.696
	0.524		2.034	2.302
	4.26		0.6	3.309
	1.461		0.931	0.882
	0.483		1.144	0.931
	7.679		1.165	2.433
	2.171		0.724	0.91
	1.131		0.503	2.233
	4.805		0.317	3.812
	0.255		0.462	0.993
	1.737		0.634	1.172
	0.31		0.517	0.731
	1.841		2.53	1.062
	1.372		0.372	1.151
	4.446		0.627	0.593
	7.086		0.255	2.619
	0.276		0.882	1.503
	8.369		2.737	1.317
	0.331		0.586	2.909
	0.496		0.772	0.455
			0.614	0.558
			1.592	1.013
			0.303	0.882
			1.813	1.599
			0.31	0.434
			2.413	0.255
			0.627	2.978
			1.379	2.358
			0.352	0.813
			0.82	0.393
			0.352	1.096
			0.924	0.31
			1.448	0.62
			0.42	2.73
			0.938	1.213
			0.296	0.531
			4.419	0.255
			1.903	2.495
			2.316	0.572
			2.482	2.233
			3.791	1.475
			1.186	0.82
			1.186	0.469
			0.372	1.71
			0.572	0.262
			0.345	3.157
			1.468	1.703
			0.262	0.848
			1.427	1.53
			1.082	0.807
			0.455	1.337
			3.281	0.345
			1	1.53
			0.317	2.302
			0.524	3.309
			0.31	0.882
			1.985	0.931
			1.089	2.433
			1.523	0.91
			0.324	2.233
			1.179	3.812
			2.785	0.993
			2.826	1.172
			1.31	0.731
			0.414	1.062
			1.93	1.151
			1.861	0.593
			1.268	2.619
			2.296	1.503
			0.813	1.317
			0.365	2.909
			0.379	0.455
			0.517	0.558
			0.365	1.013
			0.972	0.882
			1.682	1.599
			1.737	0.434
			1.537	0.255
			1.213	2.978
			0.476	2.358
			1.144	0.813
			0.634	0.393
			0.331	1.096
			0.91	0.31
			0.427	0.62
			1.868	2.73
			1.951	1.213
			0.62	0.531
			0.993	0.255
			0.889	2.495
			1.909	0.572
			0.869	2.233
			0.448	1.475
			1.172	0.82
			1.227	0.469
			1.379	1.71
			0.386	0.262
			0.938	3.157
			0.655	1.703
			0.758	0.848
			0.676	1.53
			0.317	0.807
			0.414	1.337
			0.565	0.345
			0.262	1.53
			0.283	0.744
			0.269	0.793
			1.537	0.938
			0.689	0.62
			2.034	3.047
			2.909	2.406
			0.944	0.296
			1.358	0.393
			0.345	3.66
			1.22	0.786
			0.972	0.896
			0.324	4.846
			0.4	1.93
			0.483	1.751
			0.703	0.358
			0.772	0.331
			1.172	0.269
			0.255	0.386
			0.986	0.352
			1.358	0.317
			1.723	3.833
			1.972	0.345
			2.137	1.186
			0.448	0.938
			0.365	0.317
			0.379	0.476
			3.778	0.31
			2.213	0.393
			0.655	1.606
			0.903	2.723
			0.441	0.407
			0.462	2.406
			0.496	0.276
			1.434	0.317
			0.772	3.412
			0.634	0.703
			4.274	0.834
			0.42	2.661
			1.006	0.813
			1.489	1.496
			0.786	1.682
			0.331	2.123
			1.172	1.096
			0.944	1.965
			1.489	0.517
			0.255	0.29
			0.944	1.854
				0.827
				0.731
				1.689
				1.42
				0.283

## Sheet: Extended Data Fig. 4h
		WT			S179D			5SA			S179A
	Time (min)	Replicate1	Replicate2	Replicate3	Replicate1	Replicate2	Replicate3	Replicate1	Replicate2	Replicate3	Replicate1	Replicate2	Replicate3
	0	0	0	0	0	0	0	0	0	0	0	0	0
	2	0.12451	0.163124	0.159645	0.604712	0.547167	0.482713	0.051471	0.064571	0.0874	0.08548	0.115789	0.118851
	5	0.37457	0.29545	0.412471	0.79247	0.841257	0.867454	0.12524	0.11547	0.15875	0.18572	0.21221	0.22447
	10	0.47571	0.394571	0.504712	0.8947	0.89224	0.90115	0.187252	0.16475	0.18054	0.262104	0.25584	0.30571
	15	0.501421	0.541654	0.57151	0.920524	0.907131	0.90115	0.210547	0.18647	0.2155	0.32154	0.362247	0.412058
	20	0.554481	0.585481	0.632451	0.920524	0.91247	0.95241	0.22145	0.192	0.2214	0.382247	0.41254	0.442008
	25	0.567172	0.605474	0.655217	0.920524	0.91247	0.95241	0.23145	0.2024	0.2301	0.42471	0.432771	0.492752

## Sheet: Extended Data Fig. 4k
	WT	S181D	5SA	SWAP	WT Rap1G12V	S181D Rap1G12V	5SA Rap1G12V	SWAP Rap1G12V
Replicate1	0.385	0.697	0.214	0.221	0.221	0.741	0.144	0.185
Replicate2	0.417	0.798	0.136	0.142	0.268	0.655	0.198	0.132
Replicate3	0.426	0.821	0.216	0.167	0.256	0.694	0.129	0.174

## Sheet: Extended Data Fig. 4n
	siNTC				siRap1
	WT	S181D	5SA	SWAP	WT	S181D	5SA	SWAP
	0.339	0.651	0.114	0.107	0.393	0.787	0.135	0.168
	0.361	0.776	0.154	0.122	0.427	0.769	0.166	0.118
	0.441	0.702	0.164	0.166	0.335	0.644	0.13	0.142
