# Supplementary material for: CDK1–cyclin-B1-induced kindlin degradation drives focal adhesion disassembly at mitotic entry
Source: Nat Cell Biol. 2022 Apr 25;24(5):723–36. doi: 10.1038/s41556-022-00886-z (PMC9106588; doi:10.1038/s41556-022-00886-z)
Supplement: Source Data Extended Data Fig. 5 — Statistical source data for Extended Data Fig. 5. [file 41556_2022_886_MOESM28_ESM.xlsx]

## Sheet: Extended Data Fig. 5b
	WT	S181D	5SA	SWAP
Replicate1	0.817	0.485	0.562	0.519
Replicate2	0.844	0.432	0.528	0.462
Replicate3	0.865	0.549	0.573	0.548

## Sheet: Extended Data Fig. 5d
	WT	S181D	5SA	SWAP
Replicate1	0.0347	0.2671	0.1874	0.2136
Replicate2	0.0518	0.3149	0.2547	0.2711
Replicate3	0.0473	0.2936	0.2416	0.2623

## Sheet: Extended Data Fig. 5f
		WT
	T (min)	Cell1	Cell2	Cell3	Cell4	Cell5	Cell6	Cell7	Cell8	Cell9	Cell10	Cell11	Cell12	Cell13	Cell14	Cell15	Cell16	Cell17	Cell18	Cell19	Cell20
	15	4990124	6913362	2980804	2206319	4366019	4832515	3474319	4916203	1721726	2686241	4442838	3550220	2342024	4134576	3439335	4099245	6492645	3756572	2300765	3492087
	45	2904537	4084884	2374661	2219172	3082995	2156552	4550710	2672062	6300509	3444572	4040188	1292868
	60	747037	932561	866794	1821344	1651698	866000	1387959	1469121	309750	1730082
		S181D
	T (min)	Cell1	Cell2	Cell3	Cell4	Cell5	Cell6	Cell7	Cell8	Cell9	Cell10	Cell11	Cell12	Cell13	Cell14	Cell15	Cell16
	15	3697172	4609015	4592774	9078705	5401056	7385438	7241251	3834125	9160952	5440544	3400798	4052719	2820081
	45	4970718	4291972	5642270	2605129	2208517	4651969	3796865	5686251	8890150	1977771	5431070	1581163	3679114	2238472	2551357	9194167
	60	3992224	2399428	6412421	3068056	3339040	3986633	2839585	4070260	4803717	4401083	2456055	9708137
		5SA
	T (min)	Cell1	Cell2	Cell3	Cell4	Cell5	Cell6	Cell7	Cell8	Cell9	Cell10
	15	3635654	14717110	4568654	6268335	7007735	4470960	8835354	6745136	5084898	6715249
	45	4175203	3645945	9287248	6362448	3822538	3056028	7472381	3373781	5062674	3504711
	60	3612789	10486150	6426404	3644373	3165227	1070092	3085440	3246811	9170079	3793478
		SWAP
	T (min)	Cell1	Cell2	Cell3	Cell4	Cell5	Cell6	Cell7	Cell8	Cell9	Cell10	Cell11	Cell12
	15	5738801	8637031	6214393	10007990	5016196	4113214	4089524	4712047	6345036	3996633	7012591
	45	3125889	4124295	3496970	7133980	2691340	2126563	3668995	3156520	3231358	3783752	5165030	3752151
	60	3870434	4457645	2314693	4033723	2934304	4213701	4425299	3673677	1869829	3460614	4250314

## Sheet: Extended Data Fig. 5h
	WT	S181D	5SA	SWAP
Replicate1	0.145	0.412	0.464	0.521
Replicate2	0.113	0.434	0.511	0.442
Replicate3	0.184	0.454	0.477	0.431

## Sheet: Extended Data Fig. 5i
	WT	S181D	5SA	SWAP
Cell1	7	19	97	74
Cell2	10	33	55	57
Cell3	8	21	48	53
Cell4	18	33	37	50
Cell5	13	26	89	39
Cell6	5	39	45	62
Cell7	11	18	53	46
Cell8	6	17	66	71
Cell9	14	16	73	43
Cell10	16	23	62	82
Cell11	9	30	41	62
Cell12	21	44	82	48
Cell13	17	23	42	63
Cell14	8	21	58	47
Cell15	11	57	39	49
Cell16	16	19	95	79
Cell17	6	33	29	68
Cell18	12	24	88	44
Cell19	21	19	64	41
Cell20	14	17	56	27
Cell21	6	16	78	34
Cell22	5	28	49	81
Cell23	13	29	86	79
Cell24	22	33	38	49
Cell25	13	31	96	28
Cell26	6	41	67	66
Cell27	7	27	38	58
Cell28	9	16	79	54
Cell29	12	29	43	39
Cell30	23	36	58	49
Cell31	17	22	68	46
Cell32	5	23	77	74
Cell33	23	22	44	65
Cell34	20	26	71	38
Cell35	13	17	69	45
Cell36	11	32	57	57
Cell37	9	48	46	42
Cell38	15	21	81	28
Cell39	9	33	48	69
Cell40	7	20	92	48
Cell41	6	18	31	34
Cell42	5	11	52	47
Cell43	12	25	76	72
Cell44	23	33	83	65
Cell45	5	24	61	76
Cell46	11	41	48	60
Cell47	16	12	36	55
Cell48	8	37	29	33
Cell49	13	18	89	75
Cell50	9	17	63	46

## Sheet: Extended Data Fig. 5k
	WT	S181D	5SA	SWAP
Replicate1	0.025	0.1904	0.125	0.16
Replicate2	0.0298	0.25	0.204	0.176
Replicate3	0.031	0.213	0.183	0.153
