# Supplementary material for: CDK1–cyclin-B1-induced kindlin degradation drives focal adhesion disassembly at mitotic entry
Source: Nat Cell Biol. 2022 Apr 25;24(5):723–36. doi: 10.1038/s41556-022-00886-z (PMC9106588; doi:10.1038/s41556-022-00886-z)
Supplement: Source Data Extended Data Fig. 6 — Statistical source data for Extended Data Fig. 6. [file 41556_2022_886_MOESM30_ESM.xlsx]

## Sheet: Extended Data Fig. 6e
siRNA	NTC	CUL9	FBXL10	CUL9+FBXL10
Replicate1	0.7761	0.5576	0.6124	0.4431
Replicate2	0.8433	0.5198	0.5847	0.5362
Replicate3	0.6945	0.6438	0.4644	0.4926

## Sheet: Extended Data Fig. 6g
siRNA	NTC	CUL9	FBXL10	CUL9+FBXL10
Replicate1	0.1384	0.3326	0.2877	0.5584
Replicate2	0.1942	0.4188	0.4233	0.4661
Replicate3	0.1169	0.2955	0.3893	0.3913

## Sheet: Extended Data Fig. 6h
siRNA	NTC	CUL9	FBXL10	CUL9+FBXL10
Cell1	12	68	26	66
Cell2	8	37	33	54
Cell3	16	29	15	58
Cell4	23	39	48	39
Cell5	9	42	35	56
Cell6	24	16	52	42
Cell7	17	27	23	107
Cell8	13	33	28	46
Cell9	15	42	24	33
Cell10	6	28	17	27
Cell11	7	17	18	29
Cell12	15	23	9	34
Cell13	22	28	26	26
Cell14	14	31	63	19
Cell15	9	18	51	14
Cell16	25	27	21	48
Cell17	31	21	55	44
Cell18	17	36	19	96
Cell19	6	34	23	87
Cell20	8	26	98	127
Cell21	10	17	63	63
Cell22	18	44	44	54
Cell23	23	97	17	14
Cell24	11	28	14	18
Cell25	8	13	21	49
Cell26	6	24	13	35
Cell27	13	48	29	48
Cell28	21	88	37	88
Cell29	6	33	66	67
Cell30	8	23	34	26
Cell31	19	27	28	19
Cell32	11	56	46	17
Cell33	24	61	42	24
Cell34	6	38	33	33
Cell35	7	19	31	38
Cell36	12	16	37	44
Cell37	11	22	49	25
Cell38	9	70	42	136
Cell39	12	43	17	64
Cell40	14	64	11	77
